# Supplementary material for: Acidovorax pan-genome reveals specific functional traits for plant beneficial and pathogenic plant-associations
Source: Microb Genom. 2021 Dec 10;7(12):000666. doi: 10.1099/mgen.0.000666 (PMC8767351; doi:10.1099/mgen.0.000666)
Supplement: Supplementary material 2 [file mgen-7-0666-s001.xlsx]

## Sheet: metadata
name	phenotype	source
A_anthurii_CFPB_3232	pathogen	plant
A_avenae_AA78_5	pathogen	plant
A_avenae_AA81_1	pathogen	plant
A_avenae_AA99_2	pathogen	plant
A_avenae_ATCC_19860	pathogen	plant
A_avenae_KL3	pathogen	plant
A_avenae_MD5	pathogen	plant
A_avenae_SF12	pathogen	plant
A_avenae_SH7	pathogen	plant
A_carolinensis_NA2	free-living	soil
A_carolinensis_NA3	free-living	soil
A_carolinensis_P3	free-living	soil
A_carolinensis_P4	free-living	soil
A_cattleyae_CAT98_1	pathogen	plant
A_cattleyae_DSM_17101	pathogen	plant
A_citrulli_AAC00_1	pathogen	plant
A_citrulli_DSM_17060	pathogen	plant
A_citrulli_KACC17005	pathogen	plant
A_citrulli_M6	pathogen	plant
A_citrulli_pslb65	pathogen	plant
A_citrulli_tw6	pathogen	plant
A_delafieldii_DSM_64	free-living	soil
A_ebreus_TPSY	free-living	soil
A_facilis_7	free-living	soil
A_kalamii_KNDSW_TSA6	free-living	water
A_konjaci_DSM_7481	pathogen	plant
A_konjaci_S00067	pathogen	plant
A_monticola_KACC_19171	free-living	soil
A_oryzae_ATCC_19882	pathogen	plant
A_radicis_2721A	commensal	plant
A_sp_16_35_5	free-living	water
A_sp_1608163	free-living	water
A_sp_210_6	free-living	soil
A_sp_GW101_3H11	free-living	water
A_sp_HMWF018	free-living	water
A_sp_HMWF029	free-living	water
A_sp_JHL_9	free-living	soil
A_sp_JMULE5	free-living	water
A_sp_JS42	free-living	soil
A_sp_KKS102	free-living	soil
A_sp_Leaf191	commensal	plant
A_sp_Leaf78	commensal	plant
A_sp_MR_S7	free-living	water
A_sp_RAC01	commensal	plant
A_sp_Root217	commensal	plant
A_sp_Root219	commensal	plant
A_sp_Root267	commensal	plant
A_sp_Root275	commensal	plant
A_sp_Root402	commensal	plant
A_sp_Root568	commensal	plant
A_sp_SRB_14	free-living	soil
A_sp_SRB_24	free-living	soil
A_sp_T1	free-living	water
A_valerianellae_DSM_16619	pathogen	plant
LjRoot102	commensal	plant
LjRoot103	commensal	plant
LjRoot105	commensal	plant
LjRoot107	commensal	plant
LjRoot109	commensal	plant
LjRoot117	commensal	plant
LjRoot118	commensal	plant
LjRoot120	commensal	plant
LjRoot121	commensal	plant
LjRoot124	commensal	plant
LjRoot129	commensal	plant
LjRoot133	commensal	plant
LjRoot134	commensal	plant
LjRoot135	commensal	plant
LjRoot138	commensal	plant
LjRoot140	commensal	plant
LjRoot141	commensal	plant
LjRoot144	commensal	plant
LjRoot148	commensal	plant
LjRoot158	commensal	plant
LjRoot166	commensal	plant
LjRoot176	commensal	plant
LjRoot180	commensal	plant
LjRoot181	commensal	plant
LjRoot187	commensal	plant
LjRoot188	commensal	plant
LjRoot189	commensal	plant
LjRoot191	commensal	plant
LjRoot192	commensal	plant
LjRoot194	commensal	plant
LjRoot198	commensal	plant
LjRoot199	commensal	plant
LjRoot20	commensal	plant
LjRoot200	commensal	plant
LjRoot201	commensal	plant
LjRoot37	commensal	plant
LjRoot38	commensal	plant
LjRoot65	commensal	plant
LjRoot66	commensal	plant
LjRoot67	commensal	plant
LjRoot72	commensal	plant
LjRoot74	commensal	plant
LjRoot75	commensal	plant
LjRoot76	commensal	plant
LjRoot79	commensal	plant
LjRoot86	commensal	plant
LjRoot87	commensal	plant
LjRoot88	commensal	plant
LjRoot93	commensal	plant
LjRoot94	commensal	plant
LjRoot95	commensal	plant
LjRoot96	commensal	plant

## Sheet: Supplemental Table 1
layers	total_length	gc_content	percent_completion	percent_redundancy	num_genes	avg_gene_length	num_genes_per_kb	singleton_gene_clusters	num_gene_clusters_raw	num_gene_clusters	phenotype	source	assembly_accession	bioproject	biosample	wgs_master	excluded_from_refseq	refseq_category	relation_to_type_material	taxid	species_taxid	organism_name	infraspecific_name	isolate	version_status	assembly_level	release_type	genome_rep	seq_rel_date	asm_name	submitter	gbrs_paired_asm	paired_asm_comp	ftp_path	local_filename
A_anthurii_CFPB_3232	5469042	0.688964	100	-1	4874	1006.3	0.891198	567	4868	3997	pathogen	plant	GCF_001429215.1	PRJNA224116	SAMN04155774	LMJC00000000.1		na		1736505	1736505	Acidovorax sp. Root267	strain=Root267		latest	Scaffold	Major	Full	2015/11/02	Root267	Max Planck Institute for Plant Breeding Research	GCA_001429215.1	identical	ftp://ftp.ncbi.nlm.nih.gov/genomes/all/GCF/001/429/215/GCF_001429215.1_Root267	./GCF_001429215.1_Root267_genomic.fna.gz
A_avenae_AA78_5	5574669	0.688938	94.3662	1.40845	4210	1224.36	0.755202	154	4193	3898	pathogen	plant	GCF_900113035.1	PRJNA224116	SAMN04489711	FONX00000000.1		representative genome	assembly from type material	1177982	1177982	Acidovorax wautersii	strain=DSM 27981		latest	Scaffold	Major	Full	2016/11/02	IMG-taxon 2634166330 annotated assembly	DOE - JOINT GENOME INSTITUTE	GCA_900113035.1	identical	ftp://ftp.ncbi.nlm.nih.gov/genomes/all/GCF/900/113/035/GCF_900113035.1_IMG-taxon_2634166330_annotated_assembly	./GCF_900113035.1_IMG-taxon_2634166330_annotated_assembly_genomic.fna.gz
A_avenae_AA81_1	5751886	0.686321	100	2.8169	5252	992.696	0.913092	136	5246	4800	pathogen	plant	GCF_000022305.1	PRJNA224116	SAMN00001444			na		535289	721785	Acidovorax ebreus TPSY	strain=TPSY		latest	Complete Genome	Major	Full	2009/01/27	ASM2230v1	US DOE Joint Genome Institute (JGI-PGF)	GCA_000022305.1	identical	ftp://ftp.ncbi.nlm.nih.gov/genomes/all/GCF/000/022/305/GCF_000022305.1_ASM2230v1	./GCF_000022305.1_ASM2230v1_genomic.fna.gz
A_avenae_AA99_2	5515908	0.68985	77.4648	1.40845	3819	1348.77	0.692361	104	3801	3575	pathogen	plant	GCF_000400995.2	PRJNA224116	SAMD00010747	BANP00000000.1		na		1268622	1268622	Acidovorax sp. MR-S7	strain=MR-S7		latest	Scaffold	Major	Full	2013/07/17	ASM40099v2	AIST	GCA_000400995.2	identical	ftp://ftp.ncbi.nlm.nih.gov/genomes/all/GCF/000/400/995/GCF_000400995.2_ASM40099v2	./GCF_000400995.2_ASM40099v2_genomic.fna.gz
A_avenae_ATCC_19860	5482170	0.68821	100	1.40845	4808	1038.9	0.877025	50	4803	4569	pathogen	plant	GCF_007993815.1	PRJNA224116	SAMN04487816	VJWE00000000.1		representative genome	assembly from type material	47920	47920	Acidovorax delafieldii	strain=DSM 64		latest	Scaffold	Major	Full	2019/08/02	ASM799381v1	DOE Joint Genome Institute	GCA_007993815.1	identical	ftp://ftp.ncbi.nlm.nih.gov/genomes/all/GCF/007/993/815/GCF_007993815.1_ASM799381v1	./GCF_007993815.1_ASM799381v1_genomic.fna.gz
A_avenae_KL3	5563503	0.687547	91.5493	1.40845	3839	1357.56	0.690033	135	3822	3563	pathogen	plant	GCF_001422735.1	PRJNA224116	SAMN04151617	LMLZ00000000.1		na		1736237	1736237	Acidovorax sp. Leaf78	strain=Leaf78		latest	Scaffold	Major	Full	2015/11/02	Leaf78	Max Planck Institute for Plant Breeding Research	GCA_001422735.1	identical	ftp://ftp.ncbi.nlm.nih.gov/genomes/all/GCF/001/422/735/GCF_001422735.1_Leaf78	./GCF_001422735.1_Leaf78_genomic.fna.gz
A_avenae_MD5	5593946	0.684148	100	1.40845	5149	974.568	0.920459	123	5139	4574	pathogen	plant	GCF_007828905.1	PRJNA224116	SAMN11512358	VIVM00000000.1		na		758826	758826	Acidovorax radicis	strain=2721A		latest	Scaffold	Major	Full	2019/08/02	ASM782890v1	DOE Joint Genome Institute	GCA_007828905.1	identical	ftp://ftp.ncbi.nlm.nih.gov/genomes/all/GCF/007/828/905/GCF_007828905.1_ASM782890v1	./GCF_007828905.1_ASM782890v1_genomic.fna.gz
A_avenae_SF12	5551793	0.686958	97.1831	1.40845	3887	1327.99	0.700134	107	3872	3641	pathogen	plant	GCF_001424425.1	PRJNA224116	SAMN04151676	LMPT00000000.1		na		1736296	1736296	Acidovorax sp. Leaf191	strain=Leaf191		latest	Scaffold	Major	Full	2015/11/02	Leaf191	Max Planck Institute for Plant Breeding Research	GCA_001424425.1	identical	ftp://ftp.ncbi.nlm.nih.gov/genomes/all/GCF/001/424/425/GCF_001424425.1_Leaf191	./GCF_001424425.1_Leaf191_genomic.fna.gz
A_avenae_SH7	5628961	0.687855	100	1.40845	4222	1235.09	0.75005	65	4201	4001	pathogen	plant	GCF_000687165.1	PRJNA224116	SAMN02743377	JMKU00000000.1		representative genome	assembly from type material	1408420	862720	Acidovorax oryzae ATCC 19882	strain=ATCC 19882		latest	Scaffold	Major	Full	2014/05/08	ASM68716v1	DOE Joint Genome Institute	GCA_000687165.1	identical	ftp://ftp.ncbi.nlm.nih.gov/genomes/all/GCF/000/687/165/GCF_000687165.1_ASM68716v1	./GCF_000687165.1_ASM68716v1_genomic.fna.gz
A_carolinensis_NA2	4058023	0.64135	100	-1	3728	972.793	0.918674	121	3724	3437	free-living	soil	GCF_000302535.1	PRJNA224116	SAMN02604069			na		358220	358220	Acidovorax sp. KKS102	strain=KKS102		latest	Complete Genome	Major	Full	2012/10/03	ASM30253v1	Tohoku University	GCA_000302535.1	identical	ftp://ftp.ncbi.nlm.nih.gov/genomes/all/GCF/000/302/535/GCF_000302535.1_ASM30253v1	./GCF_000302535.1_ASM30253v1_genomic.fna.gz
A_carolinensis_NA3	4122625	0.642372	100	-1	3893	937.605	0.944301	123	3889	3381	free-living	soil	GCF_000015545.1	PRJNA224116	SAMN02598333			na		232721	232721	Acidovorax sp. JS42	strain=JS42		latest	Complete Genome	Major	Full	2007/01/04	ASM1554v1	DOE Joint Genome Institute	GCA_000015545.1	identical	ftp://ftp.ncbi.nlm.nih.gov/genomes/all/GCF/000/015/545/GCF_000015545.1_ASM1554v1	./GCF_000015545.1_ASM1554v1_genomic.fna.gz
A_carolinensis_P3	4565632	0.637117	100	1.40845	4469	896.779	0.978835	32	4463	3970	free-living	soil	GCF_002157125.1	PRJNA224116	SAMN03755634			na		553814	553814	Acidovorax carolinensis	strain=P4		latest	Complete Genome	Major	Full	2017/05/24	ASM215712v1	University of North Carolina - Chapel Hill	GCA_002157125.1	identical	ftp://ftp.ncbi.nlm.nih.gov/genomes/all/GCF/002/157/125/GCF_002157125.1_ASM215712v1	./GCF_002157125.1_ASM215712v1_genomic.fna.gz
A_carolinensis_P4	4704737	0.635646	100	-1	4411	947.821	0.937566	109	4403	3985	free-living	soil	GCF_900102625.1	PRJNA224116	SAMN05192589	FMZC00000000.1		representative genome	assembly from type material	187868	187868	Acidovorax valerianellae	strain=DSM 16619		latest	Scaffold	Major	Full	2016/10/21	IMG-taxon 2615840716 annotated assembly	DOE - JOINT GENOME INSTITUTE	GCA_900102625.1	identical	ftp://ftp.ncbi.nlm.nih.gov/genomes/all/GCF/900/102/625/GCF_900102625.1_IMG-taxon_2615840716_annotated_assembly	./GCF_900102625.1_IMG-taxon_2615840716_annotated_assembly_genomic.fna.gz
A_cattleyae_CAT98_1	5618386	0.689069	97.1831	1.40845	4187	1238.38	0.745232	145	4174	3880	pathogen	plant	GCF_000426205.1	PRJNA224116	SAMN02440639	AUEX00000000.1		na		1276756	1276756	Acidovorax sp. JHL-9	strain=JHL-9		latest	Scaffold	Major	Full	2013/07/11	ASM42620v1	DOE Joint Genome Institute	GCA_000426205.1	identical	ftp://ftp.ncbi.nlm.nih.gov/genomes/all/GCF/000/426/205/GCF_000426205.1_ASM42620v1	./GCF_000426205.1_ASM42620v1_genomic.fna.gz
A_cattleyae_DSM_17101	5609245	0.685703	100	1.40845	5172	983.666	0.922049	242	5164	4615	pathogen	plant	GCF_013376875.1	PRJNA224116	SAMN10909636			na		2518343	2518343	Acidovorax sp. JMULE5	strain=JMULE5		latest	Chromosome	Major	Full	2020/06/30	ASM1337687v1	James Madison University	GCA_013376875.1	identical	ftp://ftp.ncbi.nlm.nih.gov/genomes/all/GCF/013/376/875/GCF_013376875.1_ASM1337687v1	./GCF_013376875.1_ASM1337687v1_genomic.fna.gz
A_citrulli_AAC00_1	5352772	0.685323	100	1.40845	4920	980.911	0.91915	2	4913	4570	pathogen	plant	GCF_903797705.1	PRJNA224116	SAMEA6854749	CAIGKB000000000.1		na		12917	12917	Acidovorax facilis		7	latest	Scaffold	Major	Full	2020/07/30	B530	HELMHOLTZ CENTRE FOR ENVIRONMENTAL RESEARCH - UFZ.	GCA_903797705.1	identical	ftp://ftp.ncbi.nlm.nih.gov/genomes/all/GCF/903/797/705/GCF_903797705.1_B530	./GCF_903797705.1_B530_genomic.fna.gz
A_citrulli_DSM_17060	4848266	0.68936	100	1.40845	4456	986.185	0.919091	18	4447	4229	pathogen	plant	GCF_003852545.1	PRJNA224116	SAMN08828716	QAJR00000000.1		na		2153365	2153365	Acidovorax sp. FJL06	strain=FJL06		latest	Scaffold	Major	Full	2018/11/29	ASM385254v1	Tufts University	GCA_003852545.1	identical	ftp://ftp.ncbi.nlm.nih.gov/genomes/all/GCF/003/852/545/GCF_003852545.1_ASM385254v1	./GCF_003852545.1_ASM385254v1_genomic.fna.gz
A_citrulli_KACC17005	5349924	0.685374	100	1.40845	4971	967.014	0.929172	21	4963	4561	pathogen	plant	GCF_002157185.1	PRJNA224116	SAMN03755633			na		553814	553814	Acidovorax carolinensis	strain=P3		latest	Complete Genome	Major	Full	2017/05/24	ASM215718v1	University of North Carolina - Chapel Hill	GCA_002157185.1	identical	ftp://ftp.ncbi.nlm.nih.gov/genomes/all/GCF/002/157/185/GCF_002157185.1_ASM215718v1	./GCF_002157185.1_ASM215718v1_genomic.fna.gz
A_citrulli_M6	4899546	0.688184	100	1.40845	4413	1002.07	0.900696	6	4405	4198	pathogen	plant	GCF_001593665.2	PRJNA224116	SAMN04157986			na		80869	80869	Acidovorax citrulli	strain=M6		latest	Complete Genome	Major	Full	2019/06/05	ASM159366v2	Faculty of Agriculture, Food and Environment, The Hebrew University of Jerusalem	GCA_001593665.2	identical	ftp://ftp.ncbi.nlm.nih.gov/genomes/all/GCF/001/593/665/GCF_001593665.2_ASM159366v2	./GCF_001593665.2_ASM159366v2_genomic.fna.gz
A_citrulli_pslb65	4903443	0.687955	100	1.40845	4485	987.535	0.914663	11	4476	4265	pathogen	plant	GCF_003029785.1	PRJNA224116	SAMN05714670			na		80870	80867	Acidovorax avenae subsp. avenae	strain=SH7		latest	Chromosome	Major	Full	2018/04/02	ASM302978v1	Michigan State University	GCA_003029785.1	identical	ftp://ftp.ncbi.nlm.nih.gov/genomes/all/GCF/003/029/785/GCF_003029785.1_ASM302978v1	./GCF_003029785.1_ASM302978v1_genomic.fna.gz
A_citrulli_tw6	5075162	0.685683	100	1.40845	4702	970.55	0.926473	115	4694	4273	pathogen	plant	GCF_003029805.1	PRJNA224116	SAMN05714654			na		80870	80867	Acidovorax avenae subsp. avenae	strain=AA78_5		latest	Chromosome	Major	Full	2018/04/02	ASM302980v1	Michigan State University	GCA_003029805.1	identical	ftp://ftp.ncbi.nlm.nih.gov/genomes/all/GCF/003/029/805/GCF_003029805.1_ASM302980v1	./GCF_003029805.1_ASM302980v1_genomic.fna.gz
A_delafieldii_DSM_64	5022177	0.649005	100	-1	4547	992.2	0.905384	47	4540	4353	free-living	soil	GCF_001633105.1	PRJNA224116	SAMN04545320	LUKZ00000000.1		na		1813946	1813946	Acidovorax sp. GW101-3H11	strain=GW101-3H11		latest	Scaffold	Major	Full	2016/04/27	ASM163310v1	Lawrence Berkeley National Laboratory	GCA_001633105.1	identical	ftp://ftp.ncbi.nlm.nih.gov/genomes/all/GCF/001/633/105/GCF_001633105.1_ASM163310v1	./GCF_001633105.1_ASM163310v1_genomic.fna.gz
A_ebreus_TPSY	3796573	0.66834	100	2.8169	3537	968.935	0.93163	173	3534	3220	free-living	soil	GCF_900112675.1	PRJNA224116	SAMN04489710	FOMQ00000000.1		representative genome	assembly from type material	32040	32040	Acidovorax konjaci	strain=DSM 7481		latest	Scaffold	Major	Full	2016/11/02	IMG-taxon 2634166315 annotated assembly	DOE - JOINT GENOME INSTITUTE	GCA_900112675.1	identical	ftp://ftp.ncbi.nlm.nih.gov/genomes/all/GCF/900/112/675/GCF_900112675.1_IMG-taxon_2634166315_annotated_assembly	./GCF_900112675.1_IMG-taxon_2634166315_annotated_assembly_genomic.fna.gz
A_facilis_7	4982623	0.646845	100	4.22535	4641	965.495	0.931437	333	4636	4014	free-living	soil	GCF_013363755.1	PRJNA224116	SAMN15195941			na		2743470	2743470	Acidovorax sp. 16-35-5	strain=16-35-5		latest	Complete Genome	Major	Full	2020/06/20	ASM1336375v1	Wuhan university	GCA_013363755.1	identical	ftp://ftp.ncbi.nlm.nih.gov/genomes/all/GCF/013/363/755/GCF_013363755.1_ASM1336375v1	./GCF_013363755.1_ASM1336375v1_genomic.fna.gz
A_kalamii_KNDSW_TSA6	5137998	0.65687	100	-1	4639	997.176	0.902881	135	4634	4368	free-living	water	GCF_002157165.1	PRJNA224116	SAMN03755631			representative genome		553814	553814	Acidovorax carolinensis	strain=NA2		latest	Complete Genome	Major	Full	2017/05/24	ASM215716v1	University of North Carolina - Chapel Hill	GCA_002157165.1	identical	ftp://ftp.ncbi.nlm.nih.gov/genomes/all/GCF/002/157/165/GCF_002157165.1_ASM215716v1	./GCF_002157165.1_ASM215716v1_genomic.fna.gz
A_konjaci_DSM_7481	5077528	0.681955	97.1831	2.8169	4500	1012.89	0.886258	282	4492	4059	pathogen	plant	GCF_010020825.1	PRJNA224116	SAMN13893391	JAACJE000000000.1		na		2699468	2699468	Acidovorax sp. 210-6	strain=210-6		latest	Scaffold	Major	Full	2020/01/30	ASM1002082v1	Academia Sinica	GCA_010020825.1	identical	ftp://ftp.ncbi.nlm.nih.gov/genomes/all/GCF/010/020/825/GCF_010020825.1_ASM1002082v1	./GCF_010020825.1_ASM1002082v1_genomic.fna.gz
A_konjaci_S00067	5283219	0.655332	100	1.40845	4842	989.07	0.916487	669	4834	3908	pathogen	plant	GCF_003061035.1	PRJNA224116	SAMN08111080	QAIM00000000.1		na		2056855	2056855	Acidovorax sp. HMWF018	strain=HMWF018		latest	Scaffold	Major	Full	2018/04/14	ASM306103v1	University of Illinois	GCA_003061035.1	identical	ftp://ftp.ncbi.nlm.nih.gov/genomes/all/GCF/003/061/035/GCF_003061035.1_ASM306103v1	./GCF_003061035.1_ASM306103v1_genomic.fna.gz
A_monticola_KACC_19171	4679990	0.685681	100	1.40845	4659	906.344	0.995515	548	4655	3719	free-living	soil	GCF_003060895.1	PRJNA224116	SAMN08111088	QAIH00000000.1		na		2056863	2056863	Acidovorax sp. HMWF029	strain=HMWF029		latest	Scaffold	Major	Full	2018/04/14	ASM306089v1	University of Illinois	GCA_003060895.1	identical	ftp://ftp.ncbi.nlm.nih.gov/genomes/all/GCF/003/060/895/GCF_003060895.1_ASM306089v1	./GCF_003060895.1_ASM306089v1_genomic.fna.gz
A_oryzae_ATCC_19882	5526777	0.687546	100	1.40845	4931	1025.99	0.892202	142	4924	4585	pathogen	plant	GCF_003029725.1	PRJNA224116	SAMN05714662			na		80870	80867	Acidovorax avenae subsp. avenae	strain=MD5		latest	Chromosome	Major	Full	2018/04/02	ASM302972v1	Michigan State University	GCA_003029725.1	identical	ftp://ftp.ncbi.nlm.nih.gov/genomes/all/GCF/003/029/725/GCF_003029725.1_ASM302972v1	./GCF_003029725.1_ASM302972v1_genomic.fna.gz
A_radicis_2721A	7249298	0.673543	100	4.22535	6750	969.621	0.931125	634	6740	5679	commensal	plant	GCF_001427445.1	PRJNA224116	SAMN04155834	LMGP00000000.1		na		1736565	1736565	Acidovorax sp. Root568	strain=Root568		latest	Scaffold	Major	Full	2015/11/02	Root568	Max Planck Institute for Plant Breeding Research	GCA_001427445.1	identical	ftp://ftp.ncbi.nlm.nih.gov/genomes/all/GCF/001/427/445/GCF_001427445.1_Root568	./GCF_001427445.1_Root568_genomic.fna.gz
A_sp_1608163	5045878	0.637138	97.1831	-1	4517	974.033	0.895186	335	4507	3880	free-living	water	GCF_012931925.1	PRJNA224116	SAMN06448758	MWOM00000000.1		na		1962700	1962700	Acidovorax sp. SRB_24	strain=SRB_24		latest	Scaffold	Major	Full	2020/04/29	ASM1293192v1	Plant & Food Research	GCA_012931925.1	identical	ftp://ftp.ncbi.nlm.nih.gov/genomes/all/GCF/012/931/925/GCF_012931925.1_ASM1293192v1	./GCF_012931925.1_ASM1293192v1_genomic.fna.gz
A_sp_16_35_5	5025439	0.663064	100	-1	4517	999.819	0.898827	342	4511	3920	free-living	water	GCF_001428965.1	PRJNA224116	SAMN04155777	LMJH00000000.1		na		1736508	1736508	Acidovorax sp. Root275	strain=Root275		latest	Scaffold	Major	Full	2015/11/02	Root275	Max Planck Institute for Plant Breeding Research	GCA_001428965.1	identical	ftp://ftp.ncbi.nlm.nih.gov/genomes/all/GCF/001/428/965/GCF_001428965.1_Root275	./GCF_001428965.1_Root275_genomic.fna.gz
A_sp_210_6	4212503	0.654134	100	-1	3846	994.61	0.912996	587	3842	3027	free-living	soil	GCF_001714725.1	PRJNA224116	SAMN04909706			na		1842533	1842533	Acidovorax sp. RAC01	strain=RAC01		latest	Complete Genome	Major	Full	2016/08/26	ASM171472v1	Los Alamos National Laboratory	GCA_001714725.1	identical	ftp://ftp.ncbi.nlm.nih.gov/genomes/all/GCF/001/714/725/GCF_001714725.1_ASM171472v1	./GCF_001714725.1_ASM171472v1_genomic.fna.gz
A_sp_GW101_3H11	5442520	0.656472	100	-1	4958	976.331	0.910975	197	4950	4511	free-living	water	GCF_002441975.1	PRJNA224116	SAMN07718226			na		80869	80869	Acidovorax citrulli	strain=KACC17005		latest	Complete Genome	Major	Full	2017/10/04	ASM244197v1	Chung Ang University	GCA_002441975.1	identical	ftp://ftp.ncbi.nlm.nih.gov/genomes/all/GCF/002/441/975/GCF_002441975.1_ASM244197v1	./GCF_002441975.1_ASM244197v1_genomic.fna.gz
A_sp_HMWF018	5805605	0.645267	98.5915	2.8169	5926	873.927	1.02074	346	5911	4948	free-living	water	GCF_001428665.1	PRJNA224116	SAMN04155762	LMIJ00000000.1		na		1736493	1736493	Acidovorax sp. Root219	strain=Root219		latest	Scaffold	Major	Full	2015/11/02	Root219	Max Planck Institute for Plant Breeding Research	GCA_001428665.1	identical	ftp://ftp.ncbi.nlm.nih.gov/genomes/all/GCF/001/428/665/GCF_001428665.1_Root219	./GCF_001428665.1_Root219_genomic.fna.gz
A_sp_HMWF029	4650641	0.644431	100	-1	4373	947.561	0.9403	142	4366	3981	free-living	water	GCF_001428645.1	PRJNA224116	SAMN04155761	LMIH00000000.1		na		1736492	1736492	Acidovorax sp. Root217	strain=Root217		latest	Scaffold	Major	Full	2015/11/02	Root217	Max Planck Institute for Plant Breeding Research	GCA_001428645.1	identical	ftp://ftp.ncbi.nlm.nih.gov/genomes/all/GCF/001/428/645/GCF_001428645.1_Root217	./GCF_001428645.1_Root217_genomic.fna.gz
A_sp_JHL_9	4194664	0.649189	100	2.8169	3934	959.603	0.937858	315	3933	3299	free-living	soil	GCF_003029685.1	PRJNA224116	SAMN05714655			na		80870	80867	Acidovorax avenae subsp. avenae	strain=AA81_1		latest	Chromosome	Major	Full	2018/04/02	ASM302968v1	Michigan State University	GCA_003029685.1	identical	ftp://ftp.ncbi.nlm.nih.gov/genomes/all/GCF/003/029/685/GCF_003029685.1_ASM302968v1	./GCF_003029685.1_ASM302968v1_genomic.fna.gz
A_sp_JMULE5	5455909	0.644756	98.5915	-1	4887	989.051	0.895726	153	4881	4523	free-living	water	GCF_002245625.1	PRJNA224116	SAMN07156299	NOIG00000000.1		representative genome	assembly from type material	2004485	2004485	Acidovorax kalamii	strain=KNDSW-TSA6		latest	Scaffold	Major	Full	2017/08/10	ASM224562v1	Institute of Microbial Technology	GCA_002245625.1	identical	ftp://ftp.ncbi.nlm.nih.gov/genomes/all/GCF/002/245/625/GCF_002245625.1_ASM224562v1	./GCF_002245625.1_ASM224562v1_genomic.fna.gz
A_sp_JS42	4585154	0.660876	100	2.8169	4334	947.394	0.945225	279	4329	3596	free-living	soil	GCF_014204315.1	PRJNA224116	SAMN14908305	JACHKR000000000.1		na		32040	32040	Acidovorax konjaci	strain=S00067		latest	Scaffold	Major	Full	2020/08/14	ASM1420431v1	DOE Joint Genome Institute	GCA_014204315.1	identical	ftp://ftp.ncbi.nlm.nih.gov/genomes/all/GCF/014/204/315/GCF_014204315.1_ASM1420431v1	./GCF_014204315.1_ASM1420431v1_genomic.fna.gz
A_sp_KKS102	5196935	0.649185	100	-1	4785	971.129	0.920735	263	4780	4254	free-living	soil	GCF_003269065.1	PRJNA224116	SAMN04515662	QLTA00000000.1		representative genome	assembly from type material	78229	78229	Acidovorax anthurii	strain=CFPB 3232		latest	Scaffold	Major	Full	2018/06/27	ASM326906v1	DOE Joint Genome Institute	GCA_003269065.1	identical	ftp://ftp.ncbi.nlm.nih.gov/genomes/all/GCF/003/269/065/GCF_003269065.1_ASM326906v1	./GCF_003269065.1_ASM326906v1_genomic.fna.gz
A_sp_Leaf191	5870193	0.668273	100	-1	5202	989.645	0.886172	99	5198	4902	commensal	plant	GCF_003029905.1	PRJNA224116	SAMN05714661			na		80870	80867	Acidovorax avenae subsp. avenae	strain=KL3		latest	Chromosome	Major	Full	2018/04/02	ASM302990v1	Michigan State University	GCA_003029905.1	identical	ftp://ftp.ncbi.nlm.nih.gov/genomes/all/GCF/003/029/905/GCF_003029905.1_ASM302990v1	./GCF_003029905.1_ASM302990v1_genomic.fna.gz
A_sp_Leaf78	5749411	0.662922	100	-1	5086	989.22	0.884612	121	5082	4806	commensal	plant	GCF_003029825.1	PRJNA224116	SAMN05714656			na		80870	80867	Acidovorax avenae subsp. avenae	strain=AA99_2		latest	Chromosome	Major	Full	2018/04/02	ASM302982v1	Michigan State University	GCA_003029825.1	identical	ftp://ftp.ncbi.nlm.nih.gov/genomes/all/GCF/003/029/825/GCF_003029825.1_ASM302982v1	./GCF_003029825.1_ASM302982v1_genomic.fna.gz
A_sp_MR_S7	5008891	0.683021	100	1.40845	4775	967.363	0.953305	834	4765	3660	free-living	water	GCF_000176855.2	PRJNA224116	SAMN00006197			representative genome	assembly from synonym type material	643561	80867	Acidovorax avenae subsp. avenae ATCC 19860	strain=ATCC 19860		latest	Complete Genome	Major	Full	2011/02/14	ASM17685v2	US DOE Joint Genome Institute (JGI-PGF)	GCA_000176855.2	identical	ftp://ftp.ncbi.nlm.nih.gov/genomes/all/GCF/000/176/855/GCF_000176855.2_ASM17685v2	./GCF_000176855.2_ASM17685v2_genomic.fna.gz
A_sp_RAC01	4574859	0.652894	100	1.40845	4058	985.115	0.887022	242	4053	3559	commensal	plant	GCF_900100305.1	PRJNA224116	SAMN04489709	FNEY00000000.1		na	assembly from type material	80869	80869	Acidovorax citrulli	strain=DSM 17060		latest	Scaffold	Major	Full	2016/10/21	IMG-taxon 2634166347 annotated assembly	DOE - JOINT GENOME INSTITUTE	GCA_900100305.1	identical	ftp://ftp.ncbi.nlm.nih.gov/genomes/all/GCF/900/100/305/GCF_900100305.1_IMG-taxon_2634166347_annotated_assembly	./GCF_900100305.1_IMG-taxon_2634166347_annotated_assembly_genomic.fna.gz
A_sp_Root217	6756331	0.669239	100	1.40845	6262	973.946	0.926834	166	6252	5814	commensal	plant	GCF_900104515.1	PRJNA224116	SAMN04489708	FNJL00000000.1		na	assembly from type material	80868	80868	Acidovorax cattleyae	strain=DSM 17101		latest	Scaffold	Major	Full	2016/10/21	IMG-taxon 2634166355 annotated assembly	DOE - JOINT GENOME INSTITUTE	GCA_900104515.1	identical	ftp://ftp.ncbi.nlm.nih.gov/genomes/all/GCF/900/104/515/GCF_900104515.1_IMG-taxon_2634166355_annotated_assembly	./GCF_900104515.1_IMG-taxon_2634166355_annotated_assembly_genomic.fna.gz
A_sp_Root219	6820941	0.668366	100	-1	6333	970.378	0.928464	111	6327	5884	commensal	plant	GCF_000015325.1	PRJNA224116	SAMN02598334			representative genome		397945	80869	Acidovorax citrulli AAC00-1	strain=AAC00-1		latest	Complete Genome	Major	Full	2007/01/04	ASM1532v1	DOE Joint Genome Institute	GCA_000015325.1	identical	ftp://ftp.ncbi.nlm.nih.gov/genomes/all/GCF/000/015/325/GCF_000015325.1_ASM1532v1	./GCF_000015325.1_ASM1532v1_genomic.fna.gz
A_sp_Root267	5676132	0.647347	98.5915	-1	5173	975.831	0.91136	146	5167	4863	commensal	plant	GCF_000968215.1	PRJNA224116	SAMN03268415	JXDJ00000000.1		na		80869	80869	Acidovorax citrulli	strain=tw6		latest	Scaffold	Major	Full	2015/04/02	ASM96821v1	Institute of Plant Protection, Chinese Academy of Agricultural Sciences	GCA_000968215.1	identical	ftp://ftp.ncbi.nlm.nih.gov/genomes/all/GCF/000/968/215/GCF_000968215.1_ASM96821v1	./GCF_000968215.1_ASM96821v1_genomic.fna.gz
A_sp_Root275	5561820	0.648282	98.5915	-1	4984	992.421	0.89611	72	4977	4762	commensal	plant	GCF_000948135.1	PRJNA224116	SAMN03333326	JYHM00000000.1		na		80869	80869	Acidovorax citrulli	strain=pslb65		latest	Scaffold	Major	Full	2015/03/05	ASM94813v1	Institute of Plant Protection, Chinese Academy of Agricultural Sciences	GCA_000948135.1	identical	ftp://ftp.ncbi.nlm.nih.gov/genomes/all/GCF/000/948/135/GCF_000948135.1_ASM94813v1	./GCF_000948135.1_ASM94813v1_genomic.fna.gz
A_sp_Root402	5140275	0.648741	100	-1	4688	983.087	0.912013	119	4677	4413	commensal	plant	GCF_003030005.1	PRJNA224116	SAMN03469758			na		80870	80867	Acidovorax avenae subsp. avenae		SF12	latest	Chromosome	Major	Full	2018/04/02	ASM303000v1	Michigan State University	GCA_003030005.1	identical	ftp://ftp.ncbi.nlm.nih.gov/genomes/all/GCF/003/030/005/GCF_003030005.1_ASM303000v1	./GCF_003030005.1_ASM303000v1_genomic.fna.gz
A_sp_Root568	5103772	0.648562	98.5915	-1	4631	988.932	0.907368	69	4625	4426	commensal	plant	GCF_003029845.1	PRJNA224116	SAMN05714657			representative genome		80868	80868	Acidovorax cattleyae	strain=CAT98_1		latest	Chromosome	Major	Full	2018/04/02	ASM302984v1	Michigan State University	GCA_003029845.1	identical	ftp://ftp.ncbi.nlm.nih.gov/genomes/all/GCF/003/029/845/GCF_003029845.1_ASM302984v1	./GCF_003029845.1_ASM302984v1_genomic.fna.gz
A_sp_SRB_14	3850589	0.668741	100	-1	3558	970.673	0.924014	123	3546	3305	free-living	soil	GCF_012932145.1	PRJNA224116	SAMN06448756	MWOK00000000.1		na		1962699	1962699	Acidovorax sp. SRB_14	strain=SRB_14		latest	Scaffold	Major	Full	2020/04/29	ASM1293214v1	Plant & Food Research	GCA_012932145.1	identical	ftp://ftp.ncbi.nlm.nih.gov/genomes/all/GCF/012/932/145/GCF_012932145.1_ASM1293214v1	./GCF_012932145.1_ASM1293214v1_genomic.fna.gz
A_sp_SRB_24	4539248	0.66649	100	4.22535	4508	903.186	0.993116	249	4488	3429	free-living	soil	GCF_014489595.1	PRJNA224116	SAMN15892564			na	assembly from type material	1926868	1926868	Acidovorax monticola	strain=KACC 19171		latest	Complete Genome	Major	Full	2020/09/06	ASM1448959v1	Kyung Hee University	GCA_014489595.1	identical	ftp://ftp.ncbi.nlm.nih.gov/genomes/all/GCF/014/489/595/GCF_014489595.1_ASM1448959v1	./GCF_014489595.1_ASM1448959v1_genomic.fna.gz
A_sp_T1	4416593	0.641089	100	1.40845	4037	975.785	0.914053	315	4032	3399	free-living	water	GCF_002157145.1	PRJNA224116	SAMN03755632			na	assembly from type material	553814	553814	Acidovorax carolinensis	strain=NA3		latest	Complete Genome	Major	Full	2017/05/24	ASM215714v1	University of North Carolina - Chapel Hill	GCA_002157145.1	identical	ftp://ftp.ncbi.nlm.nih.gov/genomes/all/GCF/002/157/145/GCF_002157145.1_ASM215714v1	./GCF_002157145.1_ASM215714v1_genomic.fna.gz
A_valerianellae_DSM_16619	5257076	0.655913	98.5915	-1	4727	991.802	0.899169	582	4717	3936	pathogen	plant	GCF_003669015.1	PRJNA224116	SAMN10228555			na		2478662	2478662	Acidovorax sp. 1608163		1608163	latest	Complete Genome	Major	Full	2018/10/22	ASM366901v1	Norwegian University of Life Sciences	GCA_003669015.1	identical	ftp://ftp.ncbi.nlm.nih.gov/genomes/all/GCF/003/669/015/GCF_003669015.1_ASM366901v1	./GCF_003669015.1_ASM366901v1_genomic.fna.gz
LjRoot102	6081226	0.675204	95.7746	-1	6254	970.782	1.02841	0	6246	5958	commensal	plant
LjRoot103	6079777	0.675212	95.7746	-1	6250	971.255	1.028	0	6242	5956	commensal	plant
LjRoot105	4628015	0.661532	100	1.40845	4666	990.174	1.00821	0	4659	4508	commensal	plant
LjRoot107	4878315	0.653795	98.5915	1.40845	5450	892.813	1.11719	17	5437	4812	commensal	plant
LjRoot109	4651737	0.655398	98.5915	-1	4792	969.103	1.03015	0	4780	4635	commensal	plant
LjRoot117	5301996	0.673446	97.1831	-1	5473	966.895	1.03225	2	5467	5270	commensal	plant
LjRoot118	6373505	0.673208	95.7746	1.40845	6704	949.093	1.05185	2	6696	6385	commensal	plant
LjRoot120	4521591	0.656354	98.5915	-1	4577	986.362	1.01225	0	4569	4447	commensal	plant
LjRoot121	4519419	0.656377	98.5915	-1	4570	987.421	1.01119	0	4562	4446	commensal	plant
LjRoot124	4520126	0.656362	98.5915	-1	4573	986.965	1.0117	0	4565	4445	commensal	plant
LjRoot129	4909854	0.655123	97.1831	1.40845	5132	954.808	1.04524	10	5125	4952	commensal	plant
LjRoot133	4664975	0.661486	100	1.40845	4718	987.05	1.01137	0	4711	4562	commensal	plant
LjRoot134	4519875	0.656921	97.1831	-1	4622	976.361	1.02259	0	4617	4464	commensal	plant
LjRoot135	4520184	0.656818	97.1831	-1	4622	976.427	1.02252	2	4615	4461	commensal	plant
LjRoot138	5456613	0.656891	98.5915	9.85915	6184	880.193	1.1333	400	6172	5179	commensal	plant
LjRoot140	4520649	0.65637	98.5915	-1	4575	986.62	1.01202	0	4567	4448	commensal	plant
LjRoot141	11033600	0.665348	97.1831	97.1831	11335	972.13	1.02732	6	11319	7290	commensal	plant
LjRoot144	4665567	0.661443	100	1.40845	4719	986.976	1.01145	0	4712	4563	commensal	plant
LjRoot148	4520982	0.656358	98.5915	-1	4578	986.058	1.01261	0	4570	4448	commensal	plant
LjRoot158	4652817	0.655392	98.5915	-1	4793	969.066	1.03013	1	4781	4635	commensal	plant
LjRoot166	4877431	0.649794	98.5915	-1	5069	960.48	1.03928	317	5057	4578	commensal	plant
LjRoot176	6369467	0.673226	95.7746	1.40845	6702	948.825	1.05221	1	6694	6385	commensal	plant
LjRoot180	6369248	0.673229	95.7746	1.40845	6700	949.032	1.05193	0	6692	6384	commensal	plant
LjRoot181	4583913	0.654943	98.5915	-1	4637	986.885	1.01158	0	4628	4490	commensal	plant
LjRoot187	4719291	0.651747	98.5915	-1	4824	976.453	1.02219	0	4815	4671	commensal	plant
LjRoot188	4719474	0.651743	98.5915	-1	4825	976.288	1.02236	0	4816	4671	commensal	plant
LjRoot189	4718817	0.65178	98.5915	-1	4823	976.591	1.02208	0	4814	4670	commensal	plant
LjRoot191	4520712	0.656368	98.5915	-1	4579	985.8	1.01289	1	4571	4447	commensal	plant
LjRoot192	4819633	0.650686	100	-1	4918	977.741	1.02041	188	4905	4552	commensal	plant
LjRoot194	5047652	0.670377	98.5915	-1	5171	974.442	1.02444	1	5164	4987	commensal	plant
LjRoot198	4519431	0.656926	97.1831	-1	4621	976.476	1.02247	0	4616	4463	commensal	plant
LjRoot199	4650876	0.655414	98.5915	-1	4789	969.53	1.0297	0	4777	4632	commensal	plant
LjRoot20	5078422	0.651317	98.5915	1.40845	5258	963.774	1.03536	12	5246	5016	commensal	plant
LjRoot200	4652070	0.655396	98.5915	-1	4793	968.986	1.03029	0	4781	4635	commensal	plant
LjRoot201	4653075	0.655364	98.5915	-1	4793	969.196	1.03007	0	4781	4637	commensal	plant
LjRoot37	5065726	0.651498	98.5915	-1	5247	963.375	1.03578	2	5236	5015	commensal	plant
LjRoot38	5063053	0.65152	98.5915	-1	5245	963.233	1.03594	1	5234	5016	commensal	plant
LjRoot65	5217365	0.667156	98.5915	-1	5373	969.293	1.02983	7	5366	5177	commensal	plant
LjRoot66	6506834	0.671623	97.1831	-1	6764	960.428	1.03952	2	6756	6377	commensal	plant
LjRoot67	5021748	0.659151	100	-1	5259	953.261	1.04724	4	5248	5031	commensal	plant
LjRoot72	4520403	0.656358	98.5915	-1	4571	987.442	1.01119	0	4563	4446	commensal	plant
LjRoot74	5056953	0.659105	100	-1	5305	951.624	1.04905	6	5294	5072	commensal	plant
LjRoot75	4519911	0.656371	98.5915	-1	4572	987.118	1.01152	0	4564	4447	commensal	plant
LjRoot76	4520592	0.656385	98.5915	-1	4575	986.635	1.01204	0	4567	4447	commensal	plant
LjRoot79	4579851	0.65547	98.5915	-1	4644	984.426	1.01401	29	4632	4466	commensal	plant
LjRoot86	4584693	0.654922	98.5915	-1	4638	986.806	1.01163	0	4629	4491	commensal	plant
LjRoot87	4585077	0.654907	98.5915	-1	4638	986.889	1.01154	0	4629	4491	commensal	plant
LjRoot88	5551935	0.672795	97.1831	5.6338	5947	931.515	1.07116	4	5941	5382	commensal	plant
LjRoot93	4718241	0.651779	98.5915	-1	4825	976.033	1.02263	0	4816	4670	commensal	plant
LjRoot94	4718235	0.651768	98.5915	-1	4824	976.256	1.02242	0	4815	4668	commensal	plant
LjRoot95	6108556	0.675238	95.7746	-1	6306	967.158	1.03232	37	6298	5966	commensal	plant
LjRoot96	4670061	0.661415	100	1.40845	4721	987.51	1.01091	3	4714	4562	commensal	plant

## Sheet: Supplemental Table 2
Name	Family	Outcome	Logarithmic LDA score	p-value	Pfam	Role
Tripartite ATP independent periplasmic transporter DctM component	chemotaxis	depleted	2.17295	0.0428118	PF06808	Uptake of malate, succinate and fumarate
Flagellar biosynthesis protein FliO	colonization	depleted	2.34843	0.0127231	PF04347	Motility and adherence
FG GAP repeat	colonization	depleted	2.21152	0.0491023	PF01839	Adherence and biofilm formation
Glucose regulated metallo peptidase M90	regulation	depleted	2.12478	0.0486179	PF06167	Glucose uptake regulator and virulence
Tripartite tricarboxylate transporter family receptor	chemotaxis	enriched	3.01027	0.0130785	PF03401	Citric acid uptake
Periplasmic binding protein like domain	chemotaxis	enriched	2.03498	0.0486227	PF13377	Chemotaxis and sugars uptake
Class II Aldolase and Adducin N terminal domain	colonization	enriched	2.04777	0.00596121	PF00596	Metabolism for rare sugars
Aldo keto reductase family	colonization	enriched	2.23029	0.0203029	PF00248	Reactive carbonyls detoxification
Rhodanese like domain	colonization	enriched	2.08214	0.0268742	PF00581	Cyanide detoxification
Amidase	colonization	enriched	2.06194	0.0307936	PF01425	Indole-3-acetic acid biosynthesis
Dolichyl phosphate mannose protein mannosyltransferase	colonization	enriched	2.05384	0.0111498	PF02366	Secretion and adherence
Beta lactamase superfamily domain	competition	enriched	2.20509	0.0140944	PF12706	Antibiotic resistance and bioactive compounds detoxification
SnoaL like polyketide cyclase	competition	enriched	2.1202	0.0120155	PF07366	Antibiotics biosynthesis
Tetrapyrrole Corrin Porphyrin Methylases	competition	enriched	2.10037	0.0287748	PF00590	Cobalamine biosynthesis
AAA domain dynein related subfamily	competition	enriched	2.01141	0.02508	PF07728	Movement and type II secretion systems
Dienelactone hydrolase family	competition	enriched	2.00536	0.0287748	PF01738	Benzoate catabolism
FCD domain	regulation	enriched	2.29544	0.0121261	PF07729	Transcription regulators
IclR helix turn helix domain	regulation	enriched	2.21986	0.0151837	PF09339	Transcription regulators
Sigma 70 region 4	regulation	enriched	2.13504	0.0486227	PF04545	Stress response, virulence regulation

## Sheet: Supplemental Table 3
Variable	phenotype	Numeric mean	Numeric sd	Numeric p0	Numeric p25	Numeric p50	Numeric p75	Numeric p100
total_length	commensal	5.20698e+06	1.0295e+06	4519419	4584789	4.76955e+06	5.5281e+06	11033600
total_length	free-living	4.71743e+06	530779	3796573	4314548	4679990	5.03566e+06	5805605
total_length	pathogen	5.37777e+06	270741	4848266	5257076	5482170	5574669	5751886
gc_content	commensal	0.659242	0.00815364	0.647347	0.654073	0.656369	0.664741	0.675238
gc_content	free-living	0.653351	0.0139851	0.635646	0.643402	0.649185	0.66197	0.685681
gc_content	pathogen	0.684104	0.00966124	0.655332	0.685374	0.687546	0.68821	0.68985
percent_completion	commensal	98.4552	1.21534	95.7746	98.5915	98.5915	98.5915	100
percent_completion	free-living	99.7551	0.691586	97.1831	100	100	100	100
percent_completion	pathogen	97.7867	5.16676	77.4648	97.1831	100	100	100
percent_redundancy	commensal	1.41617	12.5036	-1	-1	-1	0.806338	97.1831
percent_redundancy	free-living	0.537048	1.92765	-1	-1	-1	2.11268	4.22535
percent_redundancy	pathogen	1.31321	0.876877	-1	1.40845	1.40845	1.40845	2.8169
num_genes	commensal	5253.39	1047.98	4058	4638	4824.5	5356	11335
num_genes	free-living	4412.13	532.31	3537	3985.5	4508	4650	5926
num_genes	pathogen	4588.86	438.523	3819	4222	4702	4920	5252
avg_gene_length	commensal	971.681	20.3177	880.193	967.615	976.144	986.631	992.421
avg_gene_length	free-living	958.07	34.1886	873.927	947.477	968.935	976.058	999.819
avg_gene_length	pathogen	1078.2	140.939	967.014	986.185	1002.07	1224.36	1357.56
num_genes_per_kb	commensal	1.01011	0.050953	0.884612	1.01147	1.02239	1.03176	1.1333
num_genes_per_kb	free-living	0.935186	0.0339384	0.895186	0.911986	0.931437	0.944763	1.02074
num_genes_per_kb	pathogen	0.855247	0.0886552	0.690033	0.755202	0.899169	0.919091	0.929172
singleton_gene_clusters	commensal	45.7097	110.103	0	0	1	15.75	634
singleton_gene_clusters	free-living	265.261	188.279	32	129	249	334	834
singleton_gene_clusters	pathogen	175.048	195.228	2	50	123	154	669
num_gene_clusters_raw	commensal	5244.66	1047.24	4053	4629	4815.5	5348	11319
num_gene_clusters_raw	free-living	4405.17	530.566	3534	3982.5	4488	4645.5	5911
num_gene_clusters_raw	pathogen	4578.48	442.137	3801	4201	4694	4913	5246
num_gene_clusters	commensal	4934.1	672.454	3559	4472	4669	5061.75	7290
num_gene_clusters	free-living	3833.87	496.364	3027	3414	3880	4134	4948
num_gene_clusters	pathogen	4176.05	372.84	3563	3908	4198	4569	4800
logTotalLength	commensal	6.71026	0.0702577	6.65508	6.66132	6.67845	6.74256	7.04272
logTotalLength	free-living	6.67105	0.0492848	6.57939	6.63481	6.67024	6.70206	6.76385
logTotalLength	pathogen	6.73006	0.0223144	6.68559	6.72074	6.73895	6.74622	6.75981

## Sheet: Supplemental Table 4
Name	Component	Contribution	Associated Group	Pfam	Role
Lipase C terminal domain	First	0.178827	commensals	PF18067	metabolism of long-chain fatty acids; interaction with type VI secretion system
HIM1	First	0.178827	commensals	PF08732	increased rates of spontaneous mutagenesis
WG.containing.repeat	Second	0.246664	commensals	PF14903	binding element implicated in RNA-directed DNA methylation
Type VI secretion system effector, Hcp	Third	0.405089	commensals, pathogens	PF05638	Type VI secretion system (T6SS) component
Type VI secretion system, VipA, VC_A0107 or Hcp2	Third	0.405089	commensals, pathogens	PF05591	Tubular complexes of the T6SS
Type VI secretion system, TssF	Third	0.405089	commensals, pathogens	PF05947	Core component of T6SS
EvpB/VC_A0108, tail sheath N-terminal domain	Third	0.405089	commensals, pathogens	PF05943	T6SS component
IcmF-related N-terminal domain	Third	0.405089	commensals, pathogens	PF14331	Accessory to T6SS
ImpA, N-terminal, type VI secretion system	Third	0.405089	commensals, pathogens	PF06812	Accessory to T6SS
Type VI secretion system protein DotU	Third	0.405089	commensals, pathogens	PF09850	Accessory to T6SS
Bacterial Type VI secretion, VC_A0110, EvfL, ImpJ, VasE	Third	0.405089	commensals, pathogens	PF05936	T6SS component
ImpE protein	Third	0.405089	commensals, pathogens	PF07024	Temperature-dependent protein secretion
Type VI secretion, TssG	Third	0.405089	commensals, pathogens	PF06996	T6SS component
Type VI secretion lipoprotein, VasD, EvfM, TssJ, VC_A0113	Third	0.405089	commensals, pathogens	PF12790	Accessory to T6SS

## Sheet: Supplemental Table 5
Name	Family	Associated Group	Enrichment Score	Adjusted q value	Pfam	Role
Bacterial type III secretion protein (HrpB1_HrpK)	effector	pathogens	93.7094	9.06718e-19	PF09613	Component of type III secretion systems (T3SS)
Bacterial type III secretion protein (HrpB7)	effector	pathogens	93.7094	9.06718e-19	PF09486	Component of T3SS
Bacterial type III secretion protein (HrpB2)	effector	pathogens	87.7623	6.65123e-18	PF09487	Component of T3SS
Bacterial type III secretion protein (HrpB4)	effector	pathogens	87.7623	6.65123e-18	PF09502	Component of T3SS
Type III secretion protein (HpaP)	effector	pathogens	76.2746	7.66853e-16	PF09483	Regulator of T3SS
Effector protein	effector	pathogens	65.2936	1.18447e-13	PF14891	Type III effector metalloprotease
Type VI secretion system (T6SS), amidase effector protein 4	effector	pathogens	52.058	6.66713e-11	PF14113	Effector-immunity complex Tae4-Tai4
Nodulation protein S (NodS)	effector	pathogens	23.0409	5.21315e-05	PF05401	Regulation of nodulation factor synthesis
Neisseria meningitidis TspB protein	effector	pathogens	21.2404	0.000115643	PF05616	Interaction with host-immune system
Cytotoxic	effector	pathogens	8.24894	0.0412246	PF09000	Component of colicin E3
NolX protein	effector	pathogens	8.24894	0.0412246	PF05819	Type III secretion-systems effector
Colicin M	effector	pathogens	8.24894	0.0412246	PF14859	Bacteriolytic toxin
VirK protein	effector	pathogens	99.7818	9.32976e-20	PF06903	Homologous of Ti plasmid protein
Yersinia/Haemophilus virulence surface antigen	effector	pathogens	65.2936	1.18447e-13	PF03543	Type III secretion-systems effector
Immunity protein 45	effector	pathogens	21.2404	0.000115643	PF15572	Component of polymorphic toxin system
Immunity protein 58	effector	pathogens	16.8276	0.000893032	PF15581	Component of polymorphic toxin system
Bacterial toxin homologue of phage lysozyme, C-term	effector	pathogens	29.8207	2.11185e-06	PF16754	Homolog of lysozymes
GHH signature containing HNH/Endo VII superfamily nuclease toxin 2	effector	pathogens	25.0256	2.01629e-05	PF15635	Component of polymorphic toxin system
Ricin-type beta-trefoil lectin domain	effector	commensals	73.1238	3.08828e-15	PF00652	Conserved domain of ricin-like toxins
Type II secretion system protein B	effector	commensals	37.588	5.58859e-08	PF16537	Component of type II secretion-systems
Virulence activator alpha C-term	effector	commensals	9.84458	0.0213	PF10400	Transcriptional regulator
Virulence factor membrane-bound polymerase, C-terminal	effector	commensals	7.92906	0.0469552	PF11846	Homolog to virulence factor
Pectate lyase	hydrolytic enzyme	pathogens	99.7818	9.32976e-20	PF03211	Hydrolysis of pectate
PTS system, Lactose/Cellobiose specific IIB subunit	hydrolytic enzyme	pathogens	99.7818	9.32976e-20	PF02302	Uptake of cellobiose
Cellulose binding domain	hydrolytic enzyme	pathogens	87.7623	6.65123e-18	PF00553	Hydrolysis of cellulose
Alpha amylase, catalytic domain	hydrolytic enzyme	pathogens	39.1979	2.58863e-08	PF00128	Hydrolysis of starches
Starch synthase catalytic domain	hydrolytic enzyme	pathogens	39.1979	2.58863e-08	PF08323	Starch-binding domain
Chitinase class I	hydrolytic enzyme	pathogens	34.6648	2.20777e-07	PF00182	Hydrolysis of chitin
Chitinase W immunoglobulin-like domain	hydrolytic enzyme	pathogens	30.3335	1.64799e-06	PF18683	Hydrolysis of chitin
Cellulase (glycosyl hydrolase family 5)	hydrolytic enzyme	pathogens	28.9124	3.25154e-06	PF00150	Hydrolysis of cellulose
Beta-1,3-glucanase	hydrolytic enzyme	pathogens	8.24894	0.0412246	PF16483	Hydrolysis of cellulose
Aromatic-ring-opening dioxygenase LigAB, LigA subunit	hydrolytic enzyme	commensals	75.3354	1.14543e-15	PF07746	Hydrolysis of aromatic compounds
Flavin-binding monooxygenase-like	hydrolytic enzyme	commensals	59.4845	1.87568e-12	PF00743	Hydrolysis of flavin
Ring hydroxylating beta subunit	hydrolytic enzyme	commensals	17.633	0.000622591	PF00866	Hydrolysis of aromatic compounds
Chlorophyllase	hydrolytic enzyme	commensals	14.3694	0.00276968	PF07224	Hydrolysis of chlorophyll
Chemotaxis phosphatase CheX	motility	pathogens	35.0291	1.8878e-07	PF13690	Swimming behaviour
Pili and flagellar-assembly chaperone, PapD N-terminal domain	motility	pathogens	38.5792	3.46014e-08	PF00345	Pili assembly
Chemoreceptor zinc-binding domain	motility	commensals	8.1604	0.0429104	PF13682	Domain of bacterial sensing protein
CheC-like family	motility	commensals	46.9934	6.99588e-10	PF04509	Regulation of chemotaxis
FlxA-like protein	motility	commensals	43.9523	2.86252e-09	PF14282	Flagella assembly
Pilin (bacterial filament)	motility	commensals	12.4872	0.00652492	PF00114	Pili assembly
Putative motility protein	motility	commensals	11.2905	0.0112947	PF14070	Flagella assembly
FlgO protein	motility	commensals	10.234	0.0176508	PF17680	Flagella assembly
Neisseria PilC beta-propeller domain	motility	commensals	10.234	0.0176508	PF05567	Pilus-associated protein
Fasciclin domain	motility	commensals	8.99441	0.0319974	PF02469	Adhesion protein
Type IV pilus assembly protein PilX C-term	motility	commensals	8.99441	0.0319974	PF13681	Fimbrial biogenesis
Flagellar P-ring protein	motility	commensals	8.8459	0.0339183	PF02119	Flagella assembly
FAE1/Type III polyketide synthase-like protein	secondary metabolism	pathogens	25.7415	1.44081e-05	PF08392	Synthesis of secondary metabolites
Cellulose synthase operon protein C C-terminus (BCSC_C)	secondary metabolism	commensals	78.717	2.64847e-16	PF05420	Bacterial cellulose synthesis
Cellulose biosynthesis protein BcsQ	secondary metabolism	commensals	78.717	2.64847e-16	PF06564	Bacterial cellulose synthesis
Bacterial cellulose synthase subunit	secondary metabolism	commensals	49.883	1.86268e-10	PF03170	Bacterial cellulose synthesis
Cellulose biosynthesis protein BcsG	secondary metabolism	commensals	44.8838	1.88373e-09	PF11658	Bacterial cellulose synthesis
Cellulose biosynthesis GIL	secondary metabolism	commensals	44.8838	1.88373e-09	PF10995	Bacterial cellulose synthesis
Cellulose synthase subunit D	secondary metabolism	commensals	8.42662	0.0406926	PF03500	Bacterial cellulose synthesis

## Sheet: panMatrix
Pfam	A_anthurii_CFPB_3232	A_avenae_AA78_5	A_avenae_AA81_1	A_avenae_AA99_2	A_avenae_ATCC_19860	A_avenae_KL3	A_avenae_MD5	A_avenae_SF12	A_avenae_SH7	A_carolinensis_NA2	A_carolinensis_NA3	A_carolinensis_P3	A_carolinensis_P4	A_cattleyae_CAT98_1	A_cattleyae_DSM_17101	A_citrulli_AAC00_1	A_citrulli_DSM_17060	A_citrulli_KACC17005	A_citrulli_M6	A_citrulli_pslb65	A_citrulli_tw6	A_delafieldii_DSM_64	A_ebreus_TPSY	A_facilis_7	A_kalamii_KNDSW_TSA6	A_konjaci_DSM_7481	A_konjaci_S00067	A_monticola_KACC_19171	A_oryzae_ATCC_19882	A_radicis_2721A	A_sp_1608163	A_sp_16_35_5	A_sp_210_6	A_sp_GW101_3H11	A_sp_HMWF018	A_sp_HMWF029	A_sp_JHL_9	A_sp_JMULE5	A_sp_JS42	A_sp_KKS102	A_sp_Leaf191	A_sp_Leaf78	A_sp_MR_S7	A_sp_RAC01	A_sp_Root217	A_sp_Root219	A_sp_Root267	A_sp_Root275	A_sp_Root402
Domain of unknown function (DUF4148)	3	4	4	2	4	4	4	2	4	6	6	7	7	4	4	3	3	3	3	3	3	15	4	8	12	3	4	1	4	16	1	7	3	15	21	9	4	9	5	16	17	10	0	8	5	12	9	7	9
EAL domain	16	17	25	19	21	16	27	17	18	12	14	18	14	17	19	17	17	19	18	18	17	33	12	30	37	17	15	23	20	48	26	15	27	38	43	33	7	34	14	27	34	32	20	24	47	44	37	39	34
ABC transporter	85	82	102	75	97	78	99	74	82	71	71	78	72	94	109	80	81	81	80	82	80	102	71	92	103	80	110	97	104	133	103	106	63	96	117	89	81	112	64	99	116	112	84	76	132	129	117	116	105
RNA recognition motif. (a.k.a. RRM, RBD, or RNP domain)	2	2	2	2	2	1	3	2	2	3	3	3	3	2	2	3	3	3	3	3	3	3	3	3	3	2	2	3	3	3	3	2	4	3	3	3	2	3	3	5	3	3	2	4	3	3	3	3	3
Methyl-accepting chemotaxis protein (MCP) signalling domain	40	46	51	40	49	34	47	42	40	18	19	21	19	32	46	43	43	43	44	43	44	34	20	24	36	37	13	24	56	39	38	14	23	36	39	33	2	32	22	27	40	33	24	34	46	45	32	35	40
Tripartite ATP-independent periplasmic transporter, DctM component	6	5	8	6	8	5	7	5	5	4	6	4	4	6	6	7	7	7	7	7	7	12	6	8	11	7	8	9	9	13	8	6	4	12	14	8	6	13	6	13	9	10	6	9	12	12	11	11	11
Elongation factor Tu GTP binding domain	8	7	8	6	8	6	8	7	7	7	7	7	7	8	10	7	8	7	7	7	7	8	7	7	9	8	8	10	8	10	8	8	7	7	10	9	9	7	7	7	11	10	8	7	9	10	10	9	10
Bacterial extracellular solute-binding proteins, family 5 Middle	10	9	10	6	10	8	9	7	6	6	5	6	5	9	11	7	7	8	7	7	7	6	6	7	8	9	8	9	10	9	10	7	5	9	7	8	4	6	5	7	9	10	5	6	10	8	10	10	6
Electron transfer flavoprotein domain	2	5	4	2	4	2	4	4	4	5	7	7	7	3	4	4	4	4	4	3	3	6	4	4	2	2	4	5	5	6	4	6	4	4	8	2	6	4	4	6	7	2	5	4	7	6	2	2	5
Bacterial flagellin N-terminal helical region	4	3	3	0	3	3	3	0	3	3	3	3	3	2	3	3	3	3	3	3	3	3	3	3	5	3	8	3	4	4	6	8	3	5	4	7	0	3	4	3	3	4	3	2	3	4	4	4	4
Aconitase family (aconitate hydratase)	5	4	4	3	4	4	5	3	3	5	4	6	4	4	4	3	3	4	3	3	3	6	4	3	4	4	9	5	4	6	5	7	4	4	6	4	8	4	4	7	6	7	6	3	7	7	5	5	7
Nitrogen regulatory protein P-II	2	2	2	2	2	2	2	2	2	2	2	2	2	1	2	2	2	2	2	2	2	2	3	2	2	2	2	2	2	2	2	2	2	2	1	2	2	2	2	3	2	2	2	2	2	2	2	2	2
Cyclophilin type peptidyl-prolyl cis-trans isomerase/CLD	2	2	2	2	2	2	2	2	2	2	2	2	2	2	2	2	2	2	2	2	2	2	2	2	2	2	2	2	2	2	2	2	2	2	2	2	2	2	2	2	2	2	2	2	2	2	2	2	2
FabA-like domain	3	5	5	5	5	5	4	5	5	3	3	2	3	3	3	3	3	3	3	3	3	3	3	3	3	3	3	3	3	4	4	3	3	3	3	3	3	3	3	3	3	3	3	3	4	4	3	3	3
HDOD domain	5	4	5	3	4	4	5	3	4	4	4	4	4	1	4	4	4	4	4	4	4	5	4	5	6	5	4	4	4	6	7	4	5	7	5	7	3	6	4	5	6	6	4	7	6	6	6	6	5
Tetraacyldisaccharide-1-P 4'-kinase	2	2	2	2	2	0	2	2	2	2	2	2	2	2	2	2	2	2	2	2	2	2	2	2	2	2	2	2	2	2	2	2	2	2	1	2	2	2	2	2	2	2	2	2	2	2	2	2	2
Periplasmic binding protein	18	17	21	15	21	14	20	18	17	20	18	21	23	18	19	18	17	18	18	17	17	32	22	31	34	21	23	34	22	41	23	23	21	34	38	29	22	35	19	32	40	36	36	24	45	44	40	36	33
Glucose-regulated metallo-peptidase M90	2	2	2	2	2	2	2	2	2	2	2	2	2	2	2	2	2	2	2	2	2	2	2	2	2	2	2	2	2	2	2	2	2	2	2	2	2	2	2	2	2	2	2	2	2	2	2	2	2
Pirin	5	4	4	4	4	4	4	2	3	5	5	5	5	3	5	4	4	4	4	4	4	5	3	3	4	4	3	6	4	6	5	4	2	4	5	5	3	4	3	4	5	5	3	3	5	7	5	5	5
CheW-like domain	5	8	9	5	9	8	8	7	7	6	7	7	7	6	9	5	5	5	4	4	5	6	4	6	6	5	5	8	8	7	6	5	4	7	6	6	1	7	4	7	6	5	2	3	8	8	5	5	6
Metallopeptidase family M24	3	4	5	3	4	4	3	2	3	2	2	3	3	3	5	2	2	2	2	2	2	3	2	3	3	3	3	3	4	3	5	3	2	3	3	3	2	4	2	3	3	3	2	3	3	3	3	3	3
Phage late control gene D protein (GPD)	9	5	11	8	8	8	16	10	8	0	0	0	0	5	13	13	10	13	10	14	14	0	0	1	2	5	0	1	11	0	1	0	0	0	1	4	0	0	0	0	6	7	0	0	0	0	1	0	1
Tripartite tricarboxylate transporter TctA family	2	3	5	3	4	4	4	4	3	2	2	2	2	3	3	4	4	4	4	4	4	3	2	2	2	2	2	2	4	2	4	3	0	2	3	2	2	2	2	3	5	6	3	2	3	4	3	3	3
Phosphate acetyl/butaryl transferase	2	3	3	3	3	3	3	3	3	3	4	3	3	3	3	3	3	3	3	3	3	3	4	2	3	2	2	3	3	4	2	2	3	3	2	3	3	3	3	3	3	3	4	3	4	4	3	3	3
Acyclic terpene utilisation family protein AtuA	2	3	3	2	3	1	3	3	3	0	0	0	0	2	2	2	2	2	2	2	2	2	2	1	2	2	2	2	3	2	2	2	0	2	0	2	2	2	2	2	2	2	2	0	2	2	2	2	2
Response regulator receiver domain	44	44	54	41	52	42	50	41	45	27	28	36	35	40	48	46	47	46	46	46	45	59	31	43	57	49	34	46	51	89	51	33	30	56	62	52	24	60	34	58	61	56	39	48	76	78	56	59	62
Phosphoenolpyruvate phosphomutase	5	2	3	0	3	2	3	0	0	2	0	3	3	2	2	1	1	1	1	1	1	3	2	0	3	3	5	4	2	4	2	4	2	2	6	2	2	2	2	5	3	3	2	0	5	5	2	2	4
Low molecular weight phosphotyrosine protein phosphatase	1	2	2	1	2	1	1	1	1	3	8	3	3	0	0	1	1	1	1	1	1	4	3	3	2	1	4	2	1	2	2	3	2	3	2	4	3	3	4	5	2	1	4	3	3	4	3	3	3
Tripartite tricarboxylate transporter family receptor	59	51	71	52	68	45	71	51	55	52	49	74	70	57	72	56	54	56	55	56	56	73	47	31	63	61	120	85	66	118	65	122	2	63	80	44	77	59	46	66	77	65	95	50	122	118	68	63	70
Major Facilitator Superfamily	31	38	45	33	44	30	49	36	38	23	30	30	23	34	43	39	36	40	36	36	36	34	26	26	29	34	42	37	39	44	30	47	13	29	44	21	24	31	31	33	32	30	35	23	46	45	37	36	34
Binding-protein-dependent transport system inner membrane component	54	45	61	43	58	39	51	42	41	32	32	31	30	52	68	40	40	41	40	41	39	47	29	30	48	54	55	47	56	70	64	50	20	45	53	48	30	48	26	44	62	62	28	36	68	66	58	61	50
Multicopper oxidase	2	2	2	2	2	1	1	0	1	2	3	5	3	1	1	1	1	1	1	1	1	2	2	5	1	3	1	2	1	1	1	1	0	3	2	1	2	1	3	4	2	1	1	2	1	2	1	1	1
Hydantoinase B/oxoprolinase	0	1	2	1	2	1	3	1	1	1	3	1	2	2	4	1	1	1	1	1	1	3	1	1	2	3	2	1	1	3	1	2	1	2	5	1	1	2	1	3	3	3	1	2	3	3	2	2	3
Thiolase, N-terminal domain	6	5	7	6	7	6	7	7	6	10	11	11	11	6	6	6	6	6	6	6	6	11	12	14	10	6	8	12	6	13	7	9	14	10	14	10	14	10	12	9	10	9	11	10	12	12	11	11	11
Aldehyde dehydrogenase family	20	13	23	16	23	15	16	11	17	12	13	13	14	13	19	14	17	14	17	17	13	15	12	11	17	14	14	21	22	20	17	16	13	19	19	16	22	17	14	18	20	19	18	13	23	23	22	19	15
PP-loop family	2	2	2	2	2	2	2	1	2	2	3	2	2	2	2	2	2	2	2	2	2	3	2	3	3	2	2	3	2	3	3	2	2	3	3	3	2	3	2	3	3	3	2	3	3	3	3	3	3
Bacterial DNA-binding protein	5	4	4	3	4	4	4	3	3	6	4	8	8	3	4	4	4	4	4	4	4	4	5	5	5	4	3	4	4	6	3	3	6	5	6	4	4	5	6	4	6	5	5	4	4	6	5	5	6
Domain of unknown function (DUF3470)	1	1	1	1	1	1	1	1	1	1	1	1	1	1	1	1	1	1	1	1	1	2	1	2	2	1	1	1	1	2	1	1	1	2	2	2	1	3	1	2	2	2	1	1	2	2	2	2	2
[2Fe-2S] binding domain	0	2	3	3	3	2	3	2	2	2	2	2	2	2	3	2	3	2	3	3	3	4	0	4	5	1	6	2	3	11	2	4	1	6	5	5	2	5	0	5	5	6	0	3	8	8	7	7	4
Xylose isomerase-like TIM barrel	1	1	1	1	1	1	1	1	1	1	1	1	1	2	2	0	0	0	0	0	0	5	1	1	5	1	1	3	1	6	2	1	1	5	5	2	1	4	1	4	6	6	2	2	6	6	4	4	5
FAD binding domain	8	7	10	7	10	6	11	8	9	8	9	17	14	9	10	8	10	8	9	9	8	15	8	11	12	7	6	12	10	15	10	7	7	11	17	10	9	12	8	14	12	12	7	8	16	15	12	12	15
Phenazine biosynthesis-like protein	1	1	1	0	1	1	1	0	1	1	1	1	1	0	1	1	1	1	1	1	1	3	1	3	2	1	2	3	1	3	2	2	2	2	3	2	1	3	1	3	2	2	1	2	3	3	3	3	3
Isocitrate/isopropylmalate dehydrogenase	6	2	5	4	4	3	3	3	3	4	4	4	4	2	5	4	6	4	4	4	3	5	4	3	4	6	2	4	4	4	5	2	4	5	5	4	5	4	4	5	4	4	3	5	3	3	7	6	5
AcrB/AcrD/AcrF family	15	10	12	10	12	8	13	8	11	10	14	21	16	10	11	10	10	10	10	10	10	13	10	12	10	15	8	16	10	12	10	10	9	14	20	10	11	11	11	15	12	9	12	9	11	13	10	10	10
Nicotinate phosphoribosyltransferase (NAPRTase) family	2	2	2	2	2	2	2	2	2	1	1	1	1	2	2	2	2	2	2	2	2	1	1	2	2	2	2	1	2	2	2	2	0	2	1	2	1	2	1	2	2	2	1	1	2	2	2	2	2
Enoyl-CoA hydratase/isomerase	8	11	13	10	13	8	13	11	13	16	16	16	16	10	11	10	10	10	10	10	11	19	15	36	17	9	18	15	12	20	10	18	13	19	28	17	20	16	13	21	19	15	16	17	22	20	17	17	19
HMGL-like	5	5	5	5	5	5	5	4	5	6	8	8	8	5	6	4	4	4	4	5	4	6	5	5	6	5	6	7	5	7	7	6	2	6	7	5	7	6	6	7	6	6	6	5	6	6	6	7	6
tRNA N6-adenosine threonylcarbamoyltransferase	2	3	2	2	2	1	3	1	1	2	2	2	2	2	2	2	2	2	2	2	2	3	2	3	3	2	2	2	2	3	2	2	2	3	3	3	2	3	2	3	3	3	2	3	3	3	3	2	3
Translation initiation factor IF-3, C-terminal domain	2	2	2	2	2	2	1	2	2	2	2	2	2	2	2	2	2	2	2	2	2	2	2	2	2	2	2	2	2	2	2	2	2	2	2	2	2	2	2	2	2	2	2	2	2	2	2	2	2
AMP-binding enzyme	16	24	29	16	24	18	29	16	20	28	23	25	23	22	20	18	18	18	18	18	20	30	17	34	29	17	21	23	22	33	18	21	21	31	38	25	27	28	20	30	26	22	28	24	29	28	28	27	31
Bacterial extracellular solute-binding protein, family 7	9	7	11	7	11	7	9	6	7	5	5	7	5	8	9	9	9	9	9	9	9	14	7	10	14	10	11	15	10	18	11	9	5	14	15	10	6	16	7	12	13	13	8	12	18	17	16	16	14
Dihydrodipicolinate synthetase family	8	5	6	5	6	4	6	5	5	4	4	4	4	5	5	5	5	5	5	5	5	7	2	3	7	7	5	5	5	7	3	5	2	6	9	5	5	5	2	6	9	10	5	3	6	6	9	7	7
Peptidase family M20/M25/M40	13	12	13	11	13	12	14	11	10	8	6	6	6	16	18	14	15	14	14	15	15	15	6	11	14	13	11	12	13	21	14	11	6	13	20	12	11	11	6	14	15	15	9	9	22	21	15	16	17
LysR substrate binding domain	77	69	83	62	82	57	79	58	61	39	42	49	48	58	90	65	60	66	60	59	60	91	41	48	87	67	97	81	78	141	75	104	27	90	101	66	61	87	45	86	94	91	72	56	144	149	96	96	92
Lipocalin-like domain	0	1	0	1	0	1	2	1	0	1	1	1	1	1	1	1	1	1	1	1	1	2	1	2	1	1	2	0	1	2	1	3	0	2	2	1	0	2	1	2	1	1	1	2	2	2	2	2	2
A predicted alpha-helical domain with a conserved ER motif.	1	1	1	1	1	1	1	1	1	1	1	1	1	1	1	1	1	1	1	1	1	4	2	2	3	2	1	1	2	1	1	1	1	3	3	3	1	3	3	5	1	1	2	1	1	1	4	4	4
Enoyl-(Acyl carrier protein) reductase	21	22	32	24	32	24	31	24	24	17	16	16	16	23	29	25	26	25	26	26	25	23	13	25	23	22	22	21	29	34	17	22	9	26	28	14	20	23	19	19	28	23	19	15	31	35	27	27	24
HpcH/HpaI aldolase/citrate lyase family	4	6	8	3	8	5	5	4	3	2	2	3	3	6	7	4	4	4	4	4	4	3	3	3	2	4	4	3	5	7	3	5	2	4	3	3	5	3	3	2	2	2	6	2	7	7	3	3	2
Rieske [2Fe-2S] domain	5	3	5	3	5	3	5	3	5	7	8	10	10	3	5	5	5	5	5	5	5	8	4	7	6	5	2	4	5	7	5	2	4	7	9	4	6	8	8	7	4	2	4	4	8	9	5	5	7
Fumarylacetoacetate (FAA) hydrolase family	8	11	15	6	14	8	12	7	6	9	11	14	15	9	15	9	9	9	9	9	9	9	4	4	11	8	10	9	10	23	7	9	6	15	14	9	12	10	6	8	9	6	8	3	17	18	12	13	10
NADH ubiquinone oxidoreductase, 20 Kd subunit	1	1	1	1	1	1	1	1	1	1	1	1	1	1	1	1	1	1	1	1	1	2	1	3	1	1	1	2	1	1	1	1	2	1	3	1	2	2	1	3	1	1	2	1	1	1	1	1	3
TonB dependent receptor	25	16	23	18	23	15	20	17	16	5	5	6	5	21	24	17	16	17	16	16	17	10	13	5	18	24	23	14	19	31	22	23	7	17	13	21	6	20	12	9	27	27	17	6	29	29	23	23	14
Cyclic nucleotide-binding domain	8	6	7	6	7	7	6	5	6	5	5	5	5	6	7	6	6	6	6	6	5	10	8	10	11	7	4	8	7	14	7	4	7	10	10	10	4	13	8	9	11	10	8	9	12	12	17	16	10
H-NS histone family	1	2	2	2	2	1	2	2	2	1	1	3	4	2	3	2	2	2	2	2	3	2	1	1	1	1	3	2	2	3	1	3	3	2	6	1	1	1	2	1	3	3	1	3	3	2	2	1	1
Uncharacterized protein conserved in bacteria (DUF2256)	0	0	0	0	0	0	0	0	0	1	2	2	2	0	0	0	0	0	0	0	0	2	0	1	2	0	0	0	0	1	2	0	0	2	2	2	0	2	0	2	1	1	0	2	2	2	2	2	2
CoA-transferase family III	6	10	9	6	10	9	10	5	10	11	12	12	13	11	12	9	8	9	8	8	9	7	8	11	4	7	18	18	10	15	5	19	4	5	7	5	18	6	10	7	6	5	20	6	18	15	6	5	5
Bacterial protein of unknown function (Gcw_chp)	2	2	2	2	2	1	2	2	2	1	1	1	1	2	3	1	2	1	2	2	2	1	1	1	2	1	1	1	2	2	1	1	2	2	1	2	1	1	1	1	3	1	1	1	2	2	2	2	1
Circularly permuted ATP-grasp type 2	1	1	1	1	1	1	2	1	1	1	1	2	1	1	1	1	1	1	1	1	1	3	1	1	2	1	1	1	1	1	1	1	1	2	3	2	1	2	1	3	1	1	1	1	1	1	2	2	3
Phosphoglucomutase/phosphomannomutase, alpha/beta/alpha domain I	2	2	2	2	2	1	2	2	2	2	3	2	2	2	2	2	2	2	2	2	2	3	2	2	2	2	2	2	2	2	2	2	2	2	3	2	2	3	2	2	2	2	2	2	2	2	2	2	3
Bacterial DNA polymerase III alpha NTPase domain	2	1	3	1	2	2	4	1	1	2	5	5	2	2	2	5	2	5	2	2	2	2	2	2	2	2	2	5	3	4	2	2	2	2	4	2	2	2	2	2	2	3	2	2	3	3	2	2	2
NADPH-dependent FMN reductase	7	8	8	5	7	5	7	5	7	6	7	6	6	6	7	6	6	6	7	6	6	8	4	6	7	7	7	5	7	12	5	6	4	10	7	6	5	7	4	6	11	11	6	8	9	10	11	11	7
Pyridoxal-phosphate dependent enzyme	13	9	14	9	14	10	13	9	12	9	8	8	8	8	13	14	12	15	12	12	12	12	11	10	13	12	6	14	14	13	10	6	9	13	13	12	12	12	11	11	12	12	11	10	13	13	13	13	11
K+ potassium transporter	2	2	2	1	2	1	3	2	2	1	1	2	1	2	2	3	3	3	3	3	3	1	1	1	1	1	1	2	2	1	1	1	1	1	1	2	2	1	1	1	1	1	1	1	1	1	1	1	1
Ribonuclease E/G family	3	2	3	3	3	4	3	2	3	2	4	4	3	2	3	3	3	3	3	3	4	2	2	2	2	3	2	3	3	2	3	2	2	2	3	2	2	2	2	2	2	2	2	2	2	2	2	2	2
Domain of unknown function (DUF3391)	2	2	2	1	2	2	2	2	2	2	2	2	2	2	2	2	2	2	2	2	2	2	1	2	4	2	2	3	2	4	2	2	2	4	2	3	2	2	3	2	3	2	2	3	5	5	2	2	2
E1-E2 ATPase	3	3	3	4	3	3	4	2	2	9	11	13	12	4	3	3	3	3	3	3	3	6	13	10	5	5	7	6	3	3	4	5	7	7	17	3	9	3	14	9	6	2	4	4	3	6	3	3	4
Fumarate hydratase (Fumerase)	1	1	1	1	1	1	1	0	0	1	1	1	1	0	1	1	1	1	1	1	1	1	1	1	1	2	2	2	1	3	1	1	1	2	1	1	2	1	1	1	1	1	2	2	5	3	1	1	1
Gamma-glutamyltranspeptidase	4	5	5	4	5	5	5	5	5	2	2	2	2	4	5	5	5	5	5	5	5	3	2	2	4	5	4	4	6	7	3	4	1	4	4	3	2	4	2	4	6	5	5	3	8	6	5	4	4
NUDIX domain	9	11	12	11	12	9	12	12	12	10	10	11	10	12	11	12	12	12	12	12	12	11	9	10	12	10	10	9	12	12	10	11	10	11	12	10	10	11	9	12	12	12	9	11	12	12	12	12	12
Putative exonuclease, RdgC	2	1	3	1	1	1	2	1	1	1	1	2	4	1	1	1	1	1	1	1	2	1	1	1	1	1	1	1	1	1	1	1	1	1	1	1	1	1	1	3	1	1	1	3	1	1	1	1	1
DNA/RNA non-specific endonuclease	0	1	1	1	1	1	1	1	1	3	1	4	4	1	1	1	1	1	1	1	1	1	0	2	1	0	4	0	1	4	2	4	1	0	1	2	2	3	0	0	2	1	1	3	1	1	1	1	2
Translation initiation factor 1A / IF-1	1	2	2	2	2	2	2	2	2	1	1	1	1	2	2	2	2	2	2	2	2	1	3	1	1	2	1	2	2	2	1	1	1	1	1	1	1	1	3	1	1	1	1	1	1	1	1	1	1
Branched-chain amino acid transport system / permease component	23	27	34	25	34	27	37	22	28	18	19	22	19	29	31	24	23	24	23	23	23	38	18	35	39	20	29	36	33	50	32	28	20	35	51	29	25	38	13	40	46	40	34	26	58	56	44	42	43
leucine-zipper of insertion element IS481	0	0	0	0	0	0	0	0	0	0	0	0	0	0	1	19	31	20	22	18	17	0	0	0	0	0	0	0	0	0	0	0	0	0	0	0	0	0	0	1	0	0	0	0	0	0	0	0	0
Domain of unknown function (DUF4147)	4	1	1	1	1	1	1	1	1	2	2	2	2	1	1	1	1	1	1	1	1	2	1	1	1	1	1	1	2	3	1	1	1	1	4	2	1	2	1	2	1	1	1	2	2	2	1	1	2
Pyridine nucleotide-disulphide oxidoreductase	11	7	12	9	11	9	12	11	9	10	10	12	11	9	11	13	11	14	11	11	11	14	12	11	13	11	14	9	12	18	10	14	18	15	16	10	12	18	15	11	15	14	15	13	15	14	15	15	12
Glutathione S-transferase, C-terminal domain	1	1	1	1	1	1	1	1	1	2	3	3	3	1	1	2	2	2	2	2	2	4	1	3	4	1	2	2	1	1	2	2	1	3	5	4	3	4	1	3	2	2	1	2	1	1	4	4	4
Cyclin M transmembrane N-terminal domain	2	1	2	1	2	1	2	2	2	2	2	3	2	2	2	2	2	2	2	2	2	3	2	3	2	2	2	2	2	3	2	2	3	2	5	2	2	2	2	2	2	2	2	2	3	3	3	3	3
HNH endonuclease	1	0	4	1	2	1	5	1	4	4	1	3	3	3	6	8	4	8	3	4	6	1	2	2	2	2	1	1	2	2	2	1	1	1	1	1	1	1	3	2	2	2	2	2	2	4	1	2	3
Pyridoxamine 5'-phosphate oxidase	1	3	2	3	3	3	5	1	3	1	1	1	1	3	3	2	2	2	2	2	2	3	2	2	4	1	4	3	3	5	3	4	1	4	3	4	3	4	2	3	4	4	2	3	5	5	4	4	3
Methyltransferase domain	12	13	16	11	16	13	16	11	13	10	10	11	10	16	17	16	15	15	15	15	15	15	10	11	11	10	8	15	18	16	11	8	9	9	12	11	8	12	9	10	12	13	10	9	19	20	13	13	13
Magnesium chelatase, subunit ChlI	1	0	1	1	1	1	2	1	1	1	1	1	1	1	2	1	1	1	1	1	1	1	1	2	1	1	1	1	1	1	2	2	1	1	1	1	1	1	1	2	1	1	1	1	2	2	1	1	1
Type II/IV secretion system protein	7	6	11	7	7	8	9	7	7	13	18	16	16	7	9	13	8	13	9	9	8	11	9	14	10	8	9	9	11	10	8	9	10	9	19	11	14	11	9	14	8	8	9	10	9	9	9	9	11
Tripartite ATP-independent periplasmic transporters, DctQ component	6	5	8	6	8	5	7	5	5	4	4	4	4	6	6	7	7	7	7	7	7	12	6	7	11	7	7	9	8	12	10	5	3	12	12	9	4	13	6	12	9	9	6	9	11	11	11	11	11
AAA domain (Cdc48 subfamily)	5	4	5	5	5	5	9	5	5	4	4	4	4	5	5	5	5	5	5	5	5	4	4	4	5	5	4	4	5	4	4	4	4	4	5	5	4	4	4	4	5	5	4	4	5	4	4	4	5
Phosphotransferase enzyme family	4	4	4	3	4	3	4	4	3	5	5	5	5	5	5	4	4	4	4	4	4	5	5	6	5	4	5	5	4	5	5	5	5	4	5	5	6	5	5	5	5	5	5	7	5	5	5	5	5
Putative transposase of IS4/5 family (DUF4096)	18	2	1	2	15	2	9	3	2	0	0	0	0	3	25	17	14	15	9	6	9	0	0	0	0	7	0	0	17	2	6	1	0	2	1	0	1	0	0	2	0	2	3	0	0	0	0	0	0
SCO1/SenC	1	1	1	1	1	1	1	1	1	1	1	1	1	1	1	1	1	1	1	1	1	1	1	1	1	2	2	1	1	2	1	1	2	1	1	1	1	1	1	1	1	1	1	1	2	2	1	1	1
Uroporphyrinogen decarboxylase (URO-D)	1	2	2	2	2	1	2	0	2	1	1	1	1	1	2	2	2	2	2	2	2	1	1	1	1	1	1	2	2	1	1	1	1	1	1	1	1	1	1	1	1	1	1	1	1	1	1	1	1
Bacterial extracellular solute-binding proteins, family 3	14	13	15	15	15	14	14	13	12	5	5	5	4	17	19	12	12	12	12	13	13	11	4	5	13	18	9	14	16	22	15	9	4	14	12	10	5	13	4	11	20	17	5	7	24	25	16	20	14
OsmC-like protein	4	5	5	3	5	3	5	4	3	3	3	3	3	3	4	4	4	4	4	4	4	5	5	4	5	4	2	5	4	8	3	2	4	5	5	4	3	6	5	5	5	6	4	4	7	7	5	5	5
FAD linked oxidases, C-terminal domain	4	3	4	3	4	2	3	3	3	4	4	4	3	4	5	4	4	4	4	4	4	3	3	4	3	4	6	6	4	8	4	6	3	3	3	3	4	3	3	3	4	4	6	3	7	7	3	3	3
ArsC family	2	3	3	2	3	3	2	3	3	2	3	2	2	2	2	2	2	2	2	2	3	2	2	2	2	3	4	2	3	3	1	4	2	2	2	2	2	2	3	3	2	2	4	2	3	3	2	2	2
CobW/HypB/UreG, nucleotide-binding domain	3	3	3	2	3	2	2	2	1	2	2	2	2	3	3	2	2	3	2	2	2	2	1	5	2	2	3	4	2	4	2	3	2	4	3	3	3	3	1	2	4	3	3	2	3	3	3	2	2
MacB-like periplasmic core domain	2	2	2	2	2	2	2	1	2	3	3	3	4	2	2	2	2	2	2	2	2	3	3	4	3	2	5	1	2	5	4	5	4	2	3	3	4	3	3	3	4	4	4	2	5	5	2	2	3
Transglycosylase associated protein	1	1	1	1	1	1	1	1	1	1	1	1	1	1	1	1	1	1	1	1	1	1	0	1	1	1	1	1	1	1	1	1	1	1	1	1	1	2	0	1	2	2	1	1	1	1	1	1	1
Sodium Bile acid symporter family	0	0	0	0	0	0	0	0	0	2	3	2	2	0	0	0	0	0	0	0	0	4	1	4	4	0	2	1	0	3	1	3	1	5	3	3	2	4	2	4	1	1	3	3	3	3	2	2	3
Carboxyl transferase domain	4	4	6	4	5	5	5	5	5	3	4	3	3	4	4	4	4	4	3	4	4	5	4	10	5	4	4	4	5	5	3	4	5	5	5	5	3	5	3	5	5	5	5	5	5	5	5	5	5
Crp-like helix-turn-helix domain	3	3	3	3	3	3	3	3	3	2	5	5	5	3	3	4	3	4	3	3	3	6	2	5	3	3	2	3	3	6	4	2	3	3	5	5	3	7	2	3	3	3	3	3	6	5	5	5	6
LemA family	1	1	1	1	1	1	1	1	1	4	4	4	4	1	1	1	1	1	1	1	1	3	2	3	2	1	2	2	1	2	0	2	1	2	4	3	3	2	4	4	3	3	1	1	2	2	3	3	3
PAS fold	3	4	6	5	5	4	5	5	4	1	1	1	1	8	8	3	3	3	3	3	3	9	3	6	8	3	2	5	6	11	6	2	5	8	9	7	1	9	3	8	8	9	4	4	11	11	9	8	8
Quinolinate phosphoribosyl transferase, C-terminal domain	1	1	1	1	1	1	1	1	1	2	2	3	3	1	1	1	1	1	1	1	1	1	1	1	1	1	1	1	1	1	1	1	1	1	2	1	1	1	1	1	1	1	1	1	1	1	1	1	1
EamA-like transporter family	24	25	28	22	28	23	30	23	24	16	15	16	15	29	31	25	24	26	23	24	23	29	17	25	29	25	12	23	28	33	24	12	16	31	34	27	16	27	15	29	30	29	19	22	33	34	27	25	29
Acyl-CoA dehydrogenase, C-terminal domain	8	11	13	10	13	9	13	10	13	16	17	18	17	12	15	14	14	14	14	14	13	15	10	32	10	11	18	13	13	14	9	19	13	12	19	9	21	11	10	13	13	11	17	15	15	13	11	11	14
Nitronate monooxygenase	2	2	2	1	2	2	2	2	2	4	3	4	4	2	2	2	2	2	2	2	2	3	4	3	3	2	5	3	2	4	2	5	2	3	4	3	4	3	4	3	2	2	3	3	4	5	6	6	3
CHC2 zinc finger	1	2	1	1	1	1	1	2	1	2	3	2	2	2	1	1	1	1	1	1	1	1	1	1	1	1	1	2	1	1	1	1	1	1	2	2	1	1	1	2	1	1	1	1	1	1	1	1	1
Pyruvate ferredoxin/flavodoxin oxidoreductase	2	1	2	1	2	2	1	0	1	1	1	1	1	1	1	1	1	1	1	1	1	1	1	1	1	1	3	1	2	1	1	1	3	2	2	1	1	1	1	1	1	1	3	2	1	1	1	1	1
FtsX-like permease family	2	2	2	2	2	1	2	2	2	3	3	4	3	2	2	2	2	3	2	2	3	2	2	3	2	2	2	2	2	2	2	2	3	2	3	3	3	3	2	2	2	2	2	3	2	2	2	2	2
Redoxin	3	3	3	3	3	3	3	3	3	3	3	3	3	3	3	3	3	3	3	3	3	3	4	3	3	3	6	3	3	4	3	4	4	3	3	3	3	3	5	4	4	3	5	3	3	3	3	3	3
Cytochrome C and Quinol oxidase polypeptide I	3	3	3	3	3	3	5	3	3	4	5	4	4	3	3	4	4	4	4	4	4	4	5	4	3	3	4	3	3	4	4	4	4	4	4	4	3	5	5	4	3	4	6	3	3	4	5	5	4
Beta-ketoacyl synthase, N-terminal domain	3	8	7	6	7	7	7	7	7	2	2	2	2	4	3	3	3	3	3	3	3	3	3	2	3	3	4	3	3	5	5	4	2	3	4	3	3	3	3	3	3	3	2	2	5	5	3	3	3
tRNA synthetases class I (I, L, M and V)	3	2	3	3	3	3	4	3	3	3	3	3	3	3	3	3	3	3	3	3	3	3	3	3	3	3	3	3	3	3	3	3	3	3	3	3	3	5	3	3	3	3	3	3	3	3	3	3	3
Helicase C-terminal domain	3	2	3	3	3	3	4	2	3	3	4	4	4	2	3	3	3	4	3	3	3	3	3	3	3	3	3	5	3	3	3	3	4	3	8	4	2	3	3	3	3	3	3	3	3	3	3	3	3
Proton-conducting membrane transporter	5	7	6	6	6	6	8	6	6	5	5	8	5	5	5	6	6	7	6	6	6	5	5	6	5	5	5	5	6	5	5	5	4	5	7	5	5	5	5	6	5	5	5	5	5	5	5	5	5
Metallo-beta-lactamase superfamily	8	10	9	8	9	8	7	5	7	5	5	8	7	8	8	8	9	7	10	9	9	11	6	12	10	8	10	12	8	12	9	10	7	10	12	11	5	10	6	12	9	11	9	9	15	16	11	11	12
Diguanylate cyclase, GGDEF domain	20	28	30	33	28	21	28	25	25	22	26	24	22	25	26	27	26	26	25	25	25	36	15	32	40	20	18	27	30	50	26	19	21	37	43	34	11	38	17	34	38	38	17	22	52	52	37	38	36
Secreted repeat of unknown function	1	1	1	1	1	0	1	1	1	1	1	2	2	1	1	1	1	1	1	1	1	1	1	1	0	1	2	1	1	1	0	2	1	0	2	0	1	1	1	2	1	1	1	0	3	3	1	1	1
FAD dependent oxidoreductase	15	14	20	14	17	14	16	12	14	8	8	10	10	15	17	16	15	16	15	15	15	15	9	12	13	15	10	14	16	16	13	10	10	12	15	13	10	13	9	12	16	16	13	10	15	15	17	17	14
Bacterial export proteins, family 3	4	2	3	1	2	3	2	1	2	2	1	2	2	3	3	2	2	2	2	2	2	1	1	1	1	3	3	1	3	1	3	3	1	1	3	1	0	2	1	1	2	2	1	0	1	1	1	1	1
Single-strand binding protein family	2	1	3	2	2	2	3	2	2	2	3	3	3	1	2	4	2	4	3	3	2	2	2	5	2	2	2	2	3	2	2	3	2	2	3	3	2	3	7	2	2	2	3	3	2	3	2	2	2
Helix-turn-helix domain	19	20	23	14	21	16	25	18	20	22	27	13	13	15	26	19	15	19	17	16	17	21	10	27	21	18	20	14	22	48	10	11	9	25	31	20	13	38	17	50	34	24	14	18	47	46	45	47	25
Peptidase M16 inactive domain	2	2	2	2	2	2	2	2	2	2	2	2	2	2	2	2	2	2	2	2	2	2	2	2	2	2	2	2	2	2	2	2	2	2	2	2	2	2	2	2	2	2	2	2	2	2	2	2	2
2-oxoacid dehydrogenases acyltransferase (catalytic domain)	2	2	2	2	2	2	3	2	2	2	3	4	2	3	2	2	2	2	2	2	2	2	2	2	2	2	2	2	2	2	2	2	4	2	2	2	3	2	2	2	2	2	2	2	2	3	2	2	2
Peptidase family M48	5	5	6	4	6	3	6	4	6	4	4	5	5	6	7	6	6	6	6	6	6	9	5	9	7	5	5	6	6	9	13	5	9	9	10	8	3	8	7	8	13	12	4	6	9	9	9	9	9
TamB, inner membrane protein subunit of TAM complex	1	1	1	1	1	1	1	1	1	1	2	3	1	1	1	1	1	1	1	1	2	1	1	1	1	1	1	1	1	1	2	1	1	1	2	3	1	1	1	1	1	1	1	1	1	1	1	1	1
tRNA synthetases class I (E and Q), catalytic domain	3	3	3	3	3	3	3	3	3	3	4	3	3	3	3	3	3	3	3	3	3	3	3	3	3	3	3	3	3	3	3	3	3	3	3	4	5	3	3	3	3	3	3	4	3	3	3	3	3
Carbamoyl-phosphate synthase L chain, ATP binding domain	5	5	7	4	6	4	5	4	5	5	5	5	4	5	5	5	5	5	5	5	5	5	5	9	5	5	6	7	5	5	5	5	5	5	7	7	5	5	4	5	5	5	7	5	5	5	5	5	5
ABC transporter substrate-binding protein PnrA-like	3	4	4	4	4	4	5	2	4	2	2	2	2	4	4	2	2	2	2	2	2	3	2	3	3	2	3	2	3	4	3	3	2	3	3	3	2	3	0	3	4	3	2	2	4	4	3	3	3
Fructose-1-6-bisphosphatase, N-terminal domain	1	1	1	1	1	1	1	1	1	1	1	1	1	1	1	1	1	1	1	1	1	1	1	3	1	1	1	1	1	1	1	1	1	1	2	1	2	1	1	1	1	1	1	1	1	1	1	1	1
Nucleotidyl transferase	4	3	4	4	4	4	5	3	4	3	3	4	4	5	5	4	4	4	4	4	4	3	3	3	4	5	3	3	4	7	5	3	4	4	4	4	3	4	4	3	5	5	4	5	5	5	4	4	4
AsnC-type helix-turn-helix domain	3	4	5	2	4	3	4	2	4	1	1	1	1	3	4	3	3	3	3	3	3	4	2	3	4	3	1	2	4	5	3	1	3	4	4	3	2	4	2	3	4	4	1	3	5	5	4	4	4
Uncharacterised BCR, YnfA/UPF0060 family	1	1	1	1	1	1	1	1	1	2	1	3	3	1	1	1	1	1	1	1	1	1	1	1	1	1	1	1	1	1	1	1	0	1	1	0	1	1	3	1	1	1	1	1	1	1	1	1	1
3-hydroxyacyl-CoA dehydrogenase, NAD binding domain	5	3	5	4	5	3	6	4	5	5	5	8	7	4	5	5	5	5	6	6	5	8	5	7	7	5	4	5	5	7	6	5	5	7	8	6	6	8	5	8	8	7	4	7	7	7	7	7	8
Disulphide bond corrector protein DsbC	1	1	1	0	1	1	1	1	0	1	1	2	2	1	1	1	1	1	1	1	1	1	1	1	1	1	2	1	1	1	1	1	1	1	1	1	1	1	3	2	2	1	2	1	1	1	1	1	1
Competence protein	1	2	1	1	1	2	1	1	1	1	1	2	1	1	1	1	1	1	1	1	1	1	1	1	1	1	1	3	1	1	1	1	1	1	1	1	1	1	2	1	1	1	1	1	1	1	1	1	1
AsmA-like C-terminal region	2	2	2	1	2	1	2	0	2	1	1	1	1	1	2	2	2	3	2	3	2	1	1	1	1	2	1	2	2	1	2	1	1	1	3	1	1	2	1	1	1	1	1	1	1	1	1	1	1
Aconitate hydratase 2 N-terminus	1	1	1	1	1	1	1	1	1	1	1	2	1	1	1	1	1	1	1	1	1	1	1	1	1	1	1	1	1	1	1	1	1	1	1	1	1	1	2	1	1	1	2	1	1	1	1	1	1
4Fe-4S dicluster domain	2	3	3	3	3	2	3	3	3	4	4	4	4	1	2	3	3	3	3	3	3	4	7	4	4	3	3	6	3	3	4	3	2	4	5	3	4	4	7	4	3	3	7	4	4	4	4	4	4
NAD-dependent DNA ligase adenylation domain	1	1	1	1	1	1	2	1	1	1	1	1	1	1	1	1	1	1	1	1	1	1	1	1	1	1	1	1	1	1	1	1	1	1	1	1	1	1	1	1	1	1	1	1	1	1	1	1	1
Hpt domain	1	1	1	1	1	1	1	1	1	1	1	1	1	1	1	1	1	1	1	1	1	1	1	1	1	1	1	2	1	1	2	1	1	1	1	1	1	1	1	1	1	1	1	1	1	1	1	1	1
Carbonic anhydrase	2	3	3	3	3	2	3	3	3	2	2	2	2	2	2	3	3	3	3	3	3	2	2	3	2	3	2	2	2	1	2	2	1	2	2	2	2	3	2	2	1	1	3	2	2	2	2	2	2
tRNA synthetases class II (D, K and N)	2	2	2	2	2	2	2	2	2	2	3	3	2	2	2	2	2	2	2	2	2	2	2	2	2	2	2	3	2	2	2	2	2	2	4	2	2	2	2	2	2	2	2	2	2	2	2	2	2
Lyase	3	6	7	5	7	6	7	3	5	3	4	3	3	5	6	5	5	5	5	5	5	4	4	3	3	6	6	5	7	5	7	5	3	4	5	3	4	5	5	5	5	5	5	3	6	6	3	4	4
Coenzyme A transferase	7	2	4	4	4	4	4	4	4	4	4	4	4	4	6	4	4	4	4	4	4	5	4	7	6	4	6	4	4	4	4	4	2	6	5	4	4	6	4	5	5	5	8	4	4	4	6	6	5
Glyceraldehyde 3-phosphate dehydrogenase, C-terminal domain	1	1	1	1	1	1	1	0	1	2	2	2	2	1	1	1	1	1	1	1	1	1	1	5	1	1	1	2	1	1	1	1	1	1	2	1	3	1	1	1	1	1	2	1	1	1	1	1	1
Transketolase, thiamine diphosphate binding domain	3	2	1	1	1	1	3	0	1	1	1	1	1	2	2	1	2	1	2	2	2	2	1	3	1	2	1	3	4	1	1	1	1	2	3	1	2	1	1	1	1	1	1	1	1	1	1	1	2
Enolase, C-terminal TIM barrel domain	1	1	1	1	1	1	1	1	1	1	1	2	1	1	1	1	1	1	1	1	1	1	1	1	1	1	1	1	1	1	1	1	1	1	1	1	1	3	1	1	1	1	1	1	1	1	1	1	1
DNA polymerase III, delta subunit	3	3	3	3	3	3	4	3	3	3	3	4	3	3	3	3	3	4	3	3	3	3	3	3	3	3	3	3	3	3	3	3	3	3	3	3	3	3	3	3	3	3	3	3	3	3	3	3	3
NLPA lipoprotein	2	3	3	2	3	2	3	3	2	3	3	3	3	2	3	2	2	2	2	2	2	1	2	1	1	4	4	6	3	1	4	3	0	1	1	1	2	1	2	1	1	4	2	0	1	1	1	1	1
RQC domain	1	1	1	0	1	1	1	0	1	1	1	3	3	1	1	1	1	1	1	1	1	1	1	1	1	1	1	1	1	1	1	1	1	1	1	1	1	1	1	1	1	1	1	1	1	1	1	1	1
Ribulose-phosphate 3 epimerase family	1	1	1	1	1	1	1	1	1	1	1	1	1	1	1	1	1	1	1	1	1	1	1	3	1	1	1	1	1	1	1	1	1	1	3	1	2	1	1	1	1	1	1	1	1	1	1	1	1
MutL C terminal dimerisation domain	1	1	1	1	1	1	1	1	1	1	1	2	2	1	1	1	1	2	1	1	1	1	2	1	1	1	1	1	1	1	1	1	1	1	1	1	1	1	1	1	1	1	1	1	1	1	2	1	1
CobB/CobQ-like glutamine amidotransferase domain	3	3	3	3	3	3	3	3	3	3	3	3	3	2	3	3	3	3	3	3	3	3	3	3	3	3	3	3	3	3	3	3	3	3	3	3	4	3	3	3	3	3	3	3	3	3	3	3	3
Biotin and Thiamin Synthesis associated domain	1	1	1	1	1	1	1	1	1	1	1	2	1	1	1	1	1	1	1	1	1	1	1	2	1	1	1	1	1	1	1	1	2	1	1	1	1	1	1	1	1	1	1	1	1	1	1	1	1
RNA pseudouridylate synthase	9	7	10	6	9	6	9	8	7	9	10	9	9	7	8	9	9	10	8	9	7	9	9	9	10	10	9	10	10	9	9	9	9	9	10	10	9	9	8	8	9	9	10	9	9	10	9	9	9
Ketopantoate reductase PanE/ApbA C terminal	1	2	2	1	2	1	2	1	1	0	0	0	0	1	2	1	1	1	1	1	1	1	0	1	1	1	0	1	1	2	1	0	0	1	1	1	0	1	0	1	1	1	1	1	2	2	1	1	1
Glycine cleavage system P-protein	1	1	1	1	1	1	4	1	0	1	1	2	1	1	1	1	1	2	1	1	1	1	1	1	1	1	1	1	1	1	1	1	1	3	2	1	1	1	1	0	1	1	1	1	1	1	1	1	1
2Fe-2S iron-sulfur cluster binding domain	4	3	3	3	3	3	4	3	3	6	6	8	8	3	3	4	3	4	3	3	3	8	4	5	7	3	6	6	3	9	6	5	4	8	10	6	5	8	5	6	7	8	4	5	11	12	7	8	8
Rho termination factor, RNA-binding domain	1	1	1	1	1	0	2	1	1	1	1	2	1	1	1	1	1	1	1	1	1	1	1	1	1	1	1	1	1	1	1	1	1	1	1	1	1	1	1	1	1	1	1	1	1	1	1	1	1
Ferric uptake regulator family	3	2	2	2	2	2	2	1	2	1	1	1	1	2	3	2	2	2	2	2	2	2	1	2	3	2	4	2	2	4	2	5	2	3	2	4	1	3	1	2	4	4	1	2	3	3	2	2	2
Amino acid kinase family	5	4	6	5	5	4	6	5	5	5	6	7	5	5	5	5	5	5	5	5	5	5	5	5	6	5	5	7	5	5	6	5	5	6	6	6	5	6	5	5	5	5	5	5	5	5	6	6	5
Protein of unknown function DUF58	2	1	2	1	2	2	3	2	2	2	2	2	2	2	2	2	2	2	2	3	2	2	1	2	2	3	1	1	2	2	1	1	1	2	2	3	2	2	1	2	2	2	1	2	3	3	3	3	2
ATP-NAD kinase	1	1	1	1	1	1	1	1	1	1	1	2	1	1	1	1	1	1	1	1	1	1	1	1	1	1	1	2	1	1	1	1	1	1	2	1	1	1	1	1	1	1	1	1	1	1	1	1	1
GTP cyclohydrolase I	1	1	1	1	1	1	1	1	1	1	1	1	1	1	1	1	1	1	1	1	1	1	1	1	1	1	1	1	1	1	1	1	1	1	1	1	1	1	1	1	1	1	1	1	1	1	1	1	1
Sigma-70, non-essential region	1	1	1	1	1	1	1	1	1	1	2	2	1	1	1	1	1	1	1	1	1	1	1	1	1	1	1	1	1	1	2	1	1	1	1	1	1	1	1	1	1	1	1	1	1	1	1	1	1
Sodium:solute symporter family	2	2	2	2	2	2	2	2	2	3	3	3	3	3	2	3	2	2	2	2	2	3	3	3	2	2	2	1	2	2	3	2	4	2	2	2	3	2	3	2	2	2	2	2	2	2	2	2	2
Fructose-bisphosphate aldolase class-II	1	1	1	1	1	1	1	0	1	1	1	1	1	1	1	1	1	1	1	1	1	1	1	4	1	1	1	1	1	1	1	1	1	1	2	1	2	1	1	1	1	1	1	1	1	1	1	1	1
FtsK/SpoIIIE family	2	1	3	1	1	1	2	1	1	1	1	1	1	1	1	1	1	2	1	1	1	1	1	1	1	1	1	1	1	1	1	1	1	1	2	1	1	1	1	1	1	1	1	1	1	1	1	1	1
Outer membrane efflux protein	13	14	14	13	15	10	13	10	13	14	17	20	19	13	14	13	12	14	12	13	12	15	13	17	13	14	19	17	13	15	11	20	9	17	24	11	15	11	18	19	15	12	15	9	14	18	9	9	11
Prolipoprotein diacylglyceryl transferase	1	1	1	1	1	1	1	1	1	1	1	2	1	1	1	1	1	1	1	1	1	1	1	1	1	1	1	2	1	1	1	1	1	1	1	1	1	1	1	1	1	1	1	1	1	1	2	1	1
Cys/Met metabolism PLP-dependent enzyme	6	6	5	5	5	5	6	5	5	5	5	5	5	6	6	5	5	5	5	5	5	5	5	6	6	5	5	6	6	5	4	5	8	6	5	7	4	7	5	6	4	6	5	5	5	6	7	7	5
GDP-mannose 4,6 dehydratase	4	2	3	3	3	4	4	2	4	4	2	2	2	4	4	2	2	2	2	2	2	4	4	2	2	4	4	3	2	2	4	4	3	2	2	3	2	5	2	3	2	2	3	2	2	2	5	5	2
Histidine kinase-, DNA gyrase B-, and HSP90-like ATPase	26	27	37	26	35	25	37	28	34	15	17	21	18	30	34	32	31	32	31	31	31	33	14	26	33	32	25	28	35	54	28	21	16	35	42	37	13	37	17	30	38	36	22	31	44	46	35	35	33
Rhodanese-like domain	9	6	6	5	6	6	8	7	7	7	7	6	6	7	8	5	5	5	5	5	4	9	7	6	8	9	11	9	7	12	7	10	8	7	10	7	7	9	7	8	8	8	10	5	12	11	7	7	9
UvrD-like helicase C-terminal domain	3	3	4	3	3	2	5	2	3	2	2	2	2	3	3	3	3	3	3	3	3	1	1	1	1	3	2	1	3	1	3	2	2	1	1	2	1	1	1	1	2	1	1	1	1	1	2	2	1
Dynamin family	1	1	2	1	1	1	1	1	1	1	1	1	1	1	1	1	1	1	1	1	1	1	1	1	1	1	1	2	1	1	1	1	1	1	1	1	1	1	1	1	1	1	1	1	1	1	1	1	1
ResB-like family	1	1	1	1	1	1	1	1	1	1	1	1	1	1	1	1	1	2	1	1	1	1	1	1	1	1	1	1	1	1	2	1	1	1	1	1	1	1	1	1	1	1	1	1	1	1	1	1	1
Bacterial transferase hexapeptide (six repeats)	6	4	4	3	4	4	5	4	5	4	4	5	5	5	6	5	5	5	5	5	5	5	3	5	7	6	4	7	6	7	6	4	7	7	4	4	4	8	5	5	6	6	5	5	7	6	9	9	6
Bacterial extracellular solute-binding protein	13	12	15	11	15	9	13	11	12	7	8	8	8	12	14	11	11	11	12	12	12	17	8	8	14	13	9	15	15	20	15	9	9	15	18	15	8	17	7	15	17	16	8	13	19	20	17	17	16
Domain of unknown function (DUF3418)	1	1	1	1	1	0	2	1	1	1	1	1	1	1	1	1	1	1	1	1	1	1	1	1	1	1	1	2	1	1	1	1	1	1	2	2	1	1	1	1	1	1	1	1	1	1	1	1	1
Electron transfer flavoprotein-ubiquinone oxidoreductase, 4Fe-4S	1	1	1	1	1	1	1	1	0	1	1	1	1	1	1	1	1	1	1	1	1	1	1	2	1	1	1	1	1	1	1	1	2	1	2	1	1	1	1	1	1	1	1	1	1	1	1	1	1
Phosphoglycerate kinase	1	1	1	0	1	0	1	1	1	1	1	1	1	1	1	1	1	1	1	1	1	1	1	4	1	1	1	1	1	1	1	1	1	1	3	1	2	1	1	1	1	1	1	1	1	1	1	1	1
DNA polymerase family A	1	1	1	1	1	1	1	1	1	1	1	1	1	1	1	1	2	1	1	1	2	1	1	1	1	1	1	1	1	1	1	1	1	1	2	1	1	1	1	1	1	1	1	1	1	1	1	1	1
Bacterial type II and III secretion system protein	3	1	4	3	3	3	3	3	3	2	4	4	3	3	3	4	3	5	3	3	3	3	2	3	4	3	4	4	5	4	4	4	3	3	6	6	2	5	2	3	4	4	3	3	4	4	3	3	4
Domain of unknown function (DUF3458_C) ARM repeats	1	1	1	1	1	1	1	1	1	1	1	1	1	1	1	1	1	1	1	1	1	1	1	1	1	1	1	2	1	1	1	1	1	1	1	1	1	2	1	1	1	1	1	1	1	1	1	1	1
Prokaryotic glutathione synthetase, ATP-grasp domain	1	1	1	1	1	1	1	1	1	1	1	1	1	1	1	1	1	1	1	1	1	1	1	1	1	1	1	2	1	1	1	1	1	1	1	1	2	1	1	1	1	1	1	1	1	1	1	1	1
Phosphoenolpyruvate carboxylase	1	1	1	1	1	1	2	1	1	1	1	1	1	1	1	1	1	1	1	1	1	1	1	1	1	1	1	1	1	1	1	1	1	1	1	1	1	1	1	1	1	1	2	1	1	1	1	1	1
EPSP synthase (3-phosphoshikimate 1-carboxyvinyltransferase)	3	2	2	2	2	2	3	2	2	2	3	3	2	2	2	2	2	2	2	2	2	2	3	3	2	3	2	3	2	3	2	2	2	2	2	2	2	3	3	2	3	3	3	2	3	3	3	3	2
Glucose inhibited division protein A	1	1	1	1	1	1	1	1	1	1	1	1	1	1	1	1	1	1	1	1	1	1	1	1	1	1	1	3	1	1	1	1	1	1	1	1	1	1	1	2	1	1	1	1	1	1	1	1	1
SWIB/MDM2 domain	1	1	1	1	1	1	1	1	1	1	1	1	1	1	1	1	1	1	1	0	1	1	1	1	1	1	2	1	1	2	1	2	1	1	1	1	1	1	1	1	1	1	1	1	1	1	1	1	1
TOBE domain	2	2	2	2	2	3	2	2	2	3	3	3	3	3	3	2	2	2	2	2	2	2	0	1	1	2	2	1	2	2	1	1	2	0	2	0	0	1	0	2	2	2	2	1	1	1	1	1	2
DUF883 C-terminal glycine zipper region	1	1	1	1	1	1	1	1	1	1	1	1	1	1	1	1	1	1	1	1	1	1	1	1	1	1	1	1	1	2	1	1	1	1	1	1	1	1	1	1	1	1	1	1	1	1	1	1	1
Transcriptional regulatory protein, C terminal	7	5	6	6	5	4	6	3	5	2	2	2	2	4	5	5	5	5	5	5	5	3	1	3	4	5	3	2	5	4	3	4	2	4	3	3	2	4	1	3	4	4	4	4	4	5	3	3	3
N-terminal domain of ribose phosphate pyrophosphokinase	1	1	1	1	1	1	1	1	1	3	3	3	3	1	1	1	1	1	1	1	1	2	1	3	2	1	1	1	1	1	1	1	2	2	3	3	3	2	3	3	1	1	1	2	1	1	2	2	2
short chain dehydrogenase	12	17	17	10	17	13	19	13	13	13	14	15	13	16	16	13	14	13	14	14	13	18	13	15	16	13	14	12	18	28	14	14	17	17	20	14	14	14	12	16	18	16	12	17	24	26	19	20	17
D-isomer specific 2-hydroxyacid dehydrogenase, NAD binding domain	10	6	7	6	7	6	5	5	5	7	8	8	8	7	7	7	7	7	7	8	7	9	7	8	7	9	14	8	8	10	10	14	4	7	12	6	9	7	8	9	10	9	7	5	10	10	8	8	9
50S ribosome-binding GTPase	5	4	4	4	4	4	4	4	4	4	4	4	4	4	4	4	4	4	4	4	4	4	4	4	4	4	4	5	4	5	5	4	4	4	4	4	4	4	4	4	4	4	4	4	5	5	6	4	4
HhH-GPD superfamily base excision DNA repair protein	2	2	2	2	2	2	2	2	2	2	2	2	2	2	2	2	2	2	2	2	2	2	2	2	2	3	3	2	2	2	2	3	2	2	2	2	2	2	2	2	2	2	2	2	2	2	3	3	2
Putative undecaprenyl diphosphate synthase	1	1	1	1	1	1	1	1	1	1	1	1	1	1	1	1	1	1	1	1	1	1	1	1	1	1	1	1	1	1	1	1	1	1	1	1	1	1	1	1	1	1	1	1	1	1	1	1	1
Isochorismatase family	5	6	8	6	7	6	8	5	6	2	2	4	4	6	6	6	6	6	6	6	6	4	3	3	3	4	4	4	6	12	5	4	1	3	6	3	1	3	3	5	9	6	3	2	11	11	7	7	5
N-acetylmuramoyl-L-alanine amidase	5	4	4	6	5	4	6	6	5	2	2	2	2	4	6	4	4	4	4	4	4	2	2	3	3	7	2	1	4	2	3	2	2	2	3	3	2	3	2	3	2	4	2	2	2	2	2	2	2
Putative Actinobacterial Holin-X, holin superfamily III	1	1	1	1	1	1	1	1	1	1	1	1	1	1	1	1	1	1	1	1	1	1	1	1	1	1	1	1	1	2	1	1	1	1	1	1	1	1	1	1	1	1	1	1	1	1	1	1	1
Glycyl-tRNA synthetase alpha subunit	1	1	1	1	1	1	1	1	1	1	1	1	1	1	1	1	1	1	1	1	1	1	1	1	1	1	1	1	1	1	1	1	1	1	1	1	1	1	1	1	1	1	1	1	1	1	1	1	1
Tryptophan synthase alpha chain	1	1	3	1	1	1	2	1	1	1	1	1	1	1	1	1	1	1	1	1	1	1	1	1	1	1	1	1	1	1	1	1	1	1	1	1	1	1	1	1	1	1	1	1	1	1	1	1	1
SIS domain	5	5	5	5	5	5	5	5	5	4	4	4	4	5	5	5	5	5	5	5	5	5	4	4	5	5	5	7	5	6	5	5	4	5	6	5	5	4	4	5	5	5	5	4	6	6	5	5	5
Nudix N-terminal	1	1	1	1	1	1	1	1	1	1	1	1	1	1	1	1	1	1	1	1	1	1	1	1	1	1	1	2	1	1	1	1	1	1	1	1	1	1	1	1	1	1	1	1	1	1	1	1	1
Type II secretion system (T2SS), protein K	2	1	2	2	2	2	2	2	2	1	2	2	1	2	2	2	2	2	2	2	2	2	1	2	1	2	1	3	2	1	3	1	2	2	2	2	1	2	1	1	2	2	2	2	1	1	2	2	2
Glyoxalase/Bleomycin resistance protein/Dioxygenase superfamily	7	9	11	8	11	8	11	7	9	8	8	9	9	6	9	9	10	9	9	9	9	17	6	11	18	7	9	11	12	23	12	8	4	16	18	16	8	17	6	17	17	16	4	8	21	19	17	19	19
Cytochrome c	6	6	7	6	6	4	6	5	4	9	10	11	10	5	6	6	6	6	6	6	5	6	7	4	5	6	9	7	6	7	6	9	3	4	6	5	11	5	8	6	6	6	7	6	5	6	6	6	6
Aminotransferase class I and II	15	17	19	15	18	17	17	14	16	12	12	13	12	14	19	16	16	16	16	16	16	18	12	15	21	17	15	21	20	27	21	17	11	22	19	22	13	22	14	17	21	20	20	14	26	26	22	24	18
Glutamate-cysteine ligase	1	1	1	1	1	1	1	1	1	1	2	1	1	1	1	1	1	1	1	1	2	1	1	1	1	1	1	1	1	1	1	1	1	1	1	1	1	1	1	1	1	1	1	1	1	1	1	1	1
Endonuclease/Exonuclease/phosphatase family	4	5	6	5	5	5	5	4	4	3	3	3	3	4	5	5	5	5	5	5	5	6	5	7	4	5	5	4	5	8	3	5	4	5	6	4	3	5	5	5	6	6	5	5	9	10	5	5	6
Ribose 5-phosphate isomerase A (phosphoriboisomerase A)	1	1	1	1	1	1	1	1	1	1	1	1	1	1	1	1	1	1	1	1	1	1	1	2	1	1	1	1	1	1	1	1	1	1	1	1	1	1	1	1	1	1	1	1	1	1	1	1	1
YidC periplasmic domain	1	1	1	2	1	2	1	2	1	1	1	1	1	1	1	1	1	1	1	1	1	1	1	1	1	1	1	1	1	1	1	1	1	1	1	1	1	1	1	1	1	1	1	1	1	1	1	1	1
YGGT family	1	1	3	1	1	1	2	1	1	1	1	1	1	1	1	1	1	1	1	1	1	1	1	1	1	1	1	1	1	1	1	1	1	1	1	1	1	1	1	1	1	1	1	1	1	1	1	1	1
Cation transport protein	1	1	1	1	1	1	1	1	1	1	1	1	1	1	1	1	1	1	2	2	1	1	1	1	1	1	1	1	1	1	1	1	1	1	1	1	2	1	1	1	1	1	1	1	1	1	1	1	1
MgsA AAA+ ATPase C terminal	1	0	2	1	2	1	1	1	1	1	1	1	1	1	1	1	1	1	1	1	1	1	1	1	1	1	1	1	1	1	1	2	1	1	1	1	1	1	1	1	1	1	1	1	1	1	1	1	1
Predicted membrane protein (DUF2214)	1	1	1	1	1	1	1	1	1	1	1	1	1	1	1	1	1	1	1	1	1	1	1	1	1	1	1	1	1	1	1	1	1	1	1	1	1	1	1	1	1	1	1	1	1	1	1	1	1
Thiamine monophosphate synthase	1	1	1	1	1	1	2	1	1	1	1	1	1	1	1	1	1	1	1	1	2	1	1	1	1	1	3	1	1	1	1	2	1	1	1	1	1	1	1	1	1	1	1	1	1	1	1	1	1
Domain of Unknown Function (DUF349)	1	2	1	1	1	1	1	2	1	1	1	1	1	2	1	1	1	1	1	1	1	1	1	1	1	1	1	1	1	1	1	1	1	1	1	1	1	1	1	1	1	1	1	1	1	1	1	1	1
UbiA prenyltransferase family	3	3	3	2	3	3	3	3	3	3	2	3	3	3	3	3	3	3	3	3	3	2	2	2	2	3	3	4	3	2	2	3	3	2	2	2	3	3	2	2	2	2	2	2	2	3	3	3	2
NAD binding domain of 6-phosphogluconate dehydrogenase	3	2	2	2	2	1	3	2	2	3	3	7	6	2	4	2	2	2	2	2	2	3	3	4	4	2	5	6	3	6	3	5	3	5	3	4	5	3	3	4	5	4	9	3	5	4	4	4	4
Putative esterase	1	1	1	1	1	1	1	1	1	1	1	1	1	1	1	1	1	1	1	1	1	1	1	1	2	1	2	1	1	4	4	3	0	2	1	2	1	1	1	1	2	2	2	1	2	2	4	4	2
6-O-methylguanine DNA methyltransferase, DNA binding domain	1	1	1	1	1	1	1	1	1	1	1	1	1	1	1	1	1	1	1	1	0	3	2	3	3	1	2	3	1	4	2	2	2	3	2	3	1	3	2	3	3	3	2	2	3	3	3	3	3
Sigma-54 interaction domain	6	6	12	8	10	6	12	8	10	6	7	7	7	8	9	8	8	8	8	8	8	8	6	7	8	9	8	7	11	11	7	7	6	7	13	5	7	10	8	9	8	8	7	5	11	11	9	9	8
Poly-beta-hydroxybutyrate polymerase (PhaC) N-terminus	1	1	1	1	1	1	1	1	1	2	3	2	2	1	1	1	1	1	1	1	1	1	2	2	1	1	1	3	1	1	2	1	3	2	1	1	2	1	1	1	1	1	2	1	1	1	1	1	1
dTDP-4-dehydrorhamnose 3,5-epimerase	2	0	1	1	1	1	1	1	1	1	1	1	1	2	2	1	1	1	1	1	1	1	1	1	2	2	1	2	1	2	3	1	1	2	2	2	1	2	1	1	2	2	1	1	2	2	3	3	2
AIR synthase related protein, N-terminal domain	1	1	1	1	1	0	1	1	1	2	1	2	2	1	1	1	1	1	1	1	1	1	1	1	1	1	1	2	1	1	1	1	1	1	1	1	1	1	1	1	1	1	1	1	1	1	1	1	1
Anhydro-N-acetylmuramic acid kinase	1	1	1	1	1	1	2	1	1	1	1	1	1	1	1	1	1	1	1	1	1	1	1	1	1	1	1	1	1	1	1	1	1	1	1	1	1	2	1	1	1	1	1	1	1	1	1	1	1
Primosomal protein N C-terminal domain	1	1	1	2	1	0	1	0	1	2	2	1	1	1	1	1	1	1	1	1	1	1	1	1	1	1	1	1	1	1	2	1	1	1	1	1	1	1	1	1	1	1	1	1	1	1	1	1	1
RecF/RecN/SMC N terminal domain	3	3	3	3	3	3	4	3	3	2	2	2	2	3	3	3	3	3	3	3	3	2	3	2	2	3	2	2	3	2	2	3	2	3	3	2	4	3	5	2	2	2	3	2	2	2	2	2	2
Protein of unknown function (DUF3683)	1	1	1	1	1	1	1	1	1	1	1	1	1	1	1	1	1	1	1	1	1	1	1	1	1	1	1	2	1	1	1	1	1	1	1	1	1	1	1	1	1	1	1	1	1	1	1	1	1
NADH:flavin oxidoreductase / NADH oxidase family	4	3	4	4	4	4	4	2	3	3	3	4	3	4	4	3	3	3	3	3	3	4	1	5	4	3	4	4	4	6	2	4	1	6	8	5	2	4	1	4	5	4	1	3	8	8	6	7	5
Transglycosylase	4	4	4	4	4	3	5	4	4	4	4	5	4	3	4	4	4	4	4	4	4	4	4	5	4	4	4	6	4	4	4	4	4	4	5	4	4	4	4	4	4	4	4	4	4	4	4	4	4
ZipA, C-terminal FtsZ-binding domain	1	1	1	1	1	1	1	1	1	1	2	1	1	1	1	1	1	1	1	1	1	1	1	1	1	1	1	1	1	1	1	1	1	1	1	1	1	1	1	1	1	1	1	1	1	1	1	1	1
OHCU decarboxylase	1	1	1	1	1	1	1	1	1	1	1	1	1	1	1	1	1	1	1	1	1	1	1	1	1	1	1	1	1	1	1	1	1	1	2	2	1	1	1	1	1	1	1	1	1	1	1	1	1
chorismate binding enzyme	2	2	2	2	2	2	2	2	2	2	2	2	2	2	2	2	2	3	2	2	2	2	2	2	2	2	2	3	2	2	2	2	2	2	2	2	2	2	2	2	2	2	2	2	2	2	2	2	2
RNB domain	2	2	2	2	2	2	2	2	2	3	3	3	3	2	2	2	2	2	2	2	2	2	2	2	2	2	2	3	2	2	2	2	2	2	2	2	3	2	2	2	2	2	2	2	2	2	2	2	2
Omp85 superfamily domain	2	1	2	2	2	2	2	2	2	2	2	2	2	2	2	2	2	2	2	2	2	2	2	2	2	2	4	2	2	2	2	4	2	2	2	2	2	2	2	2	2	2	2	2	2	2	2	2	2
Site-specific recombinase	1	1	1	1	1	1	1	1	1	1	1	2	1	1	1	1	1	1	1	1	1	1	1	1	1	1	1	2	1	1	1	1	1	1	1	1	1	1	1	1	1	1	1	1	1	1	1	1	1
Type II secretion system (T2SS), protein F	3	2	4	3	3	3	3	3	2	2	4	4	3	3	3	4	3	4	3	3	3	3	2	3	4	3	4	3	5	4	3	4	3	3	4	4	2	3	2	2	3	3	3	3	4	4	3	3	4
Penicillin binding protein transpeptidase domain	2	2	2	2	2	2	2	2	2	2	2	2	2	2	2	2	2	2	2	2	2	2	2	2	2	2	2	2	2	2	2	2	2	2	3	2	2	2	2	2	2	2	2	2	2	2	2	2	2
ThiF family	3	2	2	2	2	2	2	2	2	2	3	2	2	2	2	2	2	2	2	2	2	2	2	3	2	2	2	2	2	3	3	2	3	3	4	2	2	1	3	2	3	2	2	2	2	3	2	2	3
CrtC N-terminal lipocalin domain	1	1	1	1	1	1	1	1	1	1	1	2	1	1	1	1	1	1	1	1	1	1	1	1	1	1	1	1	1	1	1	1	1	1	1	2	1	1	1	1	1	1	1	1	1	1	1	1	1
MarC family integral membrane protein	1	2	2	2	2	2	2	2	2	2	2	2	2	1	1	2	2	2	2	2	2	2	1	1	2	1	1	1	2	1	1	2	1	2	3	3	2	2	1	2	1	1	1	1	1	1	2	2	2
dUTPase	2	2	2	2	2	2	3	2	2	2	2	2	2	2	2	2	2	3	2	2	2	2	2	2	2	2	2	2	2	2	2	2	2	2	3	2	2	2	2	2	2	2	2	2	2	2	2	2	2
AhpC/TSA family	4	1	2	2	2	1	2	2	2	3	3	3	3	2	3	2	2	2	2	2	2	5	3	4	5	3	3	4	2	8	3	3	3	6	6	5	4	5	3	4	5	5	3	7	9	9	6	6	5
NADH-ubiquinone/plastoquinone oxidoreductase chain 4L	2	2	2	2	2	2	2	2	2	2	2	2	2	2	2	2	2	2	2	2	2	2	2	2	2	2	2	2	2	2	2	2	2	2	2	2	2	2	2	2	2	2	2	2	2	2	2	2	2
Sodium/hydrogen exchanger family	4	4	4	3	4	4	4	3	4	4	4	6	4	4	4	4	4	4	4	4	4	4	3	4	4	4	3	4	4	6	4	3	2	4	5	4	3	5	3	4	4	4	3	5	7	8	5	5	4
Proteasome subunit	2	2	2	2	2	2	2	2	2	2	2	2	2	2	2	2	2	2	2	2	2	2	2	2	2	2	2	2	2	2	2	2	2	2	2	2	2	2	2	2	2	2	2	2	2	2	2	2	2
Glutamine amidotransferases class-II	2	2	2	2	2	2	2	2	2	2	2	2	2	2	2	2	2	2	2	2	2	2	2	2	2	2	2	2	2	2	2	2	2	1	2	2	2	2	2	2	2	2	2	2	2	2	2	2	2
ThiS family	2	2	2	2	2	2	2	2	2	2	2	2	2	2	2	2	2	2	2	2	2	2	2	2	2	2	2	2	2	2	2	2	2	2	2	2	2	2	2	2	2	2	2	2	2	2	2	2	2
ATP synthase alpha/beta family, nucleotide-binding domain	6	4	5	2	4	4	4	3	4	3	3	3	3	4	5	4	4	4	4	4	4	3	3	3	3	5	4	3	5	3	5	4	3	3	5	3	2	4	3	3	4	4	3	2	3	3	3	3	3
Biopolymer transport protein ExbD/TolR	4	6	6	6	6	5	4	5	4	4	4	4	4	4	4	4	4	4	4	4	4	4	4	4	4	4	4	4	6	4	4	4	4	4	4	4	4	4	4	4	4	4	4	4	4	4	4	4	4
Bacterial trigger factor protein (TF) C-terminus	1	1	1	1	1	1	2	1	1	1	1	1	1	1	1	1	1	1	1	1	1	1	1	1	1	1	1	1	1	1	1	1	1	1	1	1	1	1	1	1	1	1	1	1	1	1	1	1	1
P-loop ATPase protein family	1	1	1	1	1	1	1	1	1	1	1	1	1	1	1	1	1	1	1	1	1	1	1	1	1	1	1	1	1	1	1	1	1	1	1	1	1	1	1	1	1	1	1	1	1	1	1	1	1
Inner membrane component of T3SS, cytoplasmic domain	1	1	1	0	1	0	1	1	1	1	1	1	1	1	1	1	1	1	1	1	1	1	1	1	1	1	1	1	1	1	3	1	1	1	1	2	1	1	1	1	1	1	1	1	1	1	1	1	1
ubiE/COQ5 methyltransferase family	1	1	1	1	1	1	1	1	1	1	1	1	1	1	1	1	1	1	1	1	1	1	1	1	1	1	1	1	1	1	1	1	1	1	1	1	1	1	1	1	1	1	1	1	1	1	1	1	1
Triosephosphate isomerase	1	1	1	1	1	1	1	1	1	1	1	1	1	1	1	1	1	1	1	1	1	1	1	2	1	1	1	1	1	1	1	1	1	1	1	1	1	1	1	1	1	1	1	1	1	1	1	1	1
Peptidase family M41	1	1	1	1	1	0	1	1	1	1	1	1	1	1	1	1	1	1	1	1	1	2	1	2	2	1	1	3	1	2	2	1	1	2	2	2	1	2	2	2	2	2	1	1	2	2	2	2	2
Ribosomal L25p family	1	1	1	1	1	1	1	1	1	1	1	1	1	1	1	1	1	1	1	1	1	1	1	1	1	1	1	1	1	1	1	1	1	1	1	1	1	1	1	1	1	1	1	1	1	1	1	1	1
RNA polymerase Rpb1, domain 1	1	1	1	1	1	1	1	1	1	1	1	1	1	1	1	1	1	1	1	1	1	1	1	1	1	1	1	1	1	1	1	1	1	1	1	1	1	1	1	1	1	1	1	1	1	1	1	1	1
Acyl-CoA dehydrogenase, N-terminal domain	3	4	5	4	5	4	5	4	4	5	5	5	5	5	5	4	4	4	4	4	4	5	5	4	3	4	8	5	5	5	4	8	3	4	6	3	5	5	5	5	3	3	6	4	6	5	3	3	5
Ribosome recycling factor	1	1	1	1	1	1	1	1	1	1	1	1	1	1	1	1	1	1	1	1	1	1	1	1	1	1	1	1	1	1	1	1	1	1	1	1	1	1	1	1	1	1	1	1	1	1	1	1	1
Zinc-binding dehydrogenase	5	6	6	3	6	6	6	4	4	4	4	5	5	4	6	4	4	4	6	6	4	9	4	3	7	3	7	6	5	15	7	7	4	6	15	7	7	7	5	8	8	9	5	4	15	19	9	9	9
Bacitracin resistance protein BacA	1	1	1	1	1	1	1	1	1	1	1	1	1	1	1	1	1	1	1	1	1	1	1	1	1	1	1	2	1	1	1	1	1	1	1	1	1	1	1	1	1	1	1	1	1	1	1	1	1
Transaldolase/Fructose-6-phosphate aldolase	1	2	3	2	2	2	2	2	2	1	1	1	1	2	2	1	1	1	1	1	1	1	1	1	1	1	1	1	2	1	1	1	1	1	1	1	1	1	1	1	1	1	1	1	1	1	1	1	1
NifU-like N terminal domain	1	1	1	1	1	1	1	1	1	1	1	1	1	1	1	1	1	1	1	1	1	1	2	2	1	1	1	1	1	1	2	1	2	1	1	1	1	3	2	1	1	1	1	1	1	1	1	1	1
HemX, putative uroporphyrinogen-III C-methyltransferase	1	1	1	1	1	1	1	1	1	1	1	1	1	1	1	1	1	1	1	1	1	1	1	1	1	1	1	2	1	1	1	1	1	1	1	2	1	1	1	1	1	1	1	1	1	1	1	1	1
Haem-degrading	2	1	1	1	1	1	1	1	1	2	1	2	2	1	1	1	1	1	1	1	1	2	1	2	2	2	1	3	1	3	1	1	2	2	3	2	2	2	2	2	2	2	1	2	4	2	3	2	3
Sensors of blue-light using FAD	2	2	2	2	2	2	3	2	2	3	3	3	3	2	2	2	2	2	2	2	2	3	1	3	1	2	4	1	2	2	1	3	1	2	3	1	1	3	1	3	2	2	1	3	3	3	3	3	3
Large-conductance mechanosensitive channel, MscL	1	1	1	1	1	1	1	1	1	1	1	1	1	1	1	1	1	1	1	1	1	1	1	1	1	1	1	1	1	1	2	1	1	1	1	1	1	1	1	1	1	1	1	1	1	1	1	1	1
MerR, DNA binding	2	3	3	2	3	2	3	3	2	3	4	3	3	2	3	2	2	2	2	2	2	2	3	3	2	2	2	2	3	3	1	2	2	4	5	2	5	3	5	4	3	3	2	3	3	3	3	3	2
Alcohol dehydrogenase GroES-like domain	3	1	6	4	5	3	3	1	2	1	2	2	2	3	3	3	3	3	3	3	3	1	4	1	1	4	6	1	3	3	2	7	0	1	3	2	2	1	5	1	2	1	3	1	2	2	4	4	1
DAHP synthetase I family	3	3	3	3	3	3	3	3	3	3	4	3	3	3	3	3	3	3	3	3	3	3	3	3	3	3	2	3	3	3	3	2	3	3	4	3	3	3	3	3	3	3	3	3	3	3	3	3	3
Signal peptidase, peptidase S26	2	1	2	1	1	1	2	2	2	3	6	4	4	1	2	2	1	2	1	1	1	2	3	3	1	2	2	3	1	2	2	2	3	2	4	1	4	3	6	4	2	2	2	2	2	2	2	2	2
UvrB interaction domain	1	1	1	1	1	1	1	1	1	1	1	1	1	1	1	1	1	1	1	1	1	1	1	1	1	1	1	1	1	1	1	2	1	1	1	1	1	1	1	1	1	1	1	1	1	1	1	1	1
ZIP Zinc transporter	2	2	2	2	2	2	2	1	2	1	1	1	1	2	2	2	2	3	2	2	1	1	2	1	2	3	2	1	2	2	2	2	1	2	1	3	1	1	1	1	2	2	2	1	2	2	2	2	1
Trypsin-like peptidase domain	4	5	4	4	5	3	6	5	6	3	3	3	3	4	4	5	5	5	5	5	5	5	3	5	6	4	2	4	6	5	3	2	3	5	5	6	3	5	5	6	6	6	4	3	5	6	5	5	5
Recombination protein O N terminal	1	1	2	1	1	1	1	1	1	1	1	1	1	1	1	1	1	1	1	1	1	1	1	1	1	1	1	1	1	1	1	1	1	1	2	1	1	1	1	1	1	1	1	1	1	1	1	1	1
Thioredoxin-like [2Fe-2S] ferredoxin	3	3	3	3	3	3	3	3	3	3	2	4	3	3	3	3	3	3	3	3	3	2	2	3	2	3	2	2	3	2	3	2	2	2	2	2	2	2	2	2	2	2	2	2	2	2	2	2	2
Cell cycle protein	2	2	2	2	2	2	2	2	2	2	2	3	2	2	2	2	2	2	2	2	2	2	2	2	2	2	2	3	2	2	2	2	2	2	2	3	2	2	2	2	2	2	2	2	2	2	2	2	2
Type II secretion system (T2SS), protein L	1	2	2	1	1	1	1	1	1	1	1	1	1	1	1	1	1	1	1	1	1	1	1	1	1	1	0	2	1	1	1	0	1	1	1	2	1	1	1	1	1	1	1	1	1	1	1	1	1
TCP-1/cpn60 chaperonin family	1	1	1	1	1	1	1	1	1	1	1	1	1	1	1	1	1	1	1	1	1	1	1	1	1	1	1	1	1	1	1	1	1	1	1	1	1	1	1	1	1	1	1	1	1	1	1	1	1
CobD/Cbib protein	2	0	2	1	2	1	2	2	2	2	2	2	2	2	2	2	2	2	2	2	2	2	2	2	2	2	2	1	2	2	2	2	2	2	2	2	2	2	2	2	2	2	2	2	2	2	2	2	2
Nitrite and sulphite reductase 4Fe-4S domain	1	1	1	1	1	1	1	1	1	1	2	0	1	1	1	1	1	1	1	1	1	1	1	1	1	1	1	1	1	1	1	1	1	1	1	1	1	1	1	1	1	1	1	1	1	1	1	1	1
ATP-grasp domain	5	3	5	3	5	2	5	4	5	6	5	8	6	3	4	4	4	4	4	4	4	3	4	3	4	4	7	4	4	4	6	7	4	3	4	3	5	3	4	3	5	3	7	4	5	4	4	4	3
SecD export protein N-terminal TM region	1	1	1	0	1	1	1	0	1	1	2	1	1	1	1	1	1	1	1	1	1	1	1	1	1	1	1	1	1	1	1	1	1	1	2	1	1	1	1	1	1	1	1	1	1	1	1	1	1
alpha/beta hydrolase fold	18	18	19	17	20	17	21	15	19	14	14	15	14	17	18	15	16	15	16	16	15	20	10	19	20	19	15	14	21	26	13	16	11	19	22	18	11	20	10	21	17	15	13	17	25	24	26	24	19
CHASE3 domain	1	2	2	1	2	2	2	2	1	1	1	1	1	1	1	1	1	1	1	1	1	1	1	1	1	1	1	2	2	2	1	1	1	1	1	1	1	1	1	1	2	2	1	1	1	1	1	1	1
Translation-initiation factor 2	1	1	1	1	1	0	2	1	1	1	1	1	1	1	1	1	1	1	1	1	1	1	1	1	1	1	1	1	1	1	1	1	1	1	1	1	1	1	1	1	1	1	1	1	1	1	1	1	1
Radical SAM N-terminal	1	1	1	1	1	1	1	1	1	1	1	1	1	1	1	1	1	1	1	1	1	1	1	1	1	1	1	2	1	1	1	1	1	1	1	1	1	1	2	1	1	1	1	1	1	1	1	1	1
Cytochrome C oxidase, cbb3-type, subunit III	4	3	5	4	4	4	4	4	4	5	5	7	7	4	5	4	4	4	4	4	4	6	6	11	6	4	5	7	4	7	7	5	9	6	6	5	6	7	6	7	6	7	8	5	7	8	8	8	7
Integral membrane protein TerC family	4	3	3	1	4	0	4	3	3	3	3	3	3	3	4	4	4	5	4	4	4	3	3	2	3	4	3	1	4	5	6	3	3	3	3	2	2	2	3	3	4	4	2	3	4	4	2	2	3
CorA-like Mg2+ transporter protein	2	2	2	2	2	2	2	1	2	2	2	2	3	2	2	2	2	2	2	2	2	3	2	2	3	2	2	3	2	5	3	2	2	3	3	4	2	3	2	3	4	3	2	2	5	5	3	3	3
Pyruvate dehydrogenase E1 component middle domain	2	2	2	2	2	2	3	2	2	1	1	1	1	2	2	3	3	3	3	3	3	2	2	2	2	2	1	2	2	2	2	1	2	2	2	2	2	2	2	2	2	2	2	2	2	2	2	2	2
ATP-dependent protease La (LON) substrate-binding domain	1	1	2	1	1	1	1	1	1	1	1	1	1	1	1	1	1	1	1	1	1	1	1	1	1	1	1	1	1	1	1	1	1	1	1	1	1	1	1	1	1	1	1	1	1	1	1	1	1
Radical SAM superfamily	7	8	9	4	8	8	11	5	7	8	8	8	8	8	8	9	9	10	9	9	9	9	9	9	8	9	7	7	10	8	10	7	7	9	8	8	9	11	9	9	8	8	10	8	10	8	10	10	9
Iron-containing alcohol dehydrogenase	1	2	2	2	2	2	2	1	2	2	2	2	2	2	2	1	1	1	1	1	1	2	1	4	2	1	2	3	2	3	4	3	2	2	2	3	2	2	1	3	2	2	2	3	4	3	2	2	2
N-(5'phosphoribosyl)anthranilate (PRA) isomerase	1	1	1	1	1	1	2	1	1	1	1	1	1	1	1	1	1	1	1	1	1	1	1	1	1	1	1	1	1	1	1	1	1	1	1	1	1	1	1	1	1	1	1	1	1	1	1	1	1
Glycerophosphoryl diester phosphodiesterase family	2	2	2	2	2	2	2	2	2	2	2	2	2	2	2	2	2	2	2	2	2	3	2	3	3	2	2	3	2	3	4	2	2	3	3	3	2	3	2	3	4	4	2	3	3	3	3	3	3
Tetrahydrofolate dehydrogenase/cyclohydrolase, NAD(P)-binding domain	1	1	1	1	1	1	1	1	1	1	1	1	1	1	1	1	1	1	1	1	1	1	1	1	1	1	1	1	1	1	1	1	1	1	1	1	1	1	1	1	1	1	1	1	1	1	1	1	1
GTP1/OBG	1	1	1	1	1	1	1	1	1	1	1	1	1	1	1	1	1	1	1	1	1	1	1	1	1	1	1	1	1	1	1	1	1	1	1	1	1	1	1	1	1	1	1	1	1	1	1	1	1
Bacterial regulatory proteins, tetR family	9	9	14	7	15	9	13	8	9	8	9	11	11	7	9	10	10	10	10	10	10	16	9	12	18	12	7	16	12	25	9	8	11	17	20	12	7	14	9	11	18	17	9	10	27	29	20	20	16
Histidinol dehydrogenase	1	1	1	1	1	1	1	1	1	1	1	1	1	1	1	1	1	1	1	1	1	1	1	1	1	1	1	2	1	1	1	2	1	1	1	1	1	1	1	1	1	1	2	1	1	1	1	1	1
Formamidopyrimidine-DNA glycosylase N-terminal domain	1	1	1	1	1	1	1	1	1	1	1	1	1	1	1	1	1	1	1	1	1	1	1	1	1	1	1	1	1	1	1	1	1	1	1	1	1	1	1	1	1	1	1	1	1	1	1	1	1
FAD binding domain of DNA photolyase	1	1	1	1	1	1	1	1	1	1	2	1	1	1	1	1	1	1	1	1	1	2	1	1	1	1	1	1	1	1	1	1	1	1	2	1	1	1	1	2	1	1	1	1	1	1	1	1	2
Rubredoxin metal binding domain	1	1	1	1	1	1	1	1	1	1	1	2	1	1	1	1	1	1	1	1	1	1	1	1	1	1	1	1	1	1	1	1	1	1	1	1	1	1	1	1	1	1	1	1	1	1	1	1	1
Urate oxidase N-terminal	1	1	1	1	1	1	1	1	1	1	1	1	1	1	1	1	1	1	1	1	1	1	1	1	1	1	1	1	1	1	1	1	1	1	1	1	1	1	1	1	1	1	1	1	1	1	1	1	1
Dihydrofolate reductase	1	1	1	1	1	1	1	1	1	1	1	1	1	1	1	1	1	1	1	1	1	1	1	1	1	1	1	1	1	1	1	1	1	1	1	1	1	1	1	1	1	1	1	1	1	1	1	1	1
Tetratricopeptide repeat	10	8	13	11	11	10	12	11	11	6	8	6	6	11	14	10	10	10	10	10	10	8	4	8	11	12	8	8	13	10	9	9	8	8	12	13	6	9	7	5	16	13	6	7	9	9	8	8	10
Domain of unknown function (DUF1730)	1	1	1	1	1	1	1	1	1	1	1	1	1	0	1	1	1	1	1	1	1	1	1	1	1	1	1	2	1	1	1	1	1	1	1	1	1	1	1	1	1	1	1	1	1	1	1	1	1
Molybdopterin-binding domain of aldehyde dehydrogenase	1	4	4	4	4	3	5	3	3	3	3	3	3	3	5	4	4	4	4	4	4	5	1	5	6	2	6	4	4	11	3	5	2	7	8	7	3	6	1	7	6	7	1	4	9	8	8	8	5
VanZ like family	1	1	1	1	1	1	1	1	1	2	2	4	2	1	1	1	1	1	1	1	1	1	1	1	1	1	1	1	1	1	1	1	1	1	1	1	2	1	1	1	1	1	1	1	1	1	1	1	1
LPS transport system D	1	1	1	1	1	1	1	1	1	1	1	1	1	1	1	1	1	1	1	1	1	1	1	1	1	1	1	3	1	1	1	1	1	1	1	1	1	1	1	1	1	1	1	1	1	1	1	1	1
DNA / pantothenate metabolism flavoprotein	1	1	1	1	1	1	1	1	1	1	1	1	1	1	1	1	1	1	1	1	1	1	1	1	1	1	1	2	1	1	1	1	1	1	1	1	1	1	1	1	1	1	1	1	1	1	1	1	1
Ppx/GppA phosphatase family	1	1	2	1	1	0	1	1	1	2	2	2	2	1	1	1	1	1	1	1	1	2	1	1	2	1	2	1	1	1	2	2	1	2	1	1	2	1	1	2	2	2	1	1	1	1	1	1	2
Malate synthase	1	1	1	1	1	1	1	1	1	1	1	1	1	1	1	1	1	1	1	1	1	1	1	1	1	1	1	1	1	1	1	1	1	1	1	1	1	1	1	1	1	1	1	1	1	1	1	1	1
Squalene/phytoene synthase	2	2	2	2	2	2	2	2	2	2	2	2	2	2	2	2	2	2	2	2	2	2	2	2	2	2	3	2	2	2	2	3	2	2	2	3	2	2	2	2	2	2	2	2	2	2	2	2	2
Phosphomethylpyrimidine kinase	2	3	3	3	3	1	3	3	3	2	2	2	2	2	3	3	3	3	3	3	4	2	2	2	2	2	2	2	3	2	2	2	2	2	2	2	2	2	2	2	2	2	2	2	2	2	2	2	2
Polysaccharide deacetylase	2	2	1	2	2	2	2	2	2	4	3	4	4	2	2	2	2	2	2	2	2	2	2	2	2	2	2	2	2	3	2	2	1	2	2	2	4	3	2	2	2	2	2	2	3	3	2	2	2
Haloacid dehalogenase-like hydrolase	8	6	8	6	9	8	6	6	6	5	5	6	5	8	8	9	9	9	9	9	9	7	6	9	7	8	6	7	8	8	9	6	5	7	10	7	7	8	7	7	10	9	6	6	11	10	11	11	8
Sigma-54, DNA binding domain	1	1	2	2	2	2	2	2	2	1	1	1	1	2	2	2	2	2	2	2	2	1	1	1	1	2	1	1	2	1	1	1	1	1	1	1	1	1	1	1	1	1	1	1	1	1	1	1	1
Peptidase family U32	2	2	2	2	2	2	2	2	2	4	4	4	4	1	2	2	2	2	2	2	2	4	4	4	2	2	1	2	2	2	4	1	4	4	5	2	4	4	4	4	2	3	4	4	2	2	4	4	4
Protein of unknown function (DUF2946)	2	1	2	1	2	2	2	2	1	2	2	2	2	1	3	2	2	2	2	2	2	3	4	2	5	3	1	2	4	3	4	1	2	6	4	5	2	5	3	3	5	5	2	2	3	3	5	4	4
FAD binding domain	2	3	3	3	3	3	3	3	3	2	2	2	2	3	3	3	3	3	3	3	3	3	1	2	4	3	3	2	3	3	2	2	2	4	3	4	2	4	1	3	4	3	1	1	3	4	3	4	3
Serine aminopeptidase, S33	5	3	6	4	5	5	5	5	5	4	4	5	5	3	4	4	4	4	4	4	4	10	3	7	11	5	3	7	5	14	6	2	3	12	10	10	5	11	3	7	12	15	4	4	12	12	14	13	9
ATP phosphoribosyltransferase	1	1	1	1	1	1	1	1	1	1	1	1	1	1	1	1	1	1	1	1	1	1	1	1	1	1	1	1	1	1	1	1	1	1	1	1	1	1	1	1	1	1	1	1	1	1	1	1	1
Amidase	5	6	6	6	6	5	5	5	5	4	6	5	5	5	6	7	7	7	7	7	7	6	5	4	6	5	8	6	5	12	6	9	3	6	8	5	6	5	5	6	9	6	8	4	12	12	8	9	7
Glutathione peroxidase	2	2	2	1	2	1	2	1	2	2	2	2	2	2	2	2	2	2	2	2	2	2	2	2	2	2	1	2	2	2	2	1	1	3	2	3	2	2	2	3	2	2	2	2	2	2	2	2	2
Sulfate permease family	3	2	3	3	3	3	3	3	3	3	3	3	4	3	3	3	3	3	3	3	3	3	2	5	4	3	2	1	3	4	3	2	2	4	4	4	3	4	2	3	3	3	2	3	4	4	4	4	3
RmuC family	1	1	1	1	1	1	1	1	1	1	1	2	1	1	1	1	1	1	1	1	1	1	1	1	1	1	1	1	1	1	1	1	0	1	1	1	1	1	1	1	1	1	1	1	1	1	1	1	1
Aminotransferase class-V	8	8	6	6	6	6	7	7	6	5	4	6	5	8	8	6	6	6	6	6	6	4	5	5	5	7	7	7	10	8	6	6	4	5	4	4	6	5	4	4	6	7	6	4	6	7	5	5	4
Peptidase family M3	1	1	1	1	1	1	1	1	1	1	1	1	1	1	1	1	1	1	1	1	1	1	1	1	1	1	1	1	1	1	1	1	1	1	1	1	1	1	1	1	1	1	1	1	1	1	1	1	1
FAD binding domain in molybdopterin dehydrogenase	1	2	3	3	3	2	3	2	3	2	2	3	3	2	3	3	3	3	3	3	3	2	1	3	2	2	4	3	3	6	2	3	1	3	3	3	2	2	1	4	3	4	1	2	6	5	2	2	2
Methyltransferase small domain	3	3	3	3	3	3	3	3	3	3	2	5	3	4	3	3	3	2	3	3	3	3	3	3	3	3	3	3	3	5	3	3	3	3	3	4	3	3	3	3	4	4	3	3	4	4	3	3	3
Bacterial protein of unknown function (DUF853)	1	1	1	1	1	1	1	0	1	1	1	3	1	1	1	1	1	1	1	1	1	1	1	1	1	1	1	1	1	1	1	1	1	1	1	2	1	1	1	1	1	1	1	1	1	1	1	1	1
Barrel-sandwich domain of CusB or HlyD membrane-fusion	7	7	8	7	9	6	8	5	8	8	8	13	12	7	7	7	7	7	7	7	7	11	8	12	8	8	9	12	7	10	9	10	8	12	14	7	10	8	9	12	10	8	13	7	10	12	6	6	8
Arabinose-binding domain of AraC transcription regulator, N-term	2	3	4	2	3	2	3	2	2	1	1	2	1	1	2	1	1	1	1	1	1	2	2	2	2	2	1	2	3	2	3	1	4	2	3	3	1	2	2	3	2	2	2	1	2	2	2	2	3
Domain of unknown function (DUF4124)	4	4	4	4	4	3	3	4	4	4	5	4	4	3	4	4	4	4	4	4	4	7	5	7	7	4	4	7	4	10	7	4	5	7	9	7	5	7	5	7	8	8	5	6	9	8	7	8	7
Methylmalonyl-CoA mutase	1	1	1	1	1	1	1	1	1	1	1	1	1	1	1	1	1	1	1	1	1	1	1	1	1	1	1	1	1	1	1	1	1	1	1	1	1	1	1	1	1	1	1	1	1	1	1	1	1
Methylmalonyl Co-A mutase-associated GTPase MeaB	1	1	1	1	1	1	1	1	1	1	1	1	1	1	1	1	1	1	1	1	1	1	1	1	1	1	2	1	1	1	1	1	1	1	1	1	1	1	1	1	1	1	1	1	1	1	1	1	1
D-Ala-D-Ala carboxypeptidase 3 (S13) family	1	1	1	1	1	1	1	0	1	1	1	1	1	2	1	1	1	1	1	1	1	1	1	1	1	1	1	1	1	1	1	1	1	1	1	1	1	1	1	1	1	1	1	1	1	1	1	1	1
Quinolinate synthetase A protein	1	1	1	1	1	1	1	1	1	1	1	1	1	1	1	1	1	1	1	1	1	1	1	1	1	1	1	1	1	1	1	1	1	1	1	1	1	1	1	1	1	1	1	1	1	1	1	1	1
GMC oxidoreductase	1	3	2	3	3	2	2	2	1	2	2	3	3	1	2	1	1	1	1	1	1	2	2	2	2	1	2	3	3	2	2	2	3	2	3	2	3	2	2	2	2	2	4	2	2	2	2	2	2
AI-2E family transporter	3	3	3	2	3	2	2	3	3	3	3	4	3	3	3	3	3	3	3	3	3	3	3	3	3	3	3	3	3	3	2	3	2	3	3	3	3	3	3	3	3	3	3	3	3	3	3	3	3
Branched-chain amino acid transport protein (AzlD)	1	1	1	0	1	0	1	1	1	2	2	2	2	1	2	1	1	1	1	1	1	1	1	1	1	1	1	1	1	1	1	1	2	1	1	1	2	1	1	1	1	1	1	1	1	1	1	1	1
Protein of unknown function (DUF445)	1	1	1	1	1	1	1	1	1	1	1	1	1	1	1	1	1	1	1	1	1	1	1	1	1	1	1	1	1	1	1	1	0	1	1	1	2	1	1	1	1	1	1	1	1	1	1	1	1
Dihydroorotate dehydrogenase	2	2	2	2	2	2	2	2	2	1	1	1	1	2	2	2	2	2	2	2	2	2	1	2	2	2	1	2	2	2	2	1	1	2	2	2	1	2	1	2	2	2	1	1	2	2	2	2	2
PhoH-like protein	2	2	2	2	2	2	2	2	2	2	2	2	2	2	2	2	2	2	2	2	2	2	2	2	2	2	2	2	2	2	2	2	2	2	2	2	2	2	2	2	2	2	2	2	2	2	2	2	2
Ribosomal protein S15	1	1	2	1	1	1	1	1	1	1	1	1	1	1	1	1	1	1	1	1	1	1	1	1	1	1	1	1	1	1	1	1	1	1	1	1	1	1	1	1	1	1	1	1	1	1	1	1	1
ATP synthase subunit C	1	1	1	1	1	1	1	1	1	1	1	1	1	1	1	1	1	1	1	1	1	1	1	1	1	1	1	1	1	1	1	1	1	1	1	1	1	1	1	1	1	1	1	1	1	1	1	1	1
YbaB/EbfC DNA-binding family	1	1	1	1	1	1	1	1	1	1	1	1	1	1	1	1	1	1	1	1	1	1	1	1	1	1	1	1	1	1	1	1	1	1	1	1	1	1	1	1	1	1	1	1	1	1	1	1	1
Isocitrate lyase family	1	1	1	1	1	1	1	1	1	1	2	1	1	1	1	1	1	1	1	1	1	1	1	1	1	1	1	1	1	1	1	1	1	1	1	1	1	1	1	1	1	1	1	1	1	1	1	1	1
Ribosomal L27 protein	1	1	1	1	1	1	1	1	1	1	1	1	1	1	1	1	1	1	1	1	1	1	1	1	1	1	1	1	1	1	1	1	1	1	1	1	1	1	1	1	1	1	1	1	1	1	1	1	1
Glutaredoxin	2	2	2	2	2	2	2	2	2	2	2	2	2	2	2	2	2	2	2	2	2	4	4	2	4	2	2	3	2	3	3	2	2	4	3	4	3	3	2	3	4	3	2	2	3	3	3	3	4
MreB/Mbl protein	1	1	1	1	1	1	1	1	1	1	1	1	1	1	1	1	1	1	1	1	1	1	1	1	1	1	1	1	1	2	1	1	1	1	1	1	1	2	1	1	1	2	1	1	2	2	1	1	1
Ribosomal protein L13	1	1	1	1	1	1	1	1	1	1	1	1	1	1	2	1	1	1	1	1	1	1	1	1	1	1	1	1	1	1	1	1	1	1	1	1	1	1	1	1	1	1	1	1	1	1	1	1	1
Histidine phosphatase superfamily (branch 1)	5	5	5	4	5	4	6	3	5	7	7	7	7	5	5	5	5	5	5	5	5	7	5	8	7	5	4	6	5	9	7	4	5	7	7	7	6	7	5	10	6	7	5	8	8	8	7	8	7
ATP synthase, Delta/Epsilon chain, beta-sandwich domain	2	2	2	1	2	2	2	1	2	1	1	1	1	2	2	2	2	2	2	2	2	1	1	1	1	2	1	1	2	1	1	1	1	1	1	1	1	1	1	1	1	1	1	1	1	1	1	1	1
YjgF/chorismate_mutase-like, putative endoribonuclease	2	1	1	1	1	1	1	1	1	1	1	1	1	1	1	1	1	1	1	1	1	3	1	1	3	2	1	2	1	3	1	1	2	2	3	2	1	3	1	2	2	2	1	1	3	3	3	3	3
Barstar (barnase inhibitor)	1	1	1	1	1	1	1	1	1	1	1	1	1	1	1	1	1	1	1	1	1	1	1	1	1	1	1	1	1	1	1	1	1	1	1	1	1	1	1	1	1	1	1	1	1	1	1	1	1
CoA binding domain	1	1	1	0	1	0	1	1	1	2	2	2	2	1	1	1	1	1	1	1	1	2	2	2	2	1	1	2	1	2	5	1	2	2	2	2	1	2	2	2	1	1	2	2	2	2	2	2	2
Succinate dehydrogenase/Fumarate reductase transmembrane subunit	2	2	2	2	2	2	2	2	2	2	2	3	2	2	2	2	2	2	2	2	2	2	2	2	2	2	2	2	2	2	2	2	2	2	2	2	2	2	2	2	2	2	2	2	2	2	2	2	2
ATP synthase A chain	1	1	1	1	1	1	1	1	1	1	1	1	1	1	1	1	1	1	1	1	1	1	1	1	1	1	1	1	1	1	1	1	1	1	1	1	1	1	1	1	1	1	1	1	1	1	1	1	1
ABC-2 type transporter	2	1	2	3	2	4	4	4	4	4	4	3	3	2	3	5	5	5	5	5	5	7	3	5	3	2	3	4	5	3	4	3	3	3	4	3	3	7	3	4	3	3	3	3	3	3	6	6	4
Aminoacyl-tRNA editing domain	2	2	2	2	2	2	2	2	2	2	2	2	2	2	2	2	2	2	2	2	2	2	2	2	2	2	1	2	2	2	2	1	2	2	2	2	2	2	2	2	2	2	2	2	2	2	2	2	2
S-adenosylmethionine synthetase, C-terminal domain	1	1	1	1	1	1	1	1	1	1	1	1	1	1	1	1	1	1	1	2	1	1	1	1	1	1	1	1	1	1	1	1	1	1	1	1	1	1	1	1	1	1	1	1	1	1	1	1	1
Uncharacterised protein family (UPF0093)	1	1	1	1	1	1	1	1	1	1	1	1	1	1	1	1	1	1	1	1	1	1	1	1	1	1	1	1	1	1	1	1	1	1	1	1	1	1	1	1	1	1	1	1	1	1	1	1	1
MotA/TolQ/ExbB proton channel family	6	6	6	5	6	5	5	4	5	5	5	6	5	5	5	5	5	5	5	5	5	5	6	5	5	6	5	7	6	5	5	5	5	5	5	5	4	5	5	5	5	5	6	4	5	5	5	5	6
Citrate synthase, C-terminal domain	3	5	5	2	5	3	5	3	4	2	1	5	5	5	5	1	1	1	1	1	1	2	2	2	2	4	3	6	5	6	2	2	3	3	5	2	4	3	2	2	3	3	4	1	6	6	2	2	2
Peptidase S24-like	3	5	5	4	4	3	5	4	4	2	4	4	4	4	5	9	8	9	7	8	9	3	1	4	1	3	4	1	4	2	2	2	3	2	4	3	1	2	2	2	3	4	3	6	3	3	2	2	3
PTS system fructose IIA component	1	1	1	1	1	1	1	1	1	1	1	1	1	1	1	1	1	1	1	1	1	1	1	1	1	1	1	2	1	1	1	1	1	1	1	1	1	1	1	1	1	1	1	1	1	1	1	1	1
Phasin protein	1	1	1	1	1	1	1	1	1	1	1	1	1	1	1	1	1	1	1	1	1	1	1	1	1	1	1	1	1	1	1	1	1	1	1	1	1	1	1	1	1	1	1	1	1	1	1	1	1
LysE type translocator	11	13	12	7	12	9	11	8	11	7	7	9	7	6	11	8	8	8	8	8	8	9	6	6	10	10	7	12	11	14	9	6	6	9	8	7	6	11	6	9	13	11	8	6	14	14	12	12	9
Sugar (and other) transporter	5	3	4	3	4	2	4	3	3	1	1	1	1	3	4	4	4	4	4	4	4	1	1	2	1	4	2	1	4	1	2	2	1	1	1	1	2	1	1	2	1	1	1	1	1	1	1	1	1
Formyl transferase	4	4	5	4	5	4	6	4	5	3	4	5	4	5	5	4	4	4	4	4	4	3	3	3	3	4	3	3	5	3	3	3	3	3	3	3	3	3	3	3	3	3	3	3	3	3	3	3	3
Cytidylyltransferase-like	1	1	1	1	1	1	1	1	1	1	1	1	1	1	1	1	1	1	1	1	1	1	1	1	1	1	1	1	1	1	1	1	1	1	1	1	1	1	1	1	1	1	1	1	1	1	1	1	1
Sec-independent protein translocase protein (TatC)	1	1	1	1	1	1	1	1	1	1	1	1	1	1	1	1	1	1	1	1	1	1	1	1	1	1	1	1	1	1	1	1	1	1	1	1	1	1	1	1	1	1	1	1	1	1	1	1	1
Crossover junction endodeoxyribonuclease RuvC	1	1	1	1	1	1	1	1	1	1	1	1	1	1	1	1	1	1	1	1	1	1	1	1	1	1	1	1	1	1	1	1	1	1	1	1	1	1	1	1	1	1	1	1	1	1	1	1	1
Preprotein translocase SecG subunit	1	1	1	1	1	1	1	1	1	1	1	1	1	1	1	1	1	1	1	1	1	1	1	1	1	1	1	1	1	1	1	1	1	1	1	1	1	1	1	1	1	1	1	1	1	1	1	1	1
Alanine racemase, N-terminal domain	4	3	4	4	4	3	3	3	3	3	3	3	3	3	4	3	3	3	3	3	3	3	3	3	3	4	3	3	5	4	3	3	3	3	3	3	3	3	3	3	4	4	4	3	4	4	3	3	3
DNA-binding protein VF530	1	1	1	1	1	1	1	1	1	1	1	1	1	1	1	1	1	1	1	1	1	1	1	1	1	1	1	1	1	1	1	1	1	1	1	1	1	1	1	1	1	1	1	1	1	1	1	1	1
Preprotein translocase subunit SecB	1	1	2	1	1	1	1	1	1	1	1	1	1	1	1	1	1	1	1	1	1	1	1	1	1	1	1	1	1	1	1	1	1	1	1	1	1	1	1	1	1	1	1	1	1	1	1	1	1
Transglutaminase-like superfamily	3	7	5	3	5	2	3	3	3	1	1	2	2	4	7	2	2	2	2	2	2	4	1	4	8	4	2	1	3	4	1	2	4	3	4	3	1	8	2	3	3	5	1	4	3	3	4	4	4
Ribosomal protein S3, C-terminal domain	1	1	1	1	1	1	1	1	1	1	1	1	1	1	1	1	1	1	1	1	1	1	1	1	1	1	1	1	1	1	1	1	1	1	2	1	1	1	1	1	1	1	1	1	1	1	1	1	1
Glu-tRNAGln amidotransferase C subunit	1	1	1	1	1	1	1	1	1	1	1	1	1	1	1	1	1	1	1	1	1	1	1	1	1	1	1	1	1	1	1	1	1	1	1	1	1	1	1	1	1	1	1	1	1	1	1	1	1
Prephenate dehydrogenase	1	1	1	1	1	1	1	1	1	1	1	1	1	1	1	1	1	1	1	1	1	1	1	1	1	1	1	1	1	1	1	1	1	1	1	1	1	1	1	1	1	1	1	1	1	1	1	1	1
recA bacterial DNA recombination protein	1	1	1	0	1	1	1	0	1	1	1	1	1	1	1	1	1	1	1	1	1	1	1	1	1	1	1	1	1	1	3	1	1	1	1	1	1	1	1	1	1	1	1	1	1	1	1	1	1
Glutamine synthetase, catalytic domain	1	1	1	1	1	1	1	1	1	1	1	1	1	1	1	1	1	1	1	1	1	1	1	1	1	1	1	1	1	1	1	1	1	2	1	1	1	1	1	1	1	1	1	1	1	1	1	1	1
Ribosomal protein L1p/L10e family	1	1	1	1	1	1	1	1	1	1	1	1	1	1	1	1	1	1	1	1	1	1	1	1	1	1	1	1	1	1	1	1	1	1	1	1	1	1	1	1	1	1	1	1	1	1	1	1	1
Oxidoreductase molybdopterin binding domain	1	2	2	2	2	1	2	2	2	1	1	2	2	2	2	2	2	2	2	2	2	5	1	5	6	1	1	2	2	8	5	1	3	6	6	6	3	5	2	5	3	3	2	4	8	7	4	4	6
TonB C terminal	2	2	2	2	2	2	1	2	2	2	2	2	2	3	2	2	2	2	2	2	2	2	2	2	2	2	2	3	2	3	2	2	2	2	2	3	2	2	2	2	2	2	2	2	3	3	2	2	2
Elongation factor TS	1	1	1	1	1	1	1	1	1	1	1	1	1	1	1	1	1	1	1	1	1	1	1	1	1	1	1	1	1	1	1	1	1	1	1	1	1	1	1	1	1	1	1	1	1	1	1	1	1
FtsJ-like methyltransferase	2	1	2	2	2	1	2	2	2	2	3	2	2	2	2	2	2	2	2	3	2	2	2	2	2	2	2	2	2	2	2	2	2	2	2	2	2	2	2	2	2	2	2	2	2	2	2	2	2
Protein of unknown function (DUF502)	1	1	1	1	1	1	1	1	1	1	1	1	1	1	1	1	1	1	1	1	1	1	1	1	1	1	1	1	1	1	1	1	1	1	1	1	1	1	1	1	1	1	1	1	1	1	1	1	1
Cytochrome b/b6/petB	1	1	1	1	1	1	1	1	1	1	1	1	1	1	1	1	1	2	1	1	1	1	1	1	1	1	1	1	1	1	1	1	1	1	1	1	1	1	1	1	1	1	1	1	1	1	1	1	1
ABC1 family	1	1	1	1	1	1	1	1	1	3	3	3	3	1	1	1	1	1	1	1	1	3	1	3	3	1	1	3	1	2	3	1	2	3	4	3	3	3	3	4	2	2	1	2	2	2	3	3	3
ATP:corrinoid adenosyltransferase BtuR/CobO/CobP	1	1	1	1	1	1	1	1	0	1	1	1	1	1	1	1	1	1	1	1	1	1	1	1	1	1	1	1	1	1	1	1	1	1	1	1	1	1	1	1	1	1	1	1	1	1	1	1	1
DNA polymerase III beta subunit, central domain	1	1	1	1	1	1	1	1	1	1	1	1	1	1	1	1	1	1	1	1	1	1	1	1	1	1	1	1	1	1	1	1	1	1	2	1	1	1	1	1	1	1	1	1	1	1	1	1	1
Tim44-like domain	1	1	1	1	1	1	1	1	1	1	1	1	1	1	1	1	1	1	1	1	1	1	1	1	1	1	1	1	1	1	1	1	1	1	1	1	1	1	1	1	1	1	1	1	1	1	1	1	1
Serine hydroxymethyltransferase	1	1	1	1	1	1	1	1	1	1	2	1	1	1	1	1	1	1	1	1	1	1	1	1	1	1	1	1	1	1	1	1	1	1	1	1	1	1	1	1	1	1	1	1	1	1	1	1	1
Sigma-70 region 2	5	3	4	1	4	4	3	2	3	3	3	4	4	5	6	3	3	3	3	3	3	9	4	6	9	4	5	6	4	10	6	5	3	9	10	7	2	11	4	8	10	10	3	3	12	10	10	10	9
Clp protease	1	1	2	1	1	1	2	1	1	1	1	1	1	1	2	1	2	1	1	1	2	2	1	1	2	1	2	1	1	4	1	1	1	2	3	1	1	2	1	2	2	3	1	1	4	3	2	2	3
Protein of unknown function (DUF933)	1	1	1	1	1	0	1	1	1	1	1	1	1	1	1	1	1	1	1	1	1	1	1	1	1	1	1	1	1	1	1	1	1	1	2	1	1	1	1	1	1	1	1	1	1	1	1	1	1
Biotin-requiring enzyme	1	1	1	1	1	1	1	1	1	1	1	2	1	1	1	1	1	1	1	1	1	1	2	1	1	1	1	1	1	1	1	1	1	1	1	1	1	1	1	1	1	1	2	1	1	1	1	1	1
NlpC/P60 family	2	2	1	2	2	2	2	2	2	2	2	2	2	2	2	2	2	2	2	2	2	2	2	2	2	2	2	2	2	2	2	2	2	2	2	2	2	2	2	2	2	2	2	2	2	2	2	2	2
Tubulin/FtsZ family, GTPase domain	1	1	1	1	1	1	1	1	1	1	2	1	1	1	1	1	1	1	1	1	1	1	1	1	1	1	1	1	1	1	1	1	1	1	1	1	1	1	1	1	1	1	1	1	1	1	1	1	1
Cell division protein	1	1	1	1	1	1	1	1	1	1	1	1	1	1	1	1	1	1	1	1	1	1	1	1	1	1	1	1	1	1	1	1	1	1	1	1	1	1	1	1	1	1	1	1	1	1	1	1	1
Tripartite tricarboxylate transporter TctB family	2	3	4	3	4	3	4	4	3	2	2	2	2	3	3	4	4	4	4	4	4	3	2	2	2	2	2	2	4	2	3	3	0	2	3	2	2	2	2	3	3	4	3	2	3	3	3	3	3
Uncharacterized protein family UPF0029	1	1	1	1	1	1	1	1	1	1	1	1	1	1	1	1	1	1	1	1	1	1	1	1	1	1	1	1	1	1	1	1	1	1	1	1	1	1	2	1	1	1	1	1	1	1	1	1	1
Sigma-70, region 4	11	7	9	6	8	5	9	6	7	4	4	5	5	10	11	5	5	5	5	5	5	4	4	5	3	9	11	4	9	9	5	10	4	3	6	5	4	4	5	6	10	10	5	2	9	8	5	4	5
Glutamine amidotransferase domain	1	1	1	1	1	1	1	1	1	1	1	1	1	1	1	1	1	1	1	1	1	1	1	1	1	1	1	1	1	1	1	1	1	1	1	1	2	1	1	1	1	1	1	1	1	1	1	1	1
Bacterial dnaA protein	2	1	2	2	2	1	2	2	2	2	2	2	2	2	2	2	2	2	2	2	2	2	2	2	2	2	2	2	2	2	2	2	2	2	2	2	2	2	2	2	2	2	2	2	2	2	2	2	2
Peptidase family M23	4	3	4	4	4	3	4	4	4	3	4	4	4	4	4	5	4	5	3	4	4	4	4	5	4	4	3	4	4	5	4	3	4	4	4	4	3	5	4	4	6	6	4	4	5	5	5	5	4
Ribosomal protein S2	1	1	1	1	1	1	1	1	1	1	1	1	1	1	1	1	1	1	1	1	1	1	1	1	1	1	1	1	1	1	1	1	1	1	1	1	1	1	1	1	1	1	1	1	1	1	1	1	1
Segregation and condensation protein ScpA	1	1	1	1	1	0	1	1	1	1	1	1	1	1	1	1	1	1	1	1	1	1	1	1	1	1	1	2	1	1	1	1	1	1	1	1	1	1	1	1	1	1	1	1	1	1	1	1	1
Delta-aminolevulinic acid dehydratase	1	1	1	1	1	1	1	1	1	1	1	1	1	1	1	1	1	1	1	1	1	1	1	1	1	1	1	1	1	1	1	1	1	1	1	1	1	1	1	1	1	1	1	1	1	1	1	1	1
Large ribosomal RNA subunit accumulation protein YceD	1	1	1	1	1	1	1	1	1	1	1	1	1	1	1	1	1	1	1	1	1	1	1	1	1	1	1	1	1	1	1	1	1	1	1	1	1	1	1	1	1	1	1	1	1	1	1	1	1
UvrD/REP helicase N-terminal domain	3	2	2	2	2	0	2	1	2	2	2	5	4	3	3	4	5	4	4	5	4	2	2	2	3	2	4	2	2	4	3	2	2	3	2	3	2	2	3	2	3	4	3	2	3	3	2	2	2
ABC transporter transmembrane region	8	3	4	4	4	3	6	3	4	3	5	3	3	4	7	3	3	3	3	3	3	3	3	3	3	3	2	4	4	3	3	2	5	3	3	3	3	3	3	3	3	3	2	3	3	3	3	3	3
Ammonium Transporter Family	1	1	1	1	1	1	1	1	1	3	3	3	3	0	1	1	1	1	1	1	1	3	1	1	3	1	2	3	1	3	2	1	2	3	3	4	2	3	1	3	3	3	2	1	3	3	3	3	3
GHMP kinases N terminal domain	1	2	2	2	2	2	2	1	2	1	1	1	1	2	2	1	1	1	1	1	1	1	1	1	1	1	1	1	2	1	1	1	1	1	1	1	1	1	0	1	1	1	1	1	1	1	1	1	1
MaoC like domain	1	1	1	1	1	1	1	1	1	3	2	3	3	1	1	1	1	1	1	1	1	3	2	6	2	1	3	2	1	4	2	3	2	2	2	1	4	2	2	2	2	2	5	1	3	2	2	2	2
S1 RNA binding domain	1	1	1	1	1	1	1	1	1	1	1	1	1	1	1	1	1	1	1	1	1	1	1	1	1	1	1	1	1	1	1	1	1	1	1	1	1	1	1	1	1	1	1	1	1	1	1	1	1
UDP-3-O-acyl N-acetylglycosamine deacetylase	1	1	1	1	1	1	1	1	1	1	1	1	1	1	1	1	1	1	1	1	1	1	1	1	1	1	1	1	1	1	1	1	1	1	2	1	1	1	1	1	1	1	1	1	1	1	1	1	1
SNARE associated Golgi protein	2	2	2	2	2	1	2	2	2	3	3	3	4	2	2	2	2	2	2	2	2	2	3	2	2	2	2	2	2	2	2	2	2	2	2	2	2	2	4	2	2	2	2	2	2	2	2	2	2
HemY protein N-terminus	1	1	1	1	1	1	1	1	1	1	1	1	1	1	1	1	1	1	1	1	1	1	1	1	1	1	1	1	1	1	1	1	1	1	2	1	1	1	1	1	1	1	1	1	1	1	1	1	1
Aminotransferase class-III	8	10	12	9	12	8	12	9	10	4	4	4	4	11	13	8	8	8	7	7	9	5	3	6	4	7	3	4	12	7	7	3	5	5	5	7	4	5	3	5	8	5	5	3	8	8	9	7	5
Prephenate dehydratase	1	1	1	1	1	1	1	1	1	1	1	1	1	1	1	1	1	1	1	1	1	1	1	1	1	1	2	1	1	1	1	2	1	1	1	1	1	1	1	1	1	1	1	1	1	1	1	1	1
HrcA protein C terminal domain	1	1	1	1	1	1	1	1	1	1	1	1	1	1	1	1	1	1	1	1	1	1	1	1	1	1	1	1	1	1	1	1	1	1	1	1	1	1	1	1	1	1	1	1	1	1	1	1	1
TrkA-N domain	1	1	1	1	1	1	1	1	1	1	1	1	1	1	1	1	1	1	1	1	1	1	1	1	1	1	1	1	1	1	1	1	1	1	1	1	2	1	1	1	1	1	1	1	1	1	1	1	1
ApaG domain	1	1	1	1	1	1	1	1	1	1	1	1	1	1	1	1	1	1	1	1	1	1	1	1	1	1	1	1	1	1	1	1	1	1	1	1	1	1	1	1	1	1	1	1	1	1	1	1	1
Mycobacterial 4 TMS phage holin, superfamily IV	1	2	2	0	2	1	2	1	2	1	1	1	1	2	2	2	2	2	2	2	2	1	1	1	1	1	1	1	2	1	2	1	1	1	1	1	1	1	1	1	1	1	1	1	1	1	1	1	1
Putative modulator of DNA gyrase	2	0	4	2	2	2	2	2	2	2	2	2	2	1	2	2	2	3	2	2	2	2	2	2	2	2	2	2	2	2	3	2	2	2	2	2	2	2	2	2	2	2	2	2	2	2	2	2	2
Ribonucleotide reductase, small chain	1	1	1	1	1	1	1	1	1	1	1	1	1	1	1	1	1	1	1	1	1	1	1	1	1	1	1	1	1	1	1	1	1	1	1	1	1	1	1	1	1	1	1	1	1	1	1	1	1
Protein of unknown function, DUF	1	1	1	1	1	0	1	0	1	1	1	1	1	1	1	1	1	1	1	1	1	1	1	3	1	1	1	1	1	1	1	1	1	1	1	1	1	1	1	1	1	1	1	1	1	1	1	1	1
Diaminopimelate epimerase	1	1	1	1	1	1	1	1	1	1	1	1	1	1	1	1	1	1	1	1	1	1	1	1	1	1	1	2	1	1	1	1	1	1	1	1	1	1	1	1	1	1	1	1	1	1	1	1	1
Thiazole biosynthesis protein ThiG	1	1	1	1	1	1	1	1	1	1	1	1	1	1	1	1	1	1	1	1	1	1	1	1	1	1	1	1	1	1	1	1	1	1	1	1	1	1	1	1	1	1	1	1	1	1	1	1	1
SPFH domain / Band 7 family	4	3	3	3	3	2	3	3	3	3	3	3	3	3	3	3	3	3	3	3	3	5	3	4	5	4	3	5	3	5	6	3	4	5	5	5	3	6	3	6	5	5	3	4	5	5	5	5	5
Fatty acid hydroxylase superfamily	2	2	4	2	3	2	3	2	2	1	2	1	1	2	3	2	2	2	2	2	2	2	1	2	2	2	4	2	2	3	2	3	0	2	2	3	1	2	1	3	3	3	1	2	3	2	3	3	3
D-alanyl-D-alanine carboxypeptidase	2	2	2	2	2	2	2	2	2	2	2	2	2	2	2	2	2	3	2	2	2	2	2	2	2	2	2	2	2	2	2	2	2	2	2	2	2	2	2	2	2	2	2	2	2	2	2	2	2
MlaC protein	1	1	1	1	1	1	1	1	1	1	1	1	1	1	1	1	1	1	1	1	1	1	1	1	1	1	1	2	1	1	1	1	1	1	1	1	1	1	1	1	1	1	1	1	1	1	1	1	1
4Fe-4S binding domain	2	3	3	3	3	3	2	3	3	5	5	6	5	2	2	3	3	3	3	3	3	4	5	5	4	2	2	5	2	3	6	2	3	5	5	3	5	5	5	4	3	5	4	5	4	3	7	6	4
WD40-like Beta Propeller Repeat	1	1	1	1	1	1	1	1	1	1	1	2	1	1	1	1	1	1	1	1	1	1	1	1	1	1	1	1	1	1	1	1	1	1	1	1	1	1	1	1	1	1	1	1	1	1	1	1	1
PPIC-type PPIASE domain	3	3	4	4	4	3	4	4	4	3	3	3	3	3	3	4	4	4	4	4	4	4	3	4	4	4	2	5	4	2	4	2	3	4	5	4	3	4	3	3	3	3	4	4	3	3	4	4	4
Chorismate synthase	1	1	1	1	1	1	1	1	1	1	1	1	1	1	1	1	1	1	1	1	1	1	1	1	1	1	1	1	1	1	1	1	1	1	1	1	1	1	1	1	1	1	1	1	1	1	1	1	1
Aldo/keto reductase family	3	3	5	4	5	4	5	4	4	2	2	3	4	3	4	5	5	5	5	5	5	2	2	2	4	4	7	6	4	9	4	7	2	4	4	4	2	2	2	3	5	3	2	2	11	11	3	3	4
Phosphoribosyl-ATP pyrophosphohydrolase	1	1	1	1	1	1	1	1	1	1	1	1	1	1	1	1	1	1	1	1	1	1	1	1	1	1	1	1	1	1	1	1	1	1	1	1	1	1	1	1	1	1	1	1	1	1	1	1	1
Gamma-butyrobetaine hydroxylase-like, N-terminal	1	1	1	1	1	1	1	1	1	1	1	1	1	1	1	1	1	1	1	1	1	1	1	1	1	1	1	1	1	1	1	1	1	1	1	1	1	1	1	1	1	1	1	1	1	1	1	1	1
PIN domain	2	3	3	2	3	2	4	3	3	2	1	3	4	2	2	5	2	4	2	2	2	2	2	4	2	2	4	2	2	3	2	3	4	2	2	2	3	2	3	2	2	2	1	2	4	4	2	2	2
AIR synthase related protein, C-terminal domain	1	1	1	1	1	0	2	1	1	2	2	2	2	1	1	1	1	1	1	1	1	2	2	4	2	1	2	2	1	2	1	2	3	2	3	2	3	2	2	2	1	1	2	2	2	2	1	1	2
Flagellar basal body rod FlgEFG protein C-terminal	12	4	9	0	4	6	5	0	4	4	4	4	4	2	8	4	4	5	4	4	4	4	4	4	4	8	4	4	8	4	9	4	4	4	4	4	0	4	4	4	4	4	4	1	4	4	4	4	4
Domain of unknown function (DUF4126)	1	1	1	1	1	1	1	1	1	1	1	1	1	1	1	1	1	1	1	1	1	1	1	1	1	1	0	1	1	1	1	0	1	1	1	1	1	1	1	1	1	1	1	1	1	1	1	1	1
Cytochrome C assembly protein	2	2	2	2	2	1	2	2	2	2	2	2	2	2	2	2	2	2	2	2	2	2	2	2	2	2	3	3	2	2	2	2	3	2	2	2	2	2	2	2	2	2	3	2	2	2	2	2	2
Ubiquinone biosynthesis protein COQ7	1	1	1	1	1	1	1	1	1	1	1	1	1	1	1	1	1	1	1	1	1	1	1	1	1	1	1	1	1	1	1	1	1	1	1	1	1	1	1	1	1	1	1	1	1	1	1	1	1
Glutamate-cysteine ligase family 2(GCS2)	1	1	1	1	1	1	1	1	1	1	1	1	1	1	1	1	1	1	1	1	1	1	1	1	1	1	1	1	1	1	1	1	1	1	1	1	1	1	1	1	1	1	1	1	1	1	1	1	1
Exonuclease	3	2	3	3	3	3	3	3	3	4	4	6	5	3	3	3	3	3	3	3	3	3	3	4	3	3	3	3	3	3	4	3	5	3	3	3	4	3	3	3	3	3	3	3	3	3	3	3	3
MraW methylase family	1	1	1	1	1	1	1	1	1	1	1	1	1	1	1	1	1	1	1	1	1	1	1	1	1	1	1	1	1	1	1	1	1	1	1	1	1	1	1	1	1	1	1	1	1	1	1	1	1
1-deoxy-D-xylulose-5-phosphate synthase	1	1	1	0	1	1	1	1	1	1	1	2	1	1	1	1	1	1	1	1	1	1	1	1	1	1	1	1	1	1	1	1	1	1	1	1	1	2	1	1	1	1	1	1	1	1	1	1	1
HIT domain	1	1	1	1	1	1	1	1	1	2	2	3	3	1	1	1	1	1	1	1	1	1	2	2	1	1	2	2	1	1	1	2	2	2	1	1	2	1	2	3	1	1	2	2	1	1	1	1	1
Aminomethyltransferase folate-binding domain	2	3	3	2	2	2	3	2	1	2	2	2	2	2	2	2	2	2	2	2	2	2	2	2	2	2	2	2	2	2	2	2	2	2	2	2	2	2	2	1	2	2	2	2	2	2	2	2	2
MraZ protein, putative antitoxin-like	1	1	1	1	1	1	1	1	1	1	1	1	1	1	1	1	1	1	1	1	1	1	1	1	1	1	1	1	1	1	1	1	1	1	1	1	1	1	1	1	1	1	1	1	1	1	1	1	1
Ribosomal protein L11 methyltransferase (PrmA)	1	1	1	1	1	1	1	1	1	1	1	1	1	1	1	1	1	1	1	1	1	1	1	1	1	1	1	1	1	1	1	1	1	1	1	1	1	1	1	1	1	1	1	1	1	1	1	1	1
DEAD/DEAH box helicase	6	5	6	5	6	5	6	5	5	6	5	6	5	4	6	6	6	6	6	6	6	6	4	5	5	9	6	7	7	8	5	6	4	5	5	5	5	5	5	6	6	6	3	7	6	7	6	5	5
Uncharacterised protein family (UPF0149)	1	1	1	1	1	1	1	1	1	3	1	3	3	1	1	3	1	2	1	1	1	1	1	3	2	1	1	1	1	1	2	1	1	1	1	1	1	1	1	1	1	1	1	1	1	1	1	1	1
Transglycosylase SLT domain	9	7	9	6	8	8	9	7	6	8	9	11	9	8	8	10	8	10	9	9	8	8	8	10	8	8	9	9	9	7	8	10	10	11	10	9	8	9	13	7	7	7	8	9	7	8	8	8	7
Phosphoribosyl-AMP cyclohydrolase	1	1	1	1	1	1	1	1	1	1	1	1	1	1	1	1	1	1	1	1	1	1	1	1	1	1	1	1	1	1	1	1	1	1	1	1	1	1	1	1	1	1	1	1	1	1	1	1	1
Dienelactone hydrolase family	2	2	2	2	2	2	2	2	2	2	2	3	3	2	2	2	2	2	2	2	2	3	2	2	2	2	3	2	2	7	4	4	0	3	6	3	2	4	2	3	3	4	2	2	6	6	3	3	4
ParB-like nuclease domain	2	1	2	1	1	1	3	2	2	2	5	5	5	2	3	4	1	4	3	4	2	1	5	1	1	2	3	1	1	2	2	5	3	3	8	1	6	2	7	3	1	1	4	1	1	1	1	1	2
IstB-like ATP binding protein	0	0	0	0	0	0	0	0	0	3	14	9	9	0	1	0	0	0	0	0	0	0	0	4	0	0	3	0	0	0	0	6	0	1	2	1	17	2	17	1	1	0	2	1	0	3	1	1	1
Peptidase family M50	2	2	2	2	2	2	2	2	2	2	2	2	2	1	2	2	2	2	2	2	2	2	2	2	2	2	2	2	2	2	4	2	2	2	2	2	2	2	2	2	3	2	2	2	2	2	2	2	2
Carbohydrate kinase	1	1	2	1	1	1	1	0	1	1	1	1	1	1	1	1	1	1	1	1	1	1	1	2	1	1	1	1	1	2	1	1	1	1	1	2	1	1	1	1	1	2	1	1	1	1	1	1	1
ArgJ family	1	1	1	1	1	1	1	1	1	1	1	1	1	1	1	1	1	1	1	1	1	1	1	1	1	1	1	2	1	1	1	1	1	1	1	1	1	1	1	1	1	1	1	1	1	1	1	1	1
PD-(D/E)XK nuclease superfamily	1	1	2	1	2	0	3	2	1	1	1	2	1	2	1	1	1	2	1	1	1	1	1	1	1	1	0	1	2	1	1	0	0	1	3	1	1	1	1	1	1	1	2	1	1	1	1	1	1
Toprim domain	2	1	2	1	1	1	1	1	1	1	1	1	1	1	1	1	1	1	1	1	1	1	1	1	2	1	1	1	1	1	2	1	3	3	1	1	1	1	2	2	1	1	2	1	1	1	1	1	1
Protein-L-isoaspartate(D-aspartate) O-methyltransferase (PCMT)	2	2	2	2	2	2	2	2	2	2	2	2	2	2	2	2	2	2	2	2	2	2	2	2	2	2	2	2	2	2	2	2	2	2	3	2	2	2	2	2	2	2	2	2	2	2	2	2	2
HI0933-like protein	2	2	2	2	2	1	2	2	2	2	2	2	2	2	2	2	2	2	2	2	2	2	2	2	2	2	2	2	2	2	2	2	2	2	2	3	2	2	2	2	2	2	2	2	2	2	2	2	2
Udp N-acetylglucosamine O-acyltransferase; Domain 2	1	1	1	1	1	1	1	1	1	1	1	1	1	1	1	1	1	1	1	1	1	1	1	1	1	1	1	1	1	1	1	1	1	1	1	1	1	1	1	1	1	1	1	1	1	1	1	1	1
B3/4 domain	1	1	1	1	1	1	1	1	1	1	1	1	1	1	1	1	1	1	1	1	1	1	1	1	1	1	1	1	1	1	1	1	1	1	1	1	1	1	1	1	1	1	1	1	1	1	1	1	1
Cytidylyltransferase family	2	2	2	2	2	2	2	2	2	1	2	1	1	2	2	2	2	2	2	2	2	2	1	2	2	2	1	2	2	2	2	1	2	2	2	2	1	2	1	2	2	2	1	2	2	2	2	2	2
Phosphoglucose isomerase	1	1	1	1	1	1	1	1	1	1	1	1	1	1	1	1	1	1	1	1	1	1	1	1	1	1	1	1	1	1	1	1	1	1	1	1	1	1	1	1	1	1	1	1	1	1	1	1	1
OmpA family	6	8	8	6	8	6	7	4	6	5	6	6	6	7	8	6	6	6	7	7	6	7	5	9	6	7	5	6	8	8	3	5	5	6	8	7	5	6	7	6	10	10	6	6	8	9	6	7	8
Glutamine amidotransferase class-I	3	3	3	2	3	3	3	2	2	2	2	3	3	2	3	3	3	3	3	3	3	3	2	2	2	2	2	2	4	4	3	2	2	2	2	2	2	4	2	2	4	4	2	2	4	4	2	3	2
Uncharacterized protein family UPF0016	1	1	1	1	1	1	1	1	1	1	1	1	1	1	1	1	1	1	1	1	1	1	1	1	1	1	1	1	1	1	1	1	1	1	1	1	1	1	1	1	1	1	1	1	1	1	1	1	1
Histidyl-tRNA synthetase	2	2	3	2	2	2	2	2	2	2	2	2	2	2	2	2	2	2	2	2	2	2	2	2	2	2	2	2	2	2	2	2	2	2	2	2	2	2	2	2	2	2	2	2	2	2	2	2	2
Hsp33 protein	1	1	1	1	1	1	1	1	1	1	1	2	1	1	1	1	1	1	1	1	1	1	1	1	1	1	1	1	1	1	1	1	1	1	1	1	1	1	1	1	1	1	1	1	1	1	1	1	1
MarR family	9	11	12	8	12	8	9	7	9	9	9	10	10	10	11	8	8	8	8	8	8	13	4	9	11	7	7	10	12	17	14	10	4	14	15	12	7	12	4	12	12	13	6	8	21	21	13	12	12
Shikimate / quinate 5-dehydrogenase	1	1	1	1	1	1	1	1	1	1	1	1	1	1	1	1	1	1	1	1	1	1	1	1	1	1	1	1	1	1	1	1	1	1	1	1	1	1	1	1	1	1	1	1	1	1	1	1	1
GatB/GatE catalytic domain	1	1	1	1	1	1	1	1	1	1	1	1	1	1	1	1	1	1	1	1	1	1	1	1	1	1	1	1	1	1	1	1	1	1	1	1	1	1	1	1	1	1	1	1	1	1	1	1	1
tRNA synthetases class I (C) catalytic domain	1	1	1	1	1	1	1	1	1	1	1	1	1	1	1	1	1	1	1	1	1	1	1	1	1	1	1	1	1	1	1	1	1	1	1	1	2	1	1	1	1	1	1	1	1	1	1	1	1
SPOR domain	4	2	5	2	4	5	4	3	4	4	4	3	4	4	4	4	4	4	4	4	4	4	3	4	4	4	3	3	4	4	4	3	4	4	5	6	3	4	3	4	4	4	3	4	4	4	4	4	4
Smr domain	1	1	1	1	1	1	1	1	1	1	1	1	1	1	1	1	1	1	1	1	1	1	1	1	1	1	1	1	1	1	1	1	1	1	1	1	1	1	1	1	1	1	1	1	1	1	1	1	1
Peptide methionine sulfoxide reductase	2	1	1	1	1	1	1	1	1	1	1	1	1	1	2	1	1	1	1	1	1	1	1	1	1	1	1	1	1	2	1	1	1	1	1	1	2	1	1	1	1	1	1	2	2	2	1	1	1
DNA gyrase/topoisomerase IV, subunit A	2	2	2	2	2	2	2	2	2	2	2	2	2	2	2	2	2	2	2	2	2	2	2	2	2	2	2	2	2	2	2	2	3	2	2	2	2	2	2	2	2	2	2	2	2	2	2	2	2
3-dehydroquinate synthase	2	1	1	1	1	1	1	1	1	1	1	1	1	1	1	1	1	1	1	1	1	1	1	1	1	2	1	2	1	1	1	1	1	1	1	1	1	1	1	1	1	1	1	1	1	1	1	1	1
CTP synthase N-terminus	1	1	1	1	1	1	1	1	1	1	1	1	1	1	1	1	1	1	1	1	1	1	1	1	1	1	1	1	1	1	1	1	1	1	1	1	1	1	1	1	1	1	1	1	1	1	1	1	1
Glycerol-3-phosphate acyltransferase	1	1	1	1	1	1	1	1	1	1	1	1	1	1	1	1	1	1	1	1	1	1	1	1	1	1	1	1	1	1	1	1	1	1	1	1	1	1	1	1	1	1	1	1	1	1	1	1	1
Possible lysine decarboxylase	2	2	2	2	2	2	2	2	2	2	2	2	2	2	2	2	2	3	2	2	2	2	2	2	2	2	2	2	2	2	2	2	2	2	2	2	2	2	2	2	2	2	2	2	2	2	2	2	2
Thymidylate synthase	1	1	1	1	1	1	1	1	1	1	1	1	1	1	1	1	1	1	1	1	3	1	1	1	1	3	1	1	1	1	1	1	1	1	1	1	1	1	1	1	1	1	1	1	1	1	1	1	1
Histidine kinase	2	2	2	2	2	2	2	2	2	1	1	2	2	2	2	2	2	2	2	2	2	3	3	2	4	2	3	2	2	4	2	3	1	2	3	2	1	3	2	3	2	2	5	3	3	3	2	2	3
Phosphoribosyl transferase domain	5	5	5	5	5	5	6	5	5	7	7	7	7	4	5	5	5	5	5	5	5	5	5	5	5	4	7	6	5	5	5	7	5	5	5	5	6	5	5	6	5	5	5	5	5	5	5	5	5
PHB de-polymerase C-terminus	1	1	1	1	1	1	1	1	1	1	1	2	1	1	1	1	1	1	1	1	1	1	1	1	1	1	1	1	1	1	1	1	1	1	1	1	1	1	1	1	1	1	1	1	1	1	1	1	1
Chorismate mutase type II	1	1	1	1	1	1	1	1	1	1	1	1	1	1	1	1	1	1	1	1	1	1	1	1	1	1	1	1	1	1	1	1	1	1	1	1	1	1	1	1	1	1	1	1	1	1	1	1	1
Ornithine cyclodeaminase/mu-crystallin family	2	2	3	2	3	1	3	1	3	3	2	2	2	0	2	3	3	3	3	3	3	2	1	2	2	2	1	2	3	3	1	1	1	2	2	2	2	2	1	2	4	3	0	2	3	3	2	3	3
Aconitase C-terminal domain	1	1	1	1	1	1	1	1	1	2	1	1	1	1	1	1	1	1	1	1	1	3	1	1	1	1	3	1	1	3	2	3	1	1	2	1	3	1	1	3	3	3	2	1	3	3	2	2	3
Mur ligase middle domain	6	6	5	6	6	5	6	6	5	6	7	7	6	6	6	6	6	6	6	6	6	6	6	6	7	6	6	9	6	6	6	6	6	6	7	6	6	6	6	6	6	6	6	6	6	6	6	6	6
MatE	1	4	2	2	2	1	2	2	2	2	3	2	2	2	2	3	3	3	3	3	4	2	1	3	3	1	2	1	2	4	2	2	1	3	3	3	2	3	1	2	2	2	2	2	4	4	3	3	2
Phosphohydrolase-associated domain	1	1	1	1	1	1	1	1	1	1	1	1	1	1	1	1	1	1	1	1	1	1	1	1	1	1	1	1	1	1	1	1	1	1	1	1	1	1	1	1	1	1	1	1	1	1	1	1	1
tRNA synthetases class II (A)	1	1	1	1	1	1	1	1	1	1	1	1	1	1	1	1	1	1	1	1	1	1	1	1	1	1	1	2	1	1	1	1	1	1	1	1	1	1	1	1	1	1	1	1	1	1	1	1	1
3-Deoxy-D-manno-octulosonic-acid transferase (kdotransferase)	1	1	1	1	1	1	1	1	1	1	1	1	1	1	1	1	1	1	1	1	1	1	1	1	1	1	1	1	1	1	1	1	0	1	1	1	1	1	1	1	1	1	1	1	1	1	1	1	1
Molybdenum Cofactor Synthesis C	1	1	1	1	1	1	1	1	1	1	1	1	1	1	1	1	1	1	1	1	1	1	1	1	1	1	1	2	1	1	1	1	1	1	1	1	1	1	1	1	1	1	1	1	1	1	1	1	1
tRNA pseudouridine synthase	1	1	1	1	1	1	1	1	1	1	1	1	1	1	1	1	1	1	1	1	1	1	1	1	1	1	1	1	1	1	1	1	1	1	1	1	1	1	1	1	1	1	1	1	1	1	1	1	1
Bacterial lipid A biosynthesis acyltransferase	2	2	2	2	2	2	2	2	2	2	2	2	2	2	2	2	2	2	2	2	2	3	2	2	2	2	2	3	2	3	3	2	3	3	2	2	2	3	3	2	2	2	3	3	4	4	3	3	2
Dihydrouridine synthase (Dus)	3	3	3	3	3	2	3	3	3	3	3	3	3	3	3	3	3	3	3	3	3	3	3	3	3	3	3	4	3	3	4	3	3	3	3	3	3	3	3	3	3	3	3	3	3	3	3	3	3
Phage integrase family	6	5	6	3	5	6	6	5	5	9	10	17	17	2	7	9	7	9	6	6	10	7	6	14	7	6	9	3	5	4	7	8	8	5	16	5	11	4	12	26	10	9	12	7	5	9	6	5	5
YceG-like family	1	1	1	1	1	1	1	1	1	1	1	1	1	1	1	1	1	1	1	1	1	1	1	1	1	1	1	1	1	1	1	1	1	1	1	1	1	1	1	1	1	1	1	1	1	1	1	1	1
PEP-utilising enzyme, PEP-binding domain	2	2	2	2	2	2	2	2	2	1	1	1	1	2	2	2	2	2	2	2	2	1	1	1	1	2	1	2	2	1	1	1	1	1	1	1	1	1	1	1	1	1	1	1	1	1	1	1	1
Peptidyl-tRNA hydrolase	1	1	1	1	1	1	1	1	1	1	1	1	1	1	1	1	1	1	1	1	1	1	1	1	1	1	1	1	1	1	1	1	1	1	1	1	1	1	1	1	1	1	1	1	1	1	1	1	1
NAD dependent epimerase/dehydratase family	6	6	7	5	7	3	4	4	4	4	4	5	5	7	7	4	4	4	4	4	4	7	3	4	6	7	3	7	6	8	6	2	3	8	5	4	5	10	5	4	4	4	3	5	5	7	10	10	5
DALR anticodon binding domain	1	1	1	1	1	1	1	1	1	1	1	1	1	1	1	1	1	1	1	1	1	1	1	1	1	1	1	1	1	1	1	1	1	1	1	1	2	1	1	1	1	1	1	1	1	1	1	1	1
Ribonucleotide reductase, barrel domain	2	2	2	2	2	1	2	2	2	2	2	2	2	1	2	2	2	2	2	2	2	2	2	2	2	2	1	2	2	2	2	1	2	2	2	3	2	2	2	2	2	2	2	2	2	2	2	2	2
PLD-like domain	4	6	5	7	5	3	8	6	6	4	4	8	8	6	6	7	6	9	6	6	6	4	4	4	3	6	5	3	5	7	4	5	1	2	4	5	4	4	8	4	4	4	5	4	5	7	4	4	4
gag-polyprotein putative aspartyl protease	1	1	1	1	1	1	1	1	1	2	1	2	2	1	1	1	1	1	1	1	1	1	1	2	1	1	1	1	1	2	2	1	1	1	1	1	1	1	2	1	1	1	1	1	2	2	1	1	1
NAD synthase	2	2	2	2	2	2	2	2	2	1	1	1	1	2	2	2	2	2	2	2	2	1	1	2	2	2	3	1	2	2	2	2	1	2	1	2	1	2	1	3	3	2	1	1	2	2	2	2	2
Enolase C-terminal domain-like	6	4	5	4	5	5	5	4	3	3	3	4	2	3	4	4	4	4	4	4	4	4	3	2	2	3	5	1	4	6	4	6	0	2	3	3	5	2	3	2	5	5	2	2	5	5	6	6	3
M61 glycyl aminopeptidase	1	1	1	1	1	0	1	1	1	1	1	1	1	1	1	1	1	1	1	1	1	1	1	1	1	1	1	2	1	1	1	1	1	1	1	2	1	1	1	1	1	1	1	1	1	1	1	1	1
Flavin containing amine oxidoreductase	6	5	7	5	6	6	5	5	5	3	3	3	3	5	5	5	5	5	5	5	4	3	3	3	3	5	5	3	7	3	3	5	3	4	3	3	3	3	4	3	3	3	4	3	3	3	3	3	3
Acyl transferase domain	2	1	1	1	1	1	1	1	1	1	1	1	1	1	1	1	1	1	1	1	1	1	1	1	1	2	1	1	1	1	1	1	1	1	1	1	1	1	1	1	1	1	1	1	1	1	1	1	1
Thioesterase-like superfamily	2	1	3	3	3	3	2	2	2	3	3	4	3	1	1	1	1	1	1	1	1	3	2	3	3	1	2	2	2	4	3	2	3	3	3	3	2	3	2	3	3	3	3	3	4	4	3	3	3
Type II secretion system (T2SS), protein N	1	1	1	1	1	1	1	1	1	1	1	1	1	1	1	1	1	1	1	1	1	1	1	1	2	1	1	1	1	1	1	1	1	1	1	1	1	1	1	1	1	1	1	1	1	1	1	1	1
DSBA-like thioredoxin domain	4	5	5	4	5	3	4	4	3	4	4	4	4	3	3	4	4	4	4	4	4	5	3	3	4	3	3	4	3	5	4	3	3	4	6	5	5	5	3	4	4	4	3	3	5	5	4	5	5
Cobinamide kinase / cobinamide phosphate guanyltransferase	1	1	1	1	1	1	1	1	1	1	1	1	1	1	1	1	1	1	1	1	1	1	1	1	1	1	1	2	1	1	1	1	1	1	1	1	1	1	1	1	1	1	1	1	1	1	1	1	1
S-adenosylmethionine-dependent methyltransferase	2	2	2	2	2	2	2	2	2	1	1	1	1	2	2	2	2	2	2	2	2	2	2	2	2	2	1	2	2	2	2	1	2	2	2	2	1	2	2	2	2	2	1	2	2	2	2	2	2
NAD-dependent glycerol-3-phosphate dehydrogenase C-terminus	1	1	1	1	1	1	1	1	1	1	1	1	1	1	1	1	1	1	1	1	1	1	1	1	1	1	1	1	1	1	1	1	1	1	2	1	1	1	1	1	1	1	1	1	1	1	1	1	1
Fatty acid synthesis protein	1	1	1	1	1	1	1	1	1	1	1	1	1	1	1	1	1	1	1	1	1	1	1	1	1	1	1	1	1	1	1	1	1	1	1	1	1	1	1	1	1	1	1	1	1	1	1	1	1
Ribonuclease P	1	1	1	1	1	1	1	1	1	1	1	1	1	1	1	1	1	1	1	1	1	1	1	1	1	1	1	1	1	1	1	1	1	1	2	1	1	1	1	1	1	1	1	1	1	1	1	1	1
Lipid II flippase MurJ	1	1	1	1	1	1	1	1	1	1	1	2	1	1	1	1	1	1	1	1	1	2	1	1	1	1	1	1	1	1	1	1	1	2	3	1	1	1	1	1	1	1	1	1	1	1	1	1	1
SpoU rRNA Methylase family	4	3	4	4	4	4	5	4	4	4	4	4	4	3	4	5	4	5	4	4	4	4	4	4	4	4	4	4	4	4	4	4	4	4	4	4	4	4	4	4	4	4	4	4	4	4	4	4	4
Tetrapyrrole (Corrin/Porphyrin) Methylases	7	7	7	6	7	7	7	7	8	9	4	8	9	7	7	7	7	7	7	7	7	3	4	8	3	7	9	3	7	8	8	9	4	3	3	3	4	3	4	3	8	8	4	3	8	8	4	4	3
tRNA synthetase class II core domain (G, H, P, S and T)	3	2	3	2	3	2	3	3	3	3	3	3	3	3	3	3	3	3	3	3	3	3	3	3	3	3	4	3	3	3	4	3	3	3	3	3	3	3	3	3	3	3	3	3	3	3	3	3	3
DHHA1 domain	2	2	2	2	2	2	2	2	2	2	2	3	3	1	2	2	2	2	2	2	2	2	2	2	2	2	2	1	2	2	2	2	2	2	2	2	2	2	2	2	2	2	2	2	2	2	2	2	2
tRNA synthetases class I (M)	1	1	1	1	1	0	1	1	1	1	1	1	1	1	1	1	1	1	1	1	1	1	1	1	1	1	1	2	1	1	1	1	1	1	1	1	1	1	1	1	1	1	1	1	1	1	1	1	1
Pilus assembly protein, PilO	1	1	1	1	1	1	1	1	1	1	1	1	1	1	1	1	1	1	1	1	1	1	1	1	1	1	1	1	1	1	1	1	1	1	1	1	1	0	1	1	1	1	1	1	1	1	1	1	1
Polyprenyl synthetase	2	2	2	1	2	3	3	2	3	2	2	2	2	2	2	2	2	2	2	2	2	2	2	2	2	2	3	2	2	2	2	3	2	2	2	2	2	2	2	2	2	2	2	2	2	2	2	2	2
PCRF domain	2	2	2	2	2	2	2	2	2	2	2	2	2	2	2	2	2	2	2	2	2	2	2	2	2	2	2	2	2	2	2	2	2	2	2	2	2	2	2	2	2	2	2	2	2	2	2	2	2
UPF0225 domain	1	1	1	1	1	1	1	1	1	1	1	1	1	1	1	1	1	1	1	1	1	1	1	1	1	1	1	1	1	1	1	1	2	1	1	1	1	1	1	1	1	1	1	1	1	1	1	1	1
Domain of unknown function (DUF3488)	1	1	1	0	1	1	1	0	0	1	1	2	1	1	1	1	1	1	1	1	1	1	1	1	1	1	1	1	1	1	1	1	1	1	1	2	1	1	1	1	1	1	1	1	2	2	2	2	1
rRNA small subunit methyltransferase G	1	1	1	1	1	1	1	1	1	1	1	1	1	1	1	1	1	1	1	1	1	1	1	1	1	1	1	1	1	1	1	1	1	1	1	1	1	1	1	1	1	1	1	1	1	1	1	1	1
Vitamin B12 dependent methionine synthase, activation domain	1	1	1	1	1	1	1	1	0	1	1	1	1	1	1	1	1	1	1	1	1	1	1	1	1	1	1	1	1	1	1	1	1	1	1	1	1	1	1	1	1	1	1	1	1	1	1	1	1
Glycosyl transferase family, helical bundle domain	1	1	1	1	1	1	1	1	1	1	1	1	1	1	1	1	1	1	1	1	1	1	1	1	1	1	1	1	1	1	1	1	1	1	1	2	1	1	1	1	1	1	1	1	1	1	1	1	1
FKBP-type peptidyl-prolyl cis-trans isomerase	3	3	4	3	4	3	4	4	3	4	4	4	4	4	4	4	4	4	4	4	4	4	4	4	4	4	4	4	4	4	4	4	4	4	4	4	4	4	4	3	4	4	3	4	4	4	4	4	4
Uracil DNA glycosylase superfamily	3	3	4	3	4	3	4	3	4	3	4	3	3	2	4	4	4	4	4	4	4	3	4	3	3	4	2	5	4	3	3	2	5	3	4	3	5	3	5	4	3	3	3	3	3	3	3	3	3
Cobalamin-5-phosphate synthase	1	1	1	1	1	1	1	1	1	1	1	2	1	1	1	1	1	1	1	1	1	1	1	1	1	1	1	1	1	1	1	1	1	1	1	1	1	1	1	1	1	1	1	1	1	1	1	1	1
GlnD PII-uridylyltransferase	1	1	1	1	1	1	1	1	1	1	1	1	1	1	1	1	1	1	1	1	1	1	1	1	1	1	1	1	1	1	1	1	1	1	2	1	1	1	1	1	1	1	1	1	1	1	1	1	1
Glutamate-ammonia ligase adenylyltransferase	1	1	1	0	1	0	1	0	1	1	1	1	1	1	1	1	1	1	1	1	1	1	1	1	1	1	1	1	1	1	2	1	1	1	1	2	1	1	1	1	1	1	1	1	1	1	1	1	1
Glycyl-tRNA synthetase beta subunit	1	1	1	1	1	1	1	1	1	1	1	1	1	1	1	1	1	1	1	1	1	1	1	1	1	1	1	1	1	1	1	1	1	1	1	1	1	1	1	1	1	1	1	1	1	1	1	1	1
Ribosomal protein L34	1	1	1	1	1	1	1	1	1	1	1	1	1	1	1	1	1	1	1	1	1	1	1	1	1	1	1	1	1	1	1	1	1	1	1	1	1	1	1	1	1	1	1	1	1	1	1	1	1
Phosphopantetheine attachment site	2	4	4	3	4	4	4	3	3	2	2	3	3	3	3	2	2	2	2	2	2	1	1	1	1	2	1	2	2	3	3	1	1	1	1	1	3	1	2	1	1	1	1	1	3	3	1	1	1
Ribosomal protein S10p/S20e	1	1	1	1	1	1	1	1	1	1	1	1	1	1	1	1	1	1	1	1	1	1	1	1	1	1	1	1	1	1	1	1	1	1	1	1	1	1	1	1	1	1	1	1	1	1	1	1	1
Ribosomal protein S7p/S5e	1	1	1	1	1	1	1	1	1	1	1	1	1	1	1	1	1	1	1	1	1	1	1	1	1	1	1	1	1	1	1	1	1	1	1	1	1	1	1	1	1	1	1	1	1	1	1	1	1
Ribosomal protein S18	1	1	1	1	1	1	1	1	1	1	1	1	1	1	1	1	1	1	1	1	1	1	1	1	1	1	1	1	1	1	1	1	1	1	1	1	1	1	1	1	1	1	1	1	1	1	1	1	1
Ribosomal protein L22p/L17e	1	1	1	1	1	1	1	1	1	1	1	1	1	1	1	1	1	1	1	1	1	1	1	1	1	1	1	1	1	1	1	1	1	1	1	1	1	1	1	1	1	1	1	1	1	1	1	1	1
Iron-sulphur cluster biosynthesis	2	2	2	2	2	2	2	2	2	2	2	2	2	2	2	2	2	2	2	2	2	2	2	2	2	1	2	2	2	2	2	2	2	2	2	2	2	2	2	2	2	2	2	2	2	2	2	2	2
Ribosomal protein L4/L1 family	1	1	1	1	1	1	1	1	1	1	1	1	1	1	1	1	1	1	1	1	1	1	1	1	1	1	1	1	1	1	1	1	1	1	1	1	1	1	1	1	1	1	1	1	1	1	1	1	1
Ribosomal protein S12/S23	1	1	1	1	1	1	1	1	1	1	1	1	1	1	1	1	1	1	1	1	1	1	1	1	1	1	1	1	1	1	1	1	1	1	1	1	1	1	1	1	1	1	1	1	1	1	1	1	1
Ribosomal protein L23	1	1	1	1	1	1	1	1	1	1	1	1	1	1	1	1	1	1	1	1	1	1	1	1	1	1	1	1	1	1	1	1	1	1	1	1	1	1	1	1	1	1	1	1	1	1	1	1	1
Ribosomal protein L16p/L10e	1	1	1	1	1	1	1	1	1	1	1	1	1	1	1	1	1	1	1	1	1	1	1	1	1	1	1	1	1	1	1	1	1	1	1	1	1	1	1	1	1	1	1	1	1	1	1	1	1
Thioredoxin	4	6	6	6	6	4	6	4	5	5	5	5	5	4	5	6	5	6	5	5	6	5	4	7	5	6	6	5	6	6	5	7	4	5	7	5	6	5	7	5	7	5	7	5	5	6	5	5	5
Glutathione S-transferase, N-terminal domain	10	10	14	9	14	10	15	8	14	11	11	11	11	9	13	13	13	14	13	13	13	20	12	16	17	11	10	15	14	27	15	10	9	17	21	15	14	19	12	19	16	14	12	17	27	27	16	16	19
Iron-dependent Transcriptional regulator	2	2	3	2	3	2	3	3	3	3	3	3	3	1	2	3	3	3	3	3	3	4	3	5	4	2	2	2	3	6	4	2	2	3	5	3	3	5	3	3	3	4	3	3	6	6	4	4	3
PilZ domain	2	2	2	1	2	1	2	2	2	2	2	2	2	2	2	2	2	2	2	2	2	2	1	2	2	2	1	2	2	2	3	1	2	3	2	3	1	2	1	1	2	2	1	3	2	2	2	2	2
Ribosomal protein L7/L12 C-terminal domain	1	1	1	1	1	1	1	1	1	1	1	1	1	1	1	1	1	1	1	1	1	1	1	1	1	1	1	1	1	2	1	1	1	1	1	1	1	1	1	1	2	2	1	1	2	2	1	1	1
Cytochrome oxidase maturation protein cbb3-type	1	1	1	1	1	1	1	1	1	1	1	1	1	1	1	1	1	1	1	1	1	1	1	1	1	1	1	0	1	1	1	1	1	1	1	1	1	1	1	1	1	1	1	1	1	1	1	1	1
Ribosomal protein S9/S16	1	1	1	1	1	1	1	1	1	1	1	1	1	1	1	1	1	1	1	1	1	1	1	1	1	1	1	1	1	1	1	1	1	1	1	1	1	1	1	1	1	1	1	1	1	1	1	1	1
Ribosomal protein L11, N-terminal domain	1	1	1	1	1	1	1	1	1	1	1	1	1	1	1	1	1	1	1	1	1	1	1	1	1	1	1	1	1	1	1	1	1	1	1	1	1	1	1	1	1	1	1	1	1	1	1	1	1
Ribosomal protein L9, C-terminal domain	1	1	1	1	1	1	1	1	1	1	1	1	1	1	1	1	1	1	1	1	1	1	1	1	1	1	1	1	1	1	1	1	1	1	1	1	1	1	1	1	1	1	1	1	1	1	1	1	1
Protein of unknown function (DUF3567)	1	1	1	1	1	0	1	1	1	1	1	1	1	0	1	1	1	1	1	1	1	1	1	1	1	1	1	1	1	1	1	1	1	1	1	1	1	1	1	1	1	1	1	1	1	1	1	1	1
Nucleoside diphosphate kinase	1	2	1	1	1	1	2	1	1	1	1	1	1	2	2	1	3	1	2	2	2	1	1	1	1	1	1	1	2	1	1	1	1	1	1	1	1	1	1	1	1	1	1	1	1	1	1	1	1
Cbb3-type cytochrome oxidase component FixQ	1	1	1	1	1	1	1	1	1	1	1	1	1	1	1	1	1	1	1	1	1	1	1	1	1	1	1	1	1	1	1	1	1	1	1	1	1	1	1	1	1	1	1	1	1	1	1	1	1
Ribosomal Proteins L2, C-terminal domain	1	1	1	1	1	1	1	1	1	1	1	1	1	1	1	1	1	1	1	1	1	1	1	1	1	1	1	1	1	1	1	1	1	1	1	1	1	1	1	1	1	1	1	1	1	1	1	1	1
ATP synthase	1	1	1	1	1	1	1	1	1	1	1	1	1	1	1	1	1	1	1	1	1	1	1	1	1	1	1	1	1	1	1	1	1	1	1	1	1	1	1	1	1	1	1	1	1	1	1	1	1
ATP cone domain	1	1	1	1	1	1	1	1	1	1	1	1	1	1	1	1	1	1	1	1	1	1	1	1	1	1	1	1	1	1	1	1	1	1	1	1	1	1	1	1	1	1	1	1	1	1	1	1	1
Ribosomal protein S16	1	0	1	1	1	1	1	1	1	1	1	1	1	1	1	1	1	1	1	1	1	1	1	1	1	1	1	1	1	1	1	1	1	1	1	1	1	1	1	1	1	1	1	1	1	1	1	1	1
Sigma 54 modulation protein / S30EA ribosomal protein	2	2	2	2	2	2	2	0	2	2	2	2	2	2	2	2	2	2	2	2	2	2	2	3	2	2	2	2	2	2	1	2	2	3	2	3	2	3	2	3	2	2	2	3	3	3	2	2	3
Cell division protein FtsA	1	1	1	1	1	1	1	1	1	1	1	1	1	1	1	1	1	1	1	1	1	1	1	1	1	1	1	1	1	1	1	1	1	1	1	1	1	1	1	1	1	1	1	1	1	1	1	1	1
NADH-ubiquinone/plastoquinone oxidoreductase, chain 3	1	1	1	1	1	1	1	1	1	1	1	1	1	1	1	1	1	1	1	1	1	1	1	1	1	1	1	1	1	1	1	1	1	1	1	1	1	1	1	1	1	1	1	1	1	1	1	1	1
Ribosomal protein L31	1	1	1	1	1	0	1	1	1	1	1	1	1	1	1	1	1	1	1	1	1	1	1	1	1	1	1	1	1	1	1	1	1	1	1	1	1	1	1	1	1	1	1	1	1	1	1	1	1
HxlR-like helix-turn-helix	2	3	3	3	3	3	4	3	3	1	1	1	1	2	2	2	2	2	2	2	2	1	1	1	1	3	1	1	3	4	1	2	1	1	1	1	1	2	1	1	1	1	1	1	5	4	2	1	1
Ribosomal protein S6	1	1	1	1	1	1	1	1	1	1	1	1	1	1	1	1	1	1	1	1	1	1	1	1	1	1	1	1	1	1	1	1	1	1	1	1	1	1	1	1	1	1	1	1	1	1	1	1	1
Cell division protein ZapB	1	1	1	1	1	1	1	1	1	1	1	1	1	1	1	1	1	1	1	1	1	1	1	1	1	1	1	1	1	1	1	1	1	1	1	1	1	1	1	1	1	1	1	1	1	1	1	1	1
Ribosomal L29 protein	1	1	1	1	1	1	1	1	1	1	1	1	1	1	1	1	1	1	1	1	1	1	1	1	1	1	1	1	1	1	1	1	1	1	1	1	1	1	1	1	1	1	1	1	1	1	1	1	1
Protein of unknown function (DUF520)	1	1	1	1	1	1	1	1	1	1	1	1	1	1	1	1	1	1	1	1	1	1	1	1	1	1	1	1	1	1	1	1	1	1	1	1	1	1	1	1	1	1	1	1	1	1	1	1	1
IMP dehydrogenase / GMP reductase domain	2	1	2	2	2	1	3	2	2	2	2	2	3	1	2	2	2	3	2	2	2	2	2	2	2	2	2	2	2	2	2	2	2	2	2	2	2	2	2	2	2	2	2	2	2	2	2	2	2
Glutamate-cysteine ligase	1	1	1	1	1	1	1	1	1	1	1	1	1	1	1	1	1	1	1	1	1	1	1	1	1	1	1	1	1	1	1	1	1	1	1	1	1	1	1	1	1	1	1	1	1	1	1	1	1
Zinc-finger domain	1	1	1	1	1	1	1	1	1	1	1	1	1	1	1	1	1	1	1	1	1	1	1	1	1	1	1	1	1	1	1	1	1	1	1	1	1	1	1	1	1	1	1	1	1	1	1	1	1
Uncharacterized ACR, COG1678	1	1	1	1	1	1	1	1	1	1	1	1	1	1	1	1	1	1	1	1	1	1	1	1	1	1	1	1	1	1	1	1	1	1	1	1	1	1	1	1	1	1	1	1	1	1	1	1	1
Aspartate/ornithine carbamoyltransferase, carbamoyl-P binding domain	2	3	3	3	3	2	3	3	3	1	1	1	1	2	3	2	2	2	2	2	2	1	1	1	1	2	1	1	3	2	2	1	1	1	1	1	1	1	1	1	2	2	1	1	2	2	1	1	1
HIUase/Transthyretin family	1	1	1	1	1	1	1	1	1	1	1	1	1	1	1	1	1	1	1	1	1	1	1	1	1	1	1	1	1	1	1	1	1	1	1	1	1	1	1	1	1	1	1	1	1	1	1	1	1
Lrp/AsnC ligand binding domain	9	6	8	8	8	5	9	6	6	4	3	3	3	7	8	7	6	7	6	6	6	8	8	7	10	7	6	9	7	9	8	7	7	10	8	9	6	10	6	8	9	9	6	6	10	10	11	11	8
Pyrimidine/purine nucleoside phosphorylase	1	1	1	1	1	1	1	1	1	1	1	1	1	1	1	1	1	1	1	1	1	1	1	1	1	1	1	1	1	1	1	1	1	1	1	1	1	1	1	1	1	1	1	1	1	1	1	1	1
Glycosyl transferase family 4	2	1	2	2	2	2	2	2	2	2	3	1	1	2	2	2	2	2	2	2	2	2	2	2	2	2	2	2	2	2	2	2	2	2	3	2	1	2	2	2	2	2	2	2	2	2	2	2	2
CDP-alcohol phosphatidyltransferase	3	3	3	1	3	2	3	1	3	3	3	3	3	2	3	3	3	3	3	3	3	3	3	3	3	3	2	3	3	3	3	2	2	3	3	3	6	3	5	3	3	3	3	3	3	3	3	3	3
Inorganic pyrophosphatase	1	1	1	1	1	1	1	0	1	1	1	1	1	1	1	1	1	1	1	1	1	1	1	1	1	1	1	1	1	1	1	1	1	1	1	1	1	1	1	1	1	1	1	1	1	1	1	1	1
PTS HPr component phosphorylation site	1	1	1	1	1	1	1	1	1	1	1	1	1	1	1	1	1	1	1	1	1	1	1	1	1	1	1	1	1	1	1	1	1	1	1	1	1	1	1	1	1	1	1	1	1	1	1	1	1
Protein of unknown function (DUF493)	1	1	1	1	1	1	1	1	1	1	1	1	1	1	1	1	1	1	1	1	1	1	1	1	1	1	1	1	1	1	1	1	1	1	1	1	1	1	1	1	1	1	1	1	1	1	1	1	1
Orn/Lys/Arg decarboxylase, major domain	1	1	1	1	1	1	1	1	1	1	1	1	1	1	1	1	1	1	1	1	1	1	1	1	1	1	1	1	1	1	1	1	1	1	1	1	1	1	1	1	1	1	1	1	1	1	1	1	1
5-formyltetrahydrofolate cyclo-ligase family	1	1	1	1	1	1	1	0	1	1	1	1	1	1	1	1	1	1	1	1	1	1	1	1	1	1	1	1	1	1	1	1	1	1	1	1	1	1	1	1	1	1	1	1	1	1	1	1	1
Chaperonin 10 Kd subunit	1	1	1	1	1	1	1	1	1	1	1	1	1	1	1	1	1	1	1	1	1	1	1	1	1	1	1	1	1	1	1	1	1	1	1	1	1	1	1	1	1	1	1	1	1	1	1	1	1
Outer membrane protein (OmpH-like)	1	1	1	1	1	1	1	1	1	1	1	1	1	1	1	1	1	1	1	1	1	1	1	1	1	1	1	1	1	1	1	1	1	1	1	1	1	1	1	1	1	1	1	1	2	1	1	1	1
Bacterial regulatory proteins, luxR family	2	4	4	4	4	4	4	4	3	3	3	4	4	3	5	4	4	5	4	4	4	8	3	5	7	2	7	10	3	11	7	7	3	8	7	5	2	13	2	5	5	7	10	4	11	10	10	10	7
Phosphoenolpyruvate-dependent sugar phosphotransferase system, EIIA 2	1	1	1	1	1	1	1	0	1	1	1	1	1	1	1	1	1	1	1	1	1	1	1	1	1	1	1	1	1	1	1	1	1	1	1	1	1	1	1	1	1	1	1	1	1	1	1	1	1
BON domain	3	3	3	3	3	3	3	3	3	4	4	4	4	3	3	3	3	3	3	3	3	5	3	5	4	3	3	3	3	5	3	3	1	4	4	4	3	5	3	4	4	4	4	2	5	4	5	5	5
MlaD protein	3	3	3	3	3	3	3	2	3	3	3	3	3	3	3	3	3	3	3	3	3	3	3	3	3	3	3	3	4	3	3	3	3	3	3	4	3	3	3	3	3	3	3	3	3	3	3	3	3
Respiratory-chain NADH dehydrogenase, 49 Kd subunit	1	1	1	1	1	1	1	1	1	1	1	1	1	1	1	1	1	1	1	1	1	1	1	1	1	1	1	1	1	1	1	1	1	1	1	1	1	1	1	1	1	1	1	1	1	1	1	1	1
mttA/Hcf106 family	2	2	2	2	2	2	2	2	2	2	2	2	2	2	2	2	2	2	2	2	2	2	2	2	2	2	2	2	2	2	2	2	2	2	2	2	2	2	2	2	2	2	2	2	2	2	2	2	2
Sulfurtransferase TusA	1	1	1	1	1	1	1	1	1	1	1	1	1	1	1	1	1	1	1	1	1	1	1	1	1	1	1	1	1	1	1	1	1	1	1	1	1	1	1	1	1	1	1	1	1	1	1	1	1
Ribosomal protein S20	1	1	1	1	1	1	1	1	1	1	1	1	1	1	1	1	1	1	1	1	1	1	1	1	1	1	1	1	1	1	1	1	1	1	1	1	1	1	1	1	1	1	1	1	1	1	1	1	1
Arginosuccinate synthase	1	1	1	1	1	1	1	1	1	1	1	1	1	1	1	1	1	1	1	1	1	1	1	1	1	1	1	1	1	1	1	1	1	1	1	1	1	1	1	1	1	1	1	1	1	1	1	1	1
Frataxin-like domain	1	1	1	1	1	1	1	1	1	1	1	1	1	1	1	1	1	1	1	1	1	1	1	1	1	1	1	1	1	1	1	1	1	1	1	1	1	1	1	1	1	1	1	1	1	1	1	1	1
Protein of unknown function, DUF484	1	1	1	1	1	1	1	1	1	1	1	1	1	1	1	1	1	1	1	1	1	1	1	1	1	1	1	1	1	1	1	1	1	1	1	1	1	1	1	1	1	1	1	1	1	1	1	1	1
DnaJ C terminal domain	1	1	1	1	1	1	1	1	1	2	2	2	2	1	1	1	1	1	1	1	1	1	2	2	1	1	2	2	1	1	1	2	1	1	1	1	3	3	2	1	1	1	3	1	1	1	1	1	1
Iron/manganese superoxide dismutases, C-terminal domain	2	2	2	2	2	1	3	1	2	1	1	2	2	2	2	2	2	2	2	2	2	2	1	2	3	2	2	1	2	2	4	2	1	5	2	2	1	2	1	2	2	2	2	3	2	2	2	2	1
Ribosomal protein L3	1	1	1	1	1	1	1	1	1	1	1	1	1	1	1	1	1	1	1	1	1	1	1	1	1	1	1	1	1	1	1	1	1	1	1	1	1	1	1	1	1	1	1	1	1	1	1	1	1
Cytochrome c oxidase subunit III	2	2	2	2	2	2	2	2	2	3	3	3	3	2	2	2	2	2	2	2	2	2	2	2	2	2	2	2	2	2	3	2	1	2	2	2	2	2	2	2	2	2	2	2	2	2	3	3	2
FixH	1	1	1	1	1	1	1	1	1	1	1	1	1	1	1	1	1	1	1	1	1	1	1	1	1	1	1	1	1	1	1	1	1	1	1	1	1	1	1	1	1	1	1	1	1	1	1	1	1
Acetohydroxy acid isomeroreductase, NADPH-binding domain	1	1	1	1	1	1	1	1	1	1	1	1	1	1	1	1	1	1	1	1	1	1	1	1	1	1	1	1	1	1	1	1	1	1	1	1	1	1	1	1	1	1	1	1	1	1	1	1	1
Ribosomal protein S17	1	1	1	1	1	1	1	1	1	1	1	1	1	1	1	1	1	1	1	1	1	1	1	1	1	1	1	1	1	1	1	1	1	1	1	1	1	1	1	1	1	1	1	1	1	1	1	1	1
Cytochrome C oxidase, mono-heme subunit/FixO	1	1	1	1	1	1	1	1	1	1	1	1	1	1	1	1	1	1	1	1	1	1	1	1	1	1	1	1	1	1	1	1	2	1	1	1	1	1	1	1	1	1	1	1	1	1	1	1	1
Small subunit of acetolactate synthase	1	1	1	1	1	1	1	1	1	1	1	1	1	1	1	1	1	1	1	1	1	1	1	1	1	1	1	1	1	1	1	1	1	1	1	1	1	1	1	1	1	1	1	1	1	1	1	1	1
MAPEG family	1	1	1	1	1	1	1	1	1	1	1	1	1	1	1	1	1	1	1	1	1	1	2	1	1	1	1	1	1	3	1	1	1	2	1	1	1	1	2	1	2	2	1	2	3	1	3	3	1
Histone deacetylase domain	2	2	2	1	2	2	2	2	2	3	2	2	2	2	2	2	2	2	2	2	2	3	2	3	3	2	1	3	2	3	3	1	2	3	3	3	3	3	2	3	3	3	2	3	3	3	3	3	3
Hsp70 protein	4	4	5	2	5	3	5	5	4	3	3	3	3	4	4	5	5	4	5	5	5	3	3	3	3	3	4	3	5	3	3	4	2	3	3	3	3	3	3	3	3	3	3	3	3	3	3	3	3
Peptidase family S41	1	2	2	2	2	1	2	1	2	1	1	1	1	1	1	1	1	1	1	1	1	1	1	1	2	1	1	1	2	1	1	1	1	1	2	2	1	1	1	1	2	2	1	1	1	1	1	1	2
Lipopolysaccharide-assembly	1	1	1	1	1	1	1	1	1	1	1	1	1	1	1	1	1	1	1	1	1	1	1	1	1	1	1	1	1	1	1	1	1	1	0	1	1	1	1	1	1	1	1	1	1	1	1	1	1
CBS domain	3	2	3	2	3	2	3	2	2	3	3	3	3	3	3	3	3	3	3	3	3	3	4	4	3	4	3	3	3	4	3	3	3	3	3	3	2	3	4	3	3	3	3	3	4	4	4	4	3
Tetratricopeptide repeat-like domain	1	1	1	1	1	1	1	1	1	1	1	1	1	1	1	1	1	1	1	1	1	1	1	1	1	1	1	1	1	1	1	1	1	1	1	1	1	1	1	1	1	1	1	1	1	1	1	1	1
Dihydroneopterin aldolase	1	1	1	1	1	1	1	0	1	1	1	1	1	1	1	1	1	1	1	1	1	1	1	1	1	1	2	1	1	1	1	2	1	2	1	1	1	1	1	1	1	1	1	1	1	1	1	1	1
NUBPL iron-transfer P-loop NTPase	2	2	2	2	2	1	2	2	2	2	2	3	2	2	2	2	2	1	2	2	2	2	2	2	2	2	2	2	2	2	2	2	2	2	2	2	1	2	2	2	2	2	2	2	2	2	2	2	2
Oxidoreductase NAD-binding domain	3	1	3	2	3	1	3	2	2	2	2	3	3	2	3	3	3	3	3	3	3	5	2	4	4	3	3	2	3	6	3	3	2	4	4	4	4	5	4	4	4	3	2	3	5	5	4	4	4
S-adenosyl-L-homocysteine hydrolase	1	0	1	1	1	1	1	1	1	1	1	1	1	1	1	1	1	1	1	1	1	1	1	1	1	1	1	1	1	1	1	1	1	1	1	1	1	1	1	1	1	1	1	1	1	1	1	1	1
HD domain	2	4	3	1	3	4	4	1	2	7	7	9	7	3	4	3	3	3	3	3	3	7	3	8	7	3	4	8	3	7	5	4	4	8	9	6	3	7	4	7	7	5	3	4	6	6	6	6	7
Survival protein SurE	1	1	1	1	1	1	1	1	1	1	1	1	1	1	1	1	1	1	1	1	1	1	1	1	1	1	1	1	1	1	1	1	1	1	1	1	1	1	1	1	1	1	1	1	1	1	1	1	1
Predicted SPOUT methyltransferase	1	1	1	1	1	1	1	0	1	1	1	1	1	0	1	1	1	1	1	1	1	1	1	1	1	1	1	1	1	1	1	1	1	1	1	1	1	1	1	1	1	1	1	1	1	1	1	1	1
Cytochrome C1 family	1	1	1	1	1	1	1	1	1	1	1	1	1	1	1	1	1	1	1	1	1	1	1	1	1	1	1	1	1	1	1	1	1	1	1	1	1	1	1	1	1	1	1	1	1	1	1	1	1
KaiC	1	1	1	1	1	1	1	1	1	1	1	1	1	1	1	1	1	1	1	1	1	1	1	1	1	1	2	1	1	7	1	2	1	1	1	1	1	1	1	1	3	3	2	1	4	3	1	1	1
Respiratory-chain NADH dehydrogenase, 30 Kd subunit	1	1	1	1	1	1	1	1	1	1	1	1	1	1	1	1	1	1	1	1	1	1	1	1	1	1	1	1	1	1	1	1	1	1	1	1	1	1	1	1	1	1	1	1	1	1	1	1	1
Thiamine pyrophosphate enzyme, N-terminal TPP binding domain	4	3	4	3	4	3	4	3	4	4	3	5	4	3	3	3	4	3	4	4	3	2	3	4	4	3	4	4	5	4	2	5	4	5	3	4	2	4	3	3	4	4	5	3	5	5	5	5	2
GrpE	1	1	1	1	1	1	1	1	1	1	1	1	1	1	1	1	1	1	1	1	1	1	1	1	1	1	1	1	1	1	1	1	1	1	1	1	1	1	1	1	1	1	1	1	1	1	1	1	1
Glycosyl transferase family, a/b domain	1	1	1	0	1	0	1	1	1	1	2	1	1	0	1	1	1	1	1	1	1	1	1	1	1	1	1	1	1	1	1	1	1	1	2	1	1	1	1	1	1	1	1	1	1	1	1	1	1
FAD synthetase	1	0	1	1	1	1	1	1	1	1	1	1	1	1	1	1	1	1	1	1	1	1	1	1	1	1	1	1	1	1	1	1	1	1	1	1	1	1	1	1	1	1	1	1	1	1	1	2	1
Thioesterase superfamily	8	7	8	8	8	5	8	8	8	13	12	13	13	8	9	7	7	7	7	7	7	14	11	17	13	8	10	12	8	15	11	10	9	15	15	12	11	14	11	14	14	13	11	12	14	14	16	14	14
Type II secretion system (T2SS), protein G	2	1	2	2	2	2	2	2	2	1	2	1	1	2	2	2	2	2	2	2	2	2	1	2	2	2	1	2	2	3	2	1	3	2	2	2	1	2	1	1	2	2	2	3	3	4	2	2	2
Septum formation initiator	1	1	1	1	1	1	1	1	1	1	1	1	1	1	1	1	1	1	1	1	1	1	1	1	1	1	1	1	1	1	1	1	1	1	1	1	1	1	1	1	1	1	1	1	1	1	1	1	1
Ribosomal protein L10	1	1	1	1	1	1	1	1	1	1	1	1	1	1	1	1	1	1	1	1	1	1	1	1	1	1	1	1	1	1	1	1	1	1	1	1	1	1	1	1	1	1	1	1	1	1	1	1	1
SecY translocase	1	1	1	0	1	1	1	1	1	1	1	1	1	1	1	1	1	1	1	1	1	1	1	1	1	1	1	1	1	1	1	1	1	1	1	1	1	1	1	1	1	1	1	1	1	1	1	1	1
DeoR C terminal sensor domain	2	1	1	0	1	1	2	1	1	1	1	1	1	2	2	1	1	0	1	2	1	3	1	1	3	1	3	1	2	2	2	3	1	2	3	2	1	2	1	2	2	2	1	1	3	2	3	3	2
NusB family	1	1	1	1	1	1	1	1	1	1	1	1	1	1	1	1	1	1	1	1	1	1	1	1	1	1	1	1	1	1	1	1	1	1	1	1	1	1	1	1	1	1	1	1	1	1	1	1	1
Acetyl co-enzyme A carboxylase carboxyltransferase alpha subunit	1	1	1	1	1	1	1	1	1	1	1	1	1	1	1	1	1	1	1	1	1	1	1	1	1	1	1	1	1	1	1	1	1	1	1	1	1	1	1	1	1	1	1	1	1	1	1	1	1
Holliday junction resolvase	1	1	1	1	1	1	1	1	1	1	1	1	1	1	1	1	1	1	1	1	1	1	1	1	1	1	1	1	1	1	1	1	1	1	1	1	1	1	1	1	1	1	1	1	1	1	1	1	1
Protein of unknown function (DUF2970)	1	1	1	1	1	1	1	1	1	1	1	1	1	1	1	1	1	1	1	1	1	1	1	1	1	1	1	1	1	1	1	1	1	1	1	1	1	1	1	1	1	1	1	1	1	1	1	1	1
Multiple resistance and pH regulation protein F (MrpF / PhaF)	1	1	1	1	1	1	1	1	1	1	1	1	1	1	1	1	1	1	1	1	1	1	1	2	1	1	1	1	1	1	1	1	1	1	1	1	1	1	1	1	1	1	1	1	1	1	1	1	1
Protein of unknown function (DUF808)	1	1	1	1	1	1	1	1	1	1	1	1	1	1	1	1	1	1	1	1	1	1	1	1	1	1	1	1	1	1	1	1	1	1	1	1	1	1	1	1	1	1	1	1	1	1	1	1	1
Stringent starvation protein B	1	1	1	1	1	1	1	1	1	1	1	1	1	1	1	1	1	1	1	1	1	1	1	1	1	1	1	1	1	1	1	1	1	1	1	1	1	1	1	1	1	1	1	1	1	1	1	1	1
Type II secretion system (T2SS), protein I	1	1	1	1	1	1	1	1	1	1	1	1	1	1	1	1	1	1	1	1	1	1	1	1	1	1	1	1	1	1	1	1	1	1	1	1	1	1	1	1	1	1	1	1	1	1	1	1	1
Histidine biosynthesis protein	2	2	2	2	2	2	2	2	2	2	2	3	3	2	2	2	2	2	2	2	2	3	2	2	3	2	2	2	2	2	2	2	3	2	2	2	2	2	2	2	2	2	2	2	2	2	2	2	2
Holliday junction DNA helicase RuvB P-loop domain	1	1	2	1	1	1	1	0	1	1	1	1	1	1	1	1	1	1	1	1	1	1	1	1	1	1	1	1	1	1	1	1	1	1	1	1	1	1	1	1	1	1	1	1	1	1	1	1	1
Bacterial transcriptional regulator	6	8	10	7	10	7	9	5	7	3	4	5	5	10	11	5	6	5	6	6	6	8	3	10	8	6	5	12	10	11	5	5	1	8	10	5	4	9	3	6	7	7	8	5	13	13	9	9	8
lactate/malate dehydrogenase, NAD binding domain	2	1	1	1	1	1	1	1	1	1	1	1	1	1	1	1	1	1	1	1	1	1	1	1	1	1	1	1	1	1	2	1	1	1	1	1	1	1	1	1	1	1	1	1	1	1	1	1	1
rod shape-determining protein MreC	1	1	1	1	1	1	1	1	1	1	1	1	1	1	1	1	1	1	1	1	1	1	1	1	1	1	1	1	1	1	1	1	1	1	1	1	1	1	1	1	1	1	1	1	1	1	1	1	1
MlaA lipoprotein	2	1	1	1	1	1	1	1	1	1	1	1	1	1	1	1	1	1	1	1	1	1	1	1	1	1	1	1	1	2	1	1	1	1	1	1	1	1	1	1	1	1	1	1	1	1	1	1	1
BolA-like protein	2	2	2	2	2	2	2	2	2	2	2	2	2	2	2	2	2	2	2	2	2	2	2	2	2	2	2	2	2	2	2	2	2	2	2	2	2	2	2	2	2	2	2	1	2	2	2	2	2
Prokaryotic N-terminal methylation motif	6	5	7	6	7	9	8	6	5	3	6	4	4	7	6	8	8	8	8	8	8	6	4	6	13	6	3	5	10	15	5	4	6	6	14	14	2	5	5	2	5	6	6	6	13	13	7	7	12
ATP synthase B/B' CF(0)	1	1	1	1	1	1	1	1	1	1	1	1	1	1	1	1	1	1	1	1	1	1	1	1	1	1	1	1	1	1	1	1	1	1	1	1	1	1	1	1	1	1	1	1	1	1	1	1	1
Arginine-tRNA-protein transferase, C terminus	1	1	1	1	1	1	1	1	1	1	1	1	1	1	1	1	1	1	1	1	1	1	1	1	1	1	1	1	1	1	1	1	1	1	1	1	1	1	1	1	1	1	1	1	1	1	1	1	1
Permease MlaE	3	3	3	3	3	3	3	2	2	3	3	3	3	3	3	3	3	3	3	3	3	3	3	3	3	3	3	3	3	3	3	3	3	3	3	3	3	3	3	3	3	3	3	3	3	3	3	3	3
Inhibitor of apoptosis-promoting Bax1	1	1	1	1	1	1	1	1	1	1	1	1	1	1	1	1	1	1	1	1	1	2	1	1	2	1	1	1	1	2	1	1	1	2	3	2	1	2	1	2	2	2	1	1	2	2	2	2	2
Transcriptional regulator	1	1	1	1	1	1	1	0	1	2	3	2	2	0	1	1	1	1	1	1	1	2	2	2	2	1	2	2	1	2	2	2	2	2	2	2	2	2	1	2	2	2	1	2	2	2	2	2	2
6,7-dimethyl-8-ribityllumazine synthase	1	1	1	1	1	1	1	1	1	1	1	1	1	1	1	1	1	1	1	1	1	2	1	2	2	1	2	2	1	2	2	2	1	2	2	2	1	2	1	2	2	2	2	2	2	2	2	2	2
Winged helix-turn-helix DNA-binding	2	2	2	1	2	1	2	1	2	1	1	1	1	2	2	3	2	3	1	2	1	1	1	1	2	1	2	1	2	2	1	2	3	2	1	2	1	2	1	1	1	1	1	2	2	2	2	2	1
His Kinase A (phospho-acceptor) domain	2	2	2	2	2	2	2	1	2	3	4	4	4	2	2	2	2	2	2	2	2	2	2	2	2	2	1	2	2	2	3	1	1	2	2	2	3	2	1	2	2	2	1	2	2	2	2	2	2
Tetrahydrodipicolinate N-succinyltransferase N-terminal	1	1	1	1	1	1	1	1	1	1	1	1	1	1	1	1	1	1	1	1	1	1	1	1	1	1	1	1	1	1	1	1	1	1	1	1	1	1	1	1	1	1	1	1	1	1	1	1	1
rod shape-determining protein MreD	1	1	1	1	1	1	1	1	1	1	1	1	1	1	1	1	1	1	1	1	1	1	1	1	1	1	1	1	1	1	1	1	1	1	1	1	1	1	1	1	1	1	1	1	1	1	1	1	1
Bacterial AMP nucleoside phosphorylase N-terminus	1	1	1	1	1	1	1	1	1	1	1	1	1	1	1	1	1	1	1	1	1	1	1	1	1	1	1	1	1	1	1	1	1	1	1	1	1	1	1	1	1	1	1	1	1	1	1	1	1
DNA gyrase B	2	2	2	2	2	2	2	2	2	2	2	2	2	2	2	2	2	2	2	2	2	2	2	2	2	2	2	2	2	2	2	2	2	2	2	2	2	2	2	2	2	2	2	2	2	2	2	2	2
Protein of unknown function (DUF3297)	1	1	1	1	1	1	1	1	1	1	1	1	1	1	1	1	1	1	1	1	1	1	1	1	1	1	1	1	1	1	1	1	0	1	1	1	1	1	1	1	1	1	1	1	1	1	1	1	1
Acetyltransferase (GNAT) family	11	13	13	10	12	10	12	8	11	8	9	11	9	10	10	10	9	10	9	9	9	17	7	11	19	11	10	11	12	29	12	11	5	16	20	16	6	19	6	16	24	23	6	11	33	31	26	23	17
Flavinator of succinate dehydrogenase	1	1	1	1	1	1	1	1	1	1	1	1	1	1	1	1	1	1	1	1	1	1	1	1	1	1	1	1	1	1	1	1	1	1	1	1	1	1	1	1	1	1	1	1	1	1	1	1	1
ATP synthase delta (OSCP) subunit	1	1	1	1	1	1	1	1	1	1	1	1	1	1	1	1	1	1	1	1	1	1	1	1	1	1	1	1	1	1	1	1	1	1	1	1	1	1	1	1	1	1	1	1	1	1	1	1	1
ribonuclease	2	1	1	1	1	1	1	1	1	1	1	0	1	1	1	1	1	1	1	1	1	1	1	1	1	1	1	1	1	1	1	1	2	1	1	1	1	1	1	1	1	1	1	1	1	1	1	1	1
Polyketide cyclase / dehydrase and lipid transport	2	1	2	2	2	0	1	2	2	1	1	1	1	1	2	1	1	1	1	1	1	3	1	1	2	2	1	4	1	4	2	1	1	2	2	2	2	4	1	3	3	3	1	1	5	4	4	4	3
SRP54-type protein, GTPase domain	3	3	3	2	3	2	3	2	3	3	4	3	3	2	3	3	3	3	3	3	3	3	3	3	3	3	3	3	3	3	3	3	3	3	3	3	2	3	3	3	3	3	3	2	3	3	3	3	3
RNase H	1	1	1	1	1	1	1	1	1	1	1	1	1	1	1	1	1	1	1	1	1	1	1	1	1	1	1	1	1	1	1	1	1	1	1	1	1	1	1	1	1	1	1	1	1	1	1	1	1
DnaB-like helicase C terminal domain	1	1	1	1	1	1	1	1	1	1	1	2	2	1	1	1	1	1	1	1	1	1	1	1	2	1	1	1	1	1	1	1	1	1	1	1	1	1	1	1	1	1	1	1	2	1	1	1	1
pfkB family carbohydrate kinase	5	4	5	4	5	4	5	3	4	2	2	2	2	3	4	3	3	3	3	3	3	6	1	2	6	5	1	2	5	6	7	1	1	6	5	6	2	5	1	6	5	5	1	3	5	5	7	7	6
LptA/(LptD N-terminal domain) LPS transport protein	1	1	1	1	1	1	1	1	1	1	1	1	1	1	1	1	1	1	1	1	1	1	1	1	1	1	1	1	1	1	1	1	1	1	1	1	1	1	1	1	1	1	1	1	1	1	1	1	1
Heavy-metal-associated domain	1	1	1	1	1	1	0	1	1	3	4	3	3	1	1	1	1	1	1	1	1	1	3	5	2	2	3	1	1	1	1	2	3	4	5	1	6	1	4	2	2	1	3	4	1	2	1	1	1
Phosphoadenosine phosphosulfate reductase family	4	3	2	3	2	2	4	2	2	2	2	1	2	2	2	3	2	3	2	2	2	2	2	2	2	4	2	3	2	2	3	2	5	2	4	2	2	2	3	2	2	2	2	2	2	2	2	2	2
Putative neutral zinc metallopeptidase	1	1	1	1	1	1	1	1	1	1	1	1	1	1	1	1	1	1	1	1	1	1	1	1	1	1	1	1	1	1	1	1	1	1	1	1	1	1	1	1	1	1	1	1	1	1	1	1	1
Cytochrome C oxidase subunit II, periplasmic domain	1	1	1	1	1	1	1	1	1	1	1	1	1	1	1	1	1	1	1	1	1	1	1	1	1	1	2	1	1	2	1	2	1	1	1	1	1	1	1	1	1	2	1	1	1	2	1	1	1
Prokaryotic dksA/traR C4-type zinc finger	1	1	1	1	1	1	1	1	1	3	3	3	3	1	1	1	1	1	1	1	1	2	2	2	2	1	1	2	1	1	2	1	2	3	2	2	2	2	2	2	1	1	2	2	1	1	2	2	2
Domain of unknown function (DUF1841)	1	0	1	1	1	1	1	1	1	1	1	1	1	1	1	1	1	1	1	1	1	1	1	2	1	1	1	1	1	1	1	1	1	1	1	1	1	1	1	1	1	1	1	1	1	1	1	1	1
Homoserine dehydrogenase	2	2	2	2	2	2	2	2	2	1	1	1	1	2	2	2	2	2	2	2	2	2	2	2	2	2	1	2	2	2	2	1	2	2	2	3	1	2	2	2	2	2	2	2	2	2	2	2	2
MoaE protein	1	1	1	1	1	1	1	1	1	1	1	1	1	1	1	1	1	1	1	1	1	1	1	1	1	1	1	1	1	1	1	1	1	1	1	1	1	1	1	1	1	1	1	1	1	1	1	1	1
NADH dehydrogenase	1	1	1	1	1	1	1	1	1	1	1	1	1	1	1	1	1	1	1	1	1	1	1	1	1	1	1	1	1	1	1	1	1	1	1	1	1	1	1	1	1	1	1	1	1	1	1	1	1
Respiratory-chain NADH dehydrogenase 51 Kd subunit	1	1	1	1	1	1	1	1	1	2	2	2	2	1	1	1	1	1	1	1	1	2	2	2	2	1	1	2	1	1	1	1	1	2	2	2	2	2	2	2	1	1	1	2	1	2	2	2	2
NlpB/DapX lipoprotein	1	1	1	1	1	1	1	1	1	1	1	1	1	1	1	1	1	1	1	1	1	1	1	1	1	1	1	1	1	1	1	1	1	1	1	1	1	1	1	1	1	1	1	1	1	1	1	1	1
Type IV pilus assembly protein PilM;	1	1	1	1	1	1	1	1	1	1	1	1	1	1	1	1	1	1	1	1	1	1	1	1	1	1	1	1	1	1	1	1	1	1	1	1	1	1	1	1	1	1	1	1	1	1	1	1	1
RuvA N terminal domain	1	1	1	1	1	1	1	1	1	1	1	1	1	1	1	1	1	1	1	1	1	1	1	1	1	1	1	1	1	1	1	1	1	1	1	1	1	1	1	1	1	1	1	1	1	1	1	1	1
Nitrile reductase, 7-cyano-7-deazaguanine-reductase N-term	1	1	1	1	1	1	1	1	1	1	1	1	1	1	1	1	1	1	1	1	1	1	1	1	1	1	1	1	1	1	1	1	1	1	1	1	1	1	1	1	1	1	1	1	1	1	1	1	1
Sulfite exporter TauE/SafE	8	5	5	5	5	5	5	5	5	5	5	5	5	4	5	4	4	4	4	4	4	6	3	5	5	7	4	6	4	8	4	3	4	5	5	5	4	5	5	5	6	6	7	4	6	6	6	6	6
UTRA domain	4	3	3	3	3	3	2	2	2	2	2	2	2	2	3	2	2	2	2	2	2	4	2	3	4	4	3	3	2	7	3	2	2	3	5	4	5	4	1	4	3	3	4	3	7	7	4	4	4
Amino-transferase class IV	3	1	1	1	1	1	1	1	1	1	1	1	1	1	1	1	1	1	1	1	1	1	1	1	1	3	1	1	1	1	1	1	1	1	1	1	1	1	1	1	1	1	2	1	1	1	1	1	1
Lon protease (S16) C-terminal proteolytic domain	1	1	1	1	1	1	1	1	1	1	1	1	1	1	1	1	1	1	1	1	1	1	1	1	1	1	1	1	1	1	1	1	1	1	1	1	1	1	1	1	1	1	1	1	1	1	1	1	1
Ribonuclease HII	1	1	1	1	1	1	1	1	1	1	1	1	1	1	1	1	1	1	1	1	1	1	1	1	1	1	1	1	1	1	1	1	1	1	1	1	1	1	1	1	1	1	1	1	1	1	1	1	1
Na+/H+ antiporter subunit	1	1	1	1	1	1	1	1	1	1	1	1	1	1	1	1	1	1	1	1	1	1	1	1	1	1	1	1	1	1	1	1	0	1	1	1	1	1	1	1	1	1	1	1	1	1	1	1	1
Imidazoleglycerol-phosphate dehydratase	1	1	1	1	1	1	1	1	1	1	1	1	1	1	1	1	1	1	1	1	1	1	1	1	1	1	1	1	1	1	1	1	1	1	1	1	1	1	1	1	1	1	1	1	1	1	1	1	1
Ribonuclease-III-like	1	1	1	1	1	1	1	1	1	1	1	1	1	1	1	1	1	1	1	1	1	1	1	1	1	1	1	1	1	1	1	1	1	1	1	1	1	1	1	1	1	1	1	1	1	1	1	1	1
Na+/H+ ion antiporter subunit	1	1	1	1	1	1	1	1	1	1	1	1	1	1	1	1	1	1	1	1	1	1	1	1	1	1	1	1	1	1	1	1	0	1	1	1	1	1	1	1	1	1	1	1	1	1	1	1	1
Thioredoxin-like domain	2	1	2	1	1	0	1	1	1	1	1	3	3	1	1	2	1	2	1	1	1	1	1	1	1	1	1	1	2	1	1	1	3	2	1	1	1	1	4	1	1	1	2	1	1	1	1	1	1
tRNA synthetases class II core domain (F)	1	1	1	1	1	1	1	1	1	1	1	1	1	1	1	1	1	1	1	1	1	1	1	1	1	1	1	1	1	1	1	1	1	1	1	1	1	1	1	1	1	1	1	1	1	1	1	1	1
Polypeptide deformylase	2	2	2	1	2	1	2	2	2	2	2	2	2	2	2	2	2	2	2	2	2	2	2	2	2	2	2	2	2	2	2	2	2	2	2	2	2	2	2	2	2	2	2	2	2	2	2	2	2
Outer membrane lipoprotein	1	0	1	1	1	1	1	1	1	1	1	1	1	1	1	1	1	1	1	1	1	1	1	1	1	1	1	1	1	1	1	1	1	1	1	1	1	1	1	1	1	1	1	1	1	1	1	1	1
GcpE protein	1	1	1	1	1	1	1	1	1	1	1	1	1	1	1	1	1	1	1	1	1	1	1	1	1	1	1	1	1	1	1	1	1	1	1	1	1	1	1	1	1	1	1	1	1	1	1	1	1
Methionine biosynthesis protein MetW	1	1	1	1	1	1	1	1	1	1	1	1	1	1	1	1	1	1	1	1	1	1	1	1	1	1	1	1	1	1	1	1	1	1	1	1	1	1	1	1	1	1	1	1	1	1	1	1	1
AAA domain	8	5	8	3	7	3	10	7	8	12	12	14	14	5	6	13	9	13	6	8	9	8	8	9	9	8	6	5	8	15	6	7	8	10	14	9	12	10	13	11	9	7	7	5	13	11	7	8	10
Transketolase, pyrimidine binding domain	2	2	1	1	1	1	2	1	1	1	1	1	1	2	2	1	2	1	2	2	2	2	1	1	1	2	2	3	3	1	1	2	2	2	3	1	1	1	1	1	1	1	2	1	1	1	1	1	2
Semialdehyde dehydrogenase, dimerisation domain	1	1	1	1	1	1	1	1	1	1	1	1	1	1	1	1	1	1	1	1	1	1	1	1	1	1	1	1	1	1	1	1	1	1	1	1	1	1	1	1	1	1	1	1	1	1	1	1	1
Carboxymuconolactone decarboxylase family	5	4	4	3	4	4	4	3	3	4	4	4	4	5	5	2	2	2	2	2	2	7	5	5	7	4	6	7	5	11	8	5	3	7	10	5	3	6	5	7	6	7	6	5	8	7	6	6	8
Thymidylate kinase	1	1	1	1	1	1	1	1	1	1	1	1	1	1	1	1	1	1	1	1	1	1	1	1	1	1	1	1	1	1	1	1	1	1	1	1	1	1	1	1	1	1	1	1	1	1	1	1	1
RadC-like JAB domain	2	0	1	0	1	0	3	2	2	3	5	4	4	3	5	2	1	2	1	2	1	1	3	2	2	2	1	1	1	3	1	2	2	1	0	1	4	1	6	2	1	1	4	1	2	2	1	1	1
Peptidase family S49	1	1	1	1	1	1	1	1	1	1	1	1	1	1	1	2	1	2	1	1	1	1	1	1	1	1	1	1	1	1	1	1	1	2	1	1	1	1	1	1	1	1	1	1	1	1	1	1	1
Cell division protein FtsL	1	1	1	1	1	1	1	1	1	1	1	1	1	1	1	1	1	1	1	1	1	1	1	1	1	1	1	1	1	1	1	1	1	1	1	1	1	1	1	1	1	1	1	1	1	1	1	1	1
Acetyltransferase (GNAT) domain	11	12	17	17	16	13	15	12	14	9	9	11	11	13	15	14	15	14	14	14	14	10	5	6	14	11	5	9	16	19	12	6	4	9	10	9	8	12	5	9	13	16	7	6	17	15	16	15	10
AlkA N-terminal domain	1	1	1	1	1	1	1	1	1	1	1	1	1	1	1	1	1	1	1	1	1	1	1	1	1	1	0	1	1	1	1	0	1	1	2	1	1	1	1	1	1	1	1	1	1	1	1	1	1
Biotin/lipoate A/B protein ligase family	2	2	2	1	2	1	2	1	2	2	3	3	2	2	2	2	2	2	2	2	2	2	2	2	2	2	2	3	2	2	2	2	2	2	2	2	2	2	2	2	2	2	2	2	2	2	2	2	2
Tyrosine phosphatase family	1	0	1	1	1	1	1	1	0	1	1	1	1	0	1	1	1	1	1	1	1	1	1	1	2	1	1	1	1	1	0	1	1	1	1	3	1	1	1	1	1	1	1	1	1	1	1	1	1
Maf-like protein	2	2	2	2	2	2	2	1	2	2	2	2	2	1	2	2	2	2	2	2	2	2	2	2	2	2	2	2	2	2	2	2	2	2	2	2	2	2	2	2	2	2	2	2	2	2	2	2	2
3-Oxoacyl-[acyl-carrier-protein (ACP)] synthase III C terminal	2	1	1	1	1	1	1	1	1	2	2	2	2	2	2	2	2	2	2	2	2	1	1	1	1	2	1	1	1	1	1	1	2	1	1	1	2	1	1	1	1	1	1	1	1	1	1	1	1
D-ala D-ala ligase C-terminus	1	1	1	1	1	1	1	1	1	1	1	1	1	1	1	1	1	1	1	1	1	1	1	1	1	1	1	1	1	1	1	1	1	1	1	1	1	1	1	1	1	1	1	1	1	1	1	1	1
COX Aromatic Rich Motif	1	1	1	1	1	1	1	1	1	1	1	2	1	1	1	1	1	1	1	1	1	1	1	1	1	1	1	1	1	1	1	1	0	1	1	1	0	1	1	1	1	1	1	1	1	1	1	1	1
Cytidylyltransferase	1	1	1	1	1	0	1	1	1	1	2	1	1	1	1	1	1	1	1	1	1	2	1	1	1	1	1	1	1	1	1	1	1	2	1	1	1	1	1	1	1	1	1	1	1	1	1	1	1
ATPase family associated with various cellular activities (AAA)	5	4	4	3	4	4	5	4	4	4	4	5	5	5	5	6	5	6	5	5	5	5	2	5	5	5	3	3	5	5	3	3	3	5	5	5	5	4	3	4	4	4	4	5	6	6	6	5	4
Threonine synthase N terminus	1	1	1	1	1	1	1	1	1	1	1	1	1	1	1	1	1	1	1	1	1	1	1	1	1	1	1	1	1	1	1	1	1	1	1	1	1	1	1	1	1	1	1	1	1	1	1	1	1
impB/mucB/samB family	1	1	1	1	1	0	1	1	1	1	3	5	4	1	1	1	1	1	2	2	1	3	1	6	1	1	3	2	1	1	1	3	3	1	4	2	1	2	1	1	6	4	3	4	1	1	2	2	4
CAAX prenyl protease N-terminal, five membrane helices	1	0	1	1	1	1	1	1	1	1	1	1	1	1	1	1	1	1	1	1	1	1	1	1	1	1	1	1	1	1	1	1	1	1	2	1	1	1	1	1	1	1	1	1	1	1	1	1	1
Transporter associated domain	1	1	1	1	1	1	1	1	1	1	1	1	1	1	1	1	1	1	1	1	1	1	1	1	1	1	1	1	1	1	1	1	1	1	1	1	1	1	1	1	1	1	1	1	1	1	1	1	1
Rubredoxin	0	0	0	0	0	0	0	0	0	0	0	0	0	0	1	0	0	0	0	0	0	2	0	3	1	0	1	0	0	1	0	0	2	0	3	1	1	2	0	2	0	0	0	0	1	1	1	1	2
Molybdopterin guanine dinucleotide synthesis protein B	1	1	1	1	1	1	1	1	1	1	1	1	1	1	1	1	1	1	1	1	1	1	1	1	1	1	1	1	1	1	1	1	1	1	1	1	1	1	1	1	1	1	1	1	1	1	1	1	1
Glucose-6-phosphate dehydrogenase, C-terminal domain	1	1	1	1	1	1	2	1	1	1	1	1	1	1	1	1	1	1	1	1	1	1	1	1	1	1	0	1	1	1	2	0	0	1	1	1	1	1	1	1	1	1	1	1	1	1	1	1	1
Molybdopterin oxidoreductase	5	5	6	6	6	4	8	6	4	7	9	10	7	4	6	6	6	6	6	6	6	6	7	6	6	5	7	8	6	6	7	6	4	6	8	7	7	6	7	6	5	5	7	6	6	6	6	6	6
3' exoribonuclease family, domain 1	2	2	2	1	2	2	2	2	2	2	2	2	2	2	2	2	2	2	2	2	2	2	2	2	2	2	1	2	2	2	2	1	2	2	2	2	2	2	2	2	2	2	2	2	2	2	2	2	2
Serine hydrolase	2	2	2	2	2	1	2	2	2	2	2	2	2	2	2	2	2	2	2	2	2	3	1	2	3	2	2	2	2	2	2	2	2	3	3	2	2	4	1	2	3	3	2	2	2	2	3	3	3
FGGY family of carbohydrate kinases, N-terminal domain	2	3	3	2	3	2	3	3	3	1	2	1	1	3	3	1	1	0	1	1	1	2	1	1	3	2	1	1	3	3	2	1	1	2	2	3	1	2	1	2	3	3	1	2	4	4	5	5	2
Acyltransferase	4	4	5	4	5	5	5	5	5	3	3	3	3	3	4	4	4	4	4	4	4	5	3	5	5	4	3	4	4	6	6	3	5	5	6	5	3	5	3	5	5	5	3	5	6	6	5	5	5
Glycosyltransferase family 28 N-terminal domain	1	1	1	1	1	1	1	1	1	1	1	1	1	1	1	1	1	1	1	1	1	1	1	1	1	1	1	1	1	1	1	1	1	1	1	1	1	1	1	1	1	1	1	1	1	1	1	1	1
Telomere recombination	2	2	2	2	2	2	2	1	2	2	2	2	2	1	2	2	2	2	2	2	2	2	2	2	2	2	2	2	2	2	2	2	2	2	2	3	2	2	2	2	2	2	2	2	2	2	2	2	2
UDP-N-acetylenolpyruvoylglucosamine reductase, C-terminal domain	1	1	1	1	1	1	1	1	1	1	1	1	1	1	1	1	1	1	1	1	1	1	1	1	1	1	1	1	1	1	1	1	1	1	1	1	1	1	1	1	1	1	1	1	1	1	1	1	1
Ferrochelatase	1	1	1	1	1	1	1	1	1	1	1	1	1	1	1	1	1	1	1	1	1	1	1	1	1	1	1	1	1	1	1	1	1	1	1	1	1	1	1	1	1	1	1	1	1	1	1	1	1
Pyridoxal phosphate biosynthesis protein PdxJ	1	1	1	1	1	1	1	1	1	1	1	1	1	1	1	1	1	1	1	1	1	1	1	1	1	1	1	1	1	1	1	1	1	1	1	1	1	1	1	1	1	1	1	1	1	1	1	1	1
MoeA N-terminal region (domain I and II)	2	2	2	2	2	2	2	2	2	2	2	3	2	2	2	2	2	2	2	2	2	2	2	2	2	2	2	2	2	2	2	2	1	2	2	2	2	2	2	2	2	2	2	2	2	2	2	2	2
Protein of unknown function (DUF815)	1	1	1	1	1	1	1	1	1	1	1	1	1	1	1	1	1	1	1	1	1	1	1	1	1	1	1	1	1	1	1	1	1	1	1	1	1	1	1	1	1	1	1	1	1	1	1	1	1
Dehydroquinase class II	1	1	1	1	1	1	1	1	1	1	1	1	1	1	1	1	1	1	1	1	1	2	1	1	1	1	2	1	1	2	1	2	1	1	2	1	1	1	1	1	2	2	1	1	2	2	2	2	2
ATP synthase I chain	1	1	1	1	1	1	1	1	1	1	1	1	1	1	1	1	1	1	1	1	1	1	1	1	1	1	1	1	1	1	1	1	1	1	1	1	1	1	1	1	1	1	1	1	1	1	1	1	1
UvrC RIbonuclease H-like domain	1	1	1	0	1	1	1	0	1	1	2	1	1	1	1	1	1	1	1	1	1	1	1	1	1	1	1	1	1	1	1	1	1	1	2	1	1	1	1	1	1	1	1	1	1	1	1	1	1
RNA polymerase Rpb2, domain 6	1	1	1	1	1	1	1	1	1	1	1	1	1	1	1	1	1	1	1	1	1	1	1	1	1	1	1	1	1	1	1	1	1	1	1	1	1	1	1	1	1	1	1	1	1	1	1	1	1
Phospholipase/Carboxylesterase	1	1	1	1	1	1	1	1	1	1	1	1	1	1	1	1	1	1	1	1	0	1	1	1	1	1	1	1	1	1	1	1	1	1	1	1	1	1	1	1	1	1	1	1	1	1	1	1	1
Uncharacterized protein family UPF0054	1	1	1	1	1	1	1	1	1	1	1	1	1	1	1	1	1	1	1	1	1	1	1	1	1	1	1	1	1	1	1	1	1	1	1	1	1	1	1	1	1	1	1	1	1	1	1	1	1
Scavenger mRNA decapping enzyme C-term binding	1	1	1	1	1	1	1	1	1	1	1	1	1	1	1	1	1	1	1	1	1	1	1	1	1	1	1	1	1	1	1	1	1	1	1	1	1	1	1	1	1	1	1	1	1	1	1	1	1
Adenosine/AMP deaminase	1	1	1	1	1	1	1	1	1	1	1	1	1	1	1	1	1	1	1	1	1	1	1	1	1	1	1	1	1	2	3	1	1	1	1	2	1	1	0	1	1	1	1	1	1	1	1	1	1
S4 domain	2	2	2	2	2	2	2	2	2	2	2	2	2	2	2	2	2	3	3	2	2	2	2	2	2	2	2	2	2	3	2	2	2	2	1	2	2	2	2	2	2	2	2	2	2	2	2	2	2
Transposase IS200 like	1	1	1	1	1	1	1	1	1	1	1	1	1	1	1	1	1	1	1	1	1	1	1	1	1	1	1	1	1	1	1	1	1	2	1	1	3	1	1	1	1	1	1	1	3	3	2	1	1
GMP synthase C terminal domain	1	1	1	1	1	0	1	1	1	1	1	1	1	0	1	1	1	1	1	1	1	1	1	1	1	1	1	1	1	1	1	1	1	1	1	1	1	1	1	1	1	1	1	1	1	1	1	1	1
PQQ-like domain	1	1	1	1	1	1	1	1	1	1	1	1	1	1	1	1	1	1	1	1	1	1	1	1	1	1	1	1	1	1	1	1	1	1	1	1	1	1	1	1	1	2	1	1	1	1	1	1	1
Putative cyclase	1	1	2	2	2	2	2	2	2	2	2	2	2	2	2	2	2	2	2	2	2	2	2	3	3	1	1	2	2	2	2	3	1	2	2	1	3	2	1	1	2	1	2	2	1	2	2	2	2
Aspartate/ornithine carbamoyltransferase, Asp/Orn binding domain	1	1	1	1	1	1	1	1	1	1	1	1	1	1	1	1	1	1	1	1	1	1	1	1	1	1	1	1	1	1	1	1	1	1	1	1	1	1	1	1	1	1	1	1	1	1	1	1	1
Cell division protein FtsQ	1	1	1	1	1	1	1	1	1	1	1	1	1	1	1	1	1	1	1	1	1	1	1	1	1	1	1	1	1	1	1	1	1	1	1	1	1	1	1	1	1	1	1	1	1	1	1	1	1
Lipopolysaccharide export system permease LptF/LptG	2	2	2	2	2	2	2	0	2	2	2	2	2	2	2	2	2	2	2	2	2	2	2	2	2	2	2	3	2	2	2	2	2	2	2	2	2	2	4	2	2	2	2	2	2	2	2	2	2
Virulence factor BrkB	2	2	2	2	2	2	2	2	1	2	2	2	2	3	3	3	3	3	3	3	3	2	2	2	1	3	2	1	2	5	2	2	1	2	2	1	2	2	2	2	3	4	2	2	4	4	2	2	2
Carbon-nitrogen hydrolase	4	7	9	5	9	6	7	5	6	2	2	2	2	5	6	3	3	3	3	3	3	3	2	3	3	3	3	5	9	7	3	6	2	3	4	4	3	4	2	3	4	5	3	2	8	7	4	4	4
Radical SAM ThiC family	1	1	1	1	1	1	1	1	1	1	1	1	1	1	1	1	1	1	1	1	1	1	1	1	1	1	1	1	1	1	1	1	1	1	1	1	1	1	1	1	1	1	1	1	1	1	1	1	1
Carbamoyl-phosphate synthase small chain, CPSase domain	1	1	1	1	1	0	1	1	1	1	1	1	1	1	1	1	1	1	1	1	1	1	1	1	1	1	1	2	1	1	1	1	1	1	1	1	1	1	1	1	1	1	1	1	1	1	1	1	1
Type III pantothenate kinase	1	0	1	1	1	1	1	1	1	1	1	1	1	1	1	1	1	1	1	1	1	1	1	1	1	1	1	1	1	1	1	1	1	1	1	1	1	1	1	1	1	1	1	1	1	1	1	1	1
Bacterial Peptidase A24 N-terminal domain	1	1	1	1	1	1	1	1	1	1	1	1	1	1	1	1	1	1	1	1	1	1	1	1	1	1	1	1	1	1	1	1	1	1	1	1	1	1	1	1	1	1	1	1	1	1	1	1	1
Lipid-A-disaccharide synthetase	1	1	1	1	1	1	1	1	1	1	1	1	1	1	1	1	1	1	1	1	1	1	1	1	1	1	1	1	1	1	1	1	1	1	1	1	1	1	1	1	1	1	1	1	1	1	1	1	1
Adenylosuccinate synthetase	1	1	1	1	1	1	1	1	1	1	1	1	1	1	1	1	1	1	1	1	1	1	1	1	1	1	1	1	1	1	1	1	1	1	1	1	1	1	1	1	1	1	1	1	1	1	1	1	1
Ring hydroxylating alpha subunit (catalytic domain)	2	1	1	0	1	1	1	1	1	2	2	3	3	2	2	1	1	1	1	1	1	1	1	2	1	2	1	1	1	1	1	1	2	1	2	1	2	1	2	2	1	1	1	1	1	1	1	1	1
Conserved hypothetical protein 95	1	1	1	1	1	1	1	1	1	1	1	1	1	1	1	1	1	1	1	1	1	1	1	1	1	1	1	1	1	1	1	1	1	1	1	1	1	1	1	1	1	1	1	1	1	1	1	1	1
RNA methyltransferase	1	1	1	1	1	1	1	1	1	1	1	1	1	1	1	1	1	1	1	1	1	1	1	1	1	1	1	1	1	1	1	1	1	1	1	1	1	1	1	1	1	1	1	1	1	1	1	1	1
tRNA synthetases class I (W and Y)	2	2	2	2	2	2	2	2	2	2	2	2	2	1	2	2	2	2	2	2	2	2	2	2	2	2	2	2	2	2	2	2	2	2	2	2	2	2	2	2	2	2	2	2	2	2	2	2	2
Segregation and condensation complex subunit ScpB	1	1	1	1	1	1	1	1	1	1	1	1	1	1	1	1	1	1	1	1	1	1	1	1	1	1	1	1	1	1	1	1	1	1	1	1	1	1	1	1	1	1	1	1	1	1	1	1	1
Phosphoribosylglycinamide synthetase, ATP-grasp (A) domain	1	1	1	1	1	1	1	0	1	1	1	1	1	0	1	1	1	1	1	1	1	1	1	1	1	1	1	2	1	4	1	1	1	1	1	1	1	1	1	1	2	2	1	1	2	2	1	1	1
Leucyl/phenylalanyl-tRNA protein transferase	1	1	1	1	1	1	0	1	1	1	1	1	1	1	1	1	1	1	1	1	1	1	1	1	1	1	1	1	1	1	1	1	1	1	1	2	1	1	1	1	1	1	1	1	1	1	1	1	1
tRNA (Uracil-5-)-methyltransferase	1	1	1	1	1	1	1	1	1	1	1	1	1	1	1	1	1	1	1	1	1	1	1	1	1	1	1	1	1	1	1	1	1	1	1	1	1	1	1	1	1	1	1	1	1	1	1	1	1
Etoposide-induced protein 2.4 (EI24)	1	1	1	1	1	1	1	1	1	1	1	1	1	1	1	1	1	1	1	1	1	1	1	1	1	1	1	1	1	1	1	1	1	1	1	1	1	1	1	1	1	1	1	1	1	1	1	1	1
Protein of unknown function (DUF498/DUF598)	1	1	1	1	1	1	1	1	1	1	1	1	1	1	1	1	1	1	1	1	1	1	1	1	1	1	1	1	1	1	1	1	1	1	1	1	1	1	1	1	1	1	1	1	1	1	1	1	1
Disulfide bond formation protein DsbB	1	1	1	1	1	0	1	1	1	1	1	1	1	1	1	1	1	1	1	1	1	1	1	2	1	1	1	1	1	1	1	1	1	1	2	1	1	1	1	1	2	1	1	1	1	2	1	1	1
Cysteine-rich domain	1	1	1	1	1	1	1	1	1	1	1	1	1	1	1	1	1	1	1	1	1	1	1	1	1	1	1	1	1	1	1	1	1	1	1	1	1	1	1	1	1	1	1	1	1	1	1	1	1
Prokaryotic diacylglycerol kinase	1	1	1	1	1	1	1	1	1	1	1	1	1	1	1	1	1	1	1	1	1	1	1	1	1	1	1	1	1	1	1	1	1	1	1	1	1	1	1	1	1	1	1	1	1	1	1	1	1
1-deoxy-D-xylulose 5-phosphate reductoisomerase	1	1	1	1	1	1	1	1	1	1	1	1	1	1	1	1	1	1	1	1	1	1	1	1	1	1	1	1	1	1	1	1	1	1	1	1	1	1	1	1	1	1	1	1	1	1	1	1	1
Acetyl-CoA dehydrogenase C-terminal like	3	2	3	2	3	3	3	3	3	3	3	3	3	3	3	3	3	3	3	3	3	3	3	3	3	3	3	3	3	3	3	3	3	3	3	3	3	3	3	3	3	3	3	3	3	3	3	3	3
Putative S-adenosyl-L-methionine-dependent methyltransferase	1	1	1	1	1	1	1	0	1	1	1	1	1	1	1	1	1	1	1	1	1	1	1	1	1	1	1	1	1	1	1	1	1	1	1	1	1	1	1	1	1	1	1	1	1	1	1	1	1
NADH-ubiquinone/plastoquinone oxidoreductase chain 6	1	1	1	1	1	1	1	1	1	1	1	1	1	1	1	1	1	1	1	1	1	1	1	1	1	1	1	1	1	1	1	1	1	1	1	1	1	1	1	1	1	1	1	1	1	1	1	1	1
Alpha/beta hydrolase family	5	7	10	6	9	6	9	5	7	5	5	6	6	5	8	6	7	6	7	7	8	7	4	7	5	7	7	5	8	9	3	7	5	8	6	7	5	7	4	5	5	5	5	6	9	11	5	5	5
TatD related DNase	2	2	2	2	2	2	2	2	2	2	2	2	2	2	2	2	2	2	2	2	2	2	2	2	2	2	2	2	2	2	2	2	2	2	2	2	2	2	2	2	2	2	2	2	2	2	2	2	2
4'-phosphopantetheinyl transferase superfamily	2	2	4	3	3	3	3	3	3	1	1	1	1	1	2	2	2	1	2	2	2	1	1	1	1	2	1	1	2	2	2	1	1	1	1	1	1	1	2	1	1	1	1	1	2	2	1	1	1
IclR helix-turn-helix domain	3	3	6	4	6	3	6	4	5	2	3	4	4	2	5	5	5	5	5	5	5	2	3	1	2	3	10	5	5	7	1	9	0	2	3	1	3	1	3	2	6	3	6	2	8	6	3	2	3
Cytosol aminopeptidase family, catalytic domain	1	2	2	2	2	2	1	2	1	1	1	2	1	0	1	1	1	1	1	1	1	1	1	1	1	1	2	1	2	1	1	2	1	1	1	1	1	1	1	1	1	1	1	1	1	1	1	1	1
Helicase conserved C-terminal domain	1	2	2	1	2	1	3	2	1	1	1	4	3	2	2	2	2	2	2	2	2	1	1	1	1	5	1	1	2	1	2	1	1	1	1	1	1	1	3	2	1	1	1	1	1	1	1	1	1
Polyphosphate kinase C-terminal domain 1	1	1	1	1	1	0	1	1	1	1	1	1	1	1	1	1	1	2	1	1	1	1	1	1	1	1	1	1	1	1	1	1	1	1	1	1	1	1	1	1	1	1	1	1	1	1	1	1	1
SelR domain	2	1	1	1	1	1	1	1	1	1	1	1	1	1	2	1	1	1	1	1	1	1	1	1	1	1	1	1	1	2	1	1	1	1	1	1	3	1	1	1	1	1	1	2	2	2	1	1	1
SecA DEAD-like domain	1	1	1	1	1	1	1	1	1	1	1	1	1	1	1	1	1	1	1	1	1	1	1	1	1	1	1	1	1	1	1	1	1	1	1	1	1	1	1	1	1	1	1	1	1	1	1	1	1
Competence-damaged protein	1	1	1	1	1	1	1	1	1	1	1	2	1	1	1	1	1	1	1	1	1	1	1	1	1	1	1	1	1	1	1	1	1	1	0	1	1	1	1	1	1	1	1	1	1	1	1	1	1
Calcineurin-like phosphoesterase	5	4	6	3	7	5	4	4	5	3	3	3	4	4	6	5	5	5	5	5	5	4	4	4	4	6	8	3	6	9	4	6	3	4	5	3	3	5	5	5	5	7	4	5	9	11	6	4	4
Uncharacterized ACR, YdiU/UPF0061 family	1	1	1	1	1	1	1	1	1	1	1	1	1	1	1	1	1	1	1	1	1	1	1	1	1	1	1	1	1	1	1	1	1	1	1	1	2	1	1	1	1	1	1	2	1	1	1	1	1
Tex-like protein N-terminal domain	1	1	1	1	1	1	1	1	1	1	1	1	1	1	1	1	1	1	1	1	1	1	1	1	1	1	1	1	1	1	1	1	1	1	1	1	1	1	1	1	1	1	1	1	1	1	1	1	1
MobA-like NTP transferase domain	2	2	3	2	3	1	2	2	2	2	2	2	2	2	2	2	2	2	2	2	2	2	1	2	2	3	2	2	2	2	2	2	1	2	2	2	2	2	2	2	2	2	1	2	2	2	2	2	2
Uncharacterised protein family UPF0102	1	1	1	1	1	1	1	1	1	1	1	1	1	1	1	1	1	1	1	1	1	1	1	1	1	1	1	1	1	1	1	1	1	1	1	1	1	1	1	1	1	1	1	1	1	1	1	1	1
Cytochrome c oxidase assembly protein CtaG/Cox11	1	1	1	1	1	1	1	1	1	1	1	1	1	1	1	1	1	1	1	1	1	1	1	1	1	1	1	1	1	1	1	1	1	1	1	1	1	1	1	1	1	1	1	1	1	1	1	1	1
N-terminal domain of oxidoreductase	1	1	1	1	1	1	1	1	1	1	1	1	1	1	1	1	1	1	1	1	1	1	1	1	1	1	1	1	1	2	1	1	1	1	1	1	1	1	1	1	1	1	1	1	1	1	1	1	1
tRNA (Guanine-1)-methyltransferase	1	0	1	1	1	1	1	1	1	1	1	2	1	1	1	1	1	1	1	1	1	1	1	1	1	1	1	1	1	1	1	1	1	1	1	1	1	1	1	1	1	1	1	1	1	1	1	1	1
Protein of unknown function (DUF429)	1	1	1	1	1	1	1	1	1	1	1	1	1	1	1	1	1	1	1	1	1	1	1	1	1	1	0	1	1	1	1	0	1	1	1	1	1	1	1	1	1	1	1	1	1	1	1	1	1
MOSC N-terminal beta barrel domain	1	1	1	1	1	0	1	1	1	1	1	1	1	1	1	1	1	1	1	1	1	1	1	1	1	1	1	1	1	1	1	1	1	1	1	1	1	1	1	1	1	1	1	1	1	1	1	1	1
FecCD transport family	3	2	3	3	3	1	3	2	3	1	1	1	1	3	3	2	2	2	2	2	2	1	1	1	2	3	7	2	3	3	2	7	1	3	1	2	1	3	1	1	3	3	2	1	2	2	4	4	1
Sulfatase-modifying factor enzyme 1	1	2	2	1	2	1	3	3	1	2	3	2	2	2	2	2	2	2	2	2	2	2	2	3	2	2	2	3	1	2	1	3	1	2	3	2	2	2	2	3	2	2	1	4	2	4	2	2	3
Putative RNA methylase family UPF0020	1	1	1	1	1	1	1	1	1	1	1	1	1	1	1	1	1	1	1	1	1	1	1	1	1	1	1	1	1	1	1	1	1	1	1	1	1	1	1	1	1	1	1	1	1	1	1	1	1
RecX family	1	1	1	0	1	1	1	0	1	1	1	1	1	1	1	1	1	1	1	1	1	1	1	1	1	1	1	1	1	1	1	1	1	1	1	1	1	1	1	1	1	1	1	1	1	1	1	1	1
Dephospho-CoA kinase	1	1	1	1	1	1	1	1	1	1	1	1	1	1	1	1	1	1	1	1	1	1	1	1	1	1	1	1	1	1	1	1	1	1	1	1	1	1	1	1	1	1	1	1	1	1	1	1	1
Predicted membrane protein (DUF2069)	1	1	1	1	1	1	1	1	1	1	1	1	1	1	1	1	1	1	1	1	1	1	1	1	1	1	1	1	1	1	1	1	1	1	2	1	1	1	1	1	1	1	1	1	1	1	1	1	1
Cytochrome oxidase assembly protein	1	1	1	1	1	1	1	1	1	1	1	1	1	1	1	1	1	1	1	1	1	1	1	1	1	1	1	1	1	1	1	1	1	1	1	1	1	1	1	1	1	1	1	1	1	1	1	1	1
Ketopantoate hydroxymethyltransferase	1	1	1	1	1	1	1	1	1	1	1	1	1	1	1	1	1	1	1	1	1	1	1	1	1	1	1	1	1	1	1	1	1	1	1	1	1	1	1	1	1	1	1	1	1	1	1	1	1
Isocitrate dehydrogenase kinase/phosphatase (AceK)	1	1	1	1	1	1	1	1	1	1	1	1	1	1	1	1	1	1	1	1	1	1	1	1	1	1	1	1	1	1	1	1	1	1	1	1	1	1	1	1	1	1	1	1	1	1	1	1	1
ProQ/FINO family	1	1	1	1	1	1	1	1	1	1	1	1	1	1	1	1	1	1	1	1	1	1	1	1	1	1	1	1	1	1	1	1	1	1	1	1	1	1	1	1	1	1	1	1	1	1	1	1	1
Protein of unknown function (DUF3108)	1	1	1	1	1	1	1	1	1	1	1	1	1	0	1	1	1	1	1	1	1	1	1	1	1	1	1	1	1	1	1	1	1	1	1	1	1	1	2	1	1	1	1	1	1	1	1	1	1
Phosphoribosyltransferase	1	0	1	1	1	1	1	1	2	1	1	1	1	1	1	1	1	1	1	1	1	1	1	1	1	1	1	1	1	1	1	1	1	1	1	1	1	1	1	1	1	1	1	1	1	1	1	1	1
Pyridoxal phosphate biosynthetic protein PdxA	1	1	2	1	2	1	1	1	1	2	2	2	2	0	1	1	1	1	1	1	1	1	1	1	2	1	1	2	1	2	1	2	1	1	1	1	2	1	1	1	2	2	1	1	2	2	1	1	1
Amidohydrolase family	9	11	12	10	12	9	12	11	9	6	7	6	6	11	11	10	9	10	9	9	9	12	4	9	12	10	10	11	12	14	11	12	5	12	14	13	7	12	3	11	14	13	9	8	15	15	13	14	12
GDSL-like Lipase/Acylhydrolase family	3	4	6	5	5	3	5	5	5	2	2	2	2	5	5	5	4	5	4	4	4	3	1	4	2	5	2	4	4	5	1	2	2	3	3	2	1	4	1	3	3	3	4	4	6	6	6	6	3
D-Tyr-tRNA(Tyr) deacylase	1	1	1	1	1	1	1	1	1	1	1	1	1	1	1	1	1	1	1	1	1	1	1	1	1	1	1	1	1	1	1	1	1	1	1	1	1	1	1	1	1	1	1	1	1	1	1	1	1
Pyrroline-5-carboxylate reductase dimerisation	1	1	1	0	1	1	1	1	1	1	1	1	1	1	1	1	1	1	1	1	1	1	1	1	1	1	1	1	1	1	1	2	1	1	1	1	1	1	1	1	1	1	1	1	1	1	1	1	1
Zinc carboxypeptidase	2	2	2	0	2	1	2	0	2	3	4	4	3	1	2	2	2	2	2	2	2	2	1	2	2	2	1	1	2	4	2	1	3	2	3	2	2	2	1	2	2	2	1	2	4	4	2	2	2
IPP transferase	1	1	1	1	1	1	1	1	1	1	1	1	1	1	1	1	1	1	1	1	1	1	1	1	1	1	1	1	1	1	1	1	1	1	1	1	1	1	1	1	1	1	1	1	1	1	1	1	1
D-galactarate dehydratase / Altronate hydrolase, C terminus	2	1	3	2	3	0	2	2	2	1	1	1	1	1	2	2	2	2	2	2	2	1	0	0	1	2	2	2	3	2	3	2	0	1	1	2	3	1	1	1	2	2	2	1	2	2	2	2	1
Pyruvate phosphate dikinase, AMP/ATP-binding domain	1	0	1	1	1	0	1	1	1	2	2	2	2	1	1	1	1	1	1	1	1	1	1	1	1	1	1	1	1	1	1	1	1	1	1	1	2	1	2	1	1	1	1	1	1	1	1	1	1
Uncharacterised protein family (UPF0227)	1	1	1	1	1	1	1	1	1	1	1	1	1	1	1	1	1	1	1	1	1	1	1	1	1	1	1	1	1	2	1	1	1	1	1	1	1	1	1	1	1	1	1	1	2	2	1	1	1
Pantoate-beta-alanine ligase	1	1	1	1	1	1	1	1	1	1	1	1	1	1	1	1	1	1	1	1	1	1	1	1	1	1	1	1	1	1	1	1	1	2	1	1	1	1	1	1	1	1	1	1	1	1	1	1	1
Probable molybdopterin binding domain	2	1	2	2	2	2	2	2	2	2	2	2	2	1	2	2	2	2	2	2	2	2	2	2	2	2	2	2	2	2	2	2	2	2	2	2	2	2	2	2	2	2	2	2	2	2	2	2	2
Mur ligase family, catalytic domain	1	1	1	1	1	1	1	1	1	1	1	1	1	1	1	1	1	1	1	1	1	1	1	1	1	1	1	1	1	1	1	1	1	1	1	1	1	1	1	1	1	1	1	1	1	1	1	1	1
16S rRNA methyltransferase RsmB/F	2	1	2	2	2	2	2	2	2	2	2	2	2	1	2	2	2	2	2	2	2	2	2	2	2	2	2	3	2	2	2	2	2	2	2	2	2	2	2	2	2	2	2	2	2	2	2	2	2
RmlD substrate binding domain	2	0	1	1	1	1	1	1	1	1	1	1	1	2	2	1	1	1	1	1	1	1	1	1	1	2	1	1	1	1	1	1	1	1	1	1	1	1	1	1	1	2	1	1	1	1	1	1	1
Peptidogalycan biosysnthesis/recognition	1	1	1	1	1	1	1	1	1	1	1	1	1	1	1	1	1	1	1	1	1	1	1	1	1	1	1	1	1	1	1	1	1	1	1	1	1	1	1	1	1	1	1	1	1	1	1	1	1
Cupin superfamily protein	1	1	1	1	1	1	1	1	1	1	1	1	1	1	1	1	1	1	1	1	1	1	1	1	1	1	1	1	1	1	1	1	0	1	1	1	1	1	1	1	1	1	1	1	1	1	1	1	1
Phosphatidylserine decarboxylase	1	1	1	1	1	1	1	1	1	1	1	1	1	1	1	1	1	1	1	1	1	1	1	1	1	1	1	1	1	1	1	1	1	1	1	1	1	1	1	1	1	1	1	1	1	1	1	1	1
SURF1 family	3	3	2	3	3	3	1	2	3	3	3	3	3	3	3	3	3	3	3	3	3	3	3	3	3	3	3	3	3	3	3	3	2	3	3	3	2	3	3	3	3	3	3	3	3	3	3	3	3
Hsp90 protein	1	0	1	0	1	1	1	1	0	1	1	1	1	1	1	1	1	1	1	1	1	1	1	1	1	1	1	1	1	1	1	1	1	1	1	1	1	1	1	1	1	1	1	1	1	1	1	1	1
Ribosomal RNA adenine dimethylase	1	1	1	1	1	1	1	1	1	1	1	1	1	1	1	1	1	1	1	1	1	1	1	1	1	1	1	1	1	1	1	1	1	1	1	1	1	1	1	1	1	1	1	1	1	1	1	1	1
Putative methyltransferase	1	1	1	1	1	1	1	1	1	1	1	1	1	1	1	1	1	1	1	1	1	1	1	1	1	1	1	1	1	1	1	1	1	1	1	1	1	1	1	1	1	1	1	1	1	1	1	1	1
Queuosine biosynthesis protein	1	1	1	0	1	1	1	1	1	1	1	1	1	0	1	1	1	1	1	1	1	1	1	1	1	1	1	1	1	1	1	1	1	1	1	1	1	1	1	1	1	1	1	1	1	1	1	1	1
MnmE helical domain	1	1	1	1	1	1	1	1	1	1	1	1	1	1	1	1	1	1	1	1	1	1	1	1	1	1	1	1	1	1	1	1	1	1	1	1	1	1	1	1	1	1	1	1	1	1	1	1	1
FMN-dependent dehydrogenase	3	3	3	2	3	1	3	2	3	2	2	3	3	3	3	2	2	2	2	2	2	3	3	2	3	4	5	3	3	3	4	5	1	3	4	4	2	3	3	3	2	2	6	2	3	3	3	3	3
Hydroxyacylglutathione hydrolase C-terminus	1	1	1	1	1	1	1	1	1	1	1	1	1	1	1	1	1	1	1	1	1	1	1	1	1	1	1	1	1	1	1	1	1	1	1	1	1	1	1	1	1	1	1	1	1	1	1	1	1
RNA polymerase Rpb6	1	1	1	0	1	1	1	1	1	1	1	1	1	1	1	1	1	1	1	1	1	1	1	1	1	1	1	1	1	1	1	1	1	1	1	1	1	1	1	1	1	1	1	1	1	1	1	1	1
Ribosomal protein L14p/L23e	1	1	1	0	1	1	1	1	1	1	1	1	1	1	1	1	1	1	1	1	1	1	1	1	1	1	1	1	1	1	1	1	1	1	1	1	1	1	1	1	1	1	1	1	1	1	1	1	1
Ribosomal protein S13/S18	1	1	1	0	1	1	1	1	1	1	1	1	1	1	1	1	1	1	1	1	1	1	1	1	1	1	1	1	1	1	1	1	1	1	1	1	1	1	1	1	1	1	1	1	1	1	1	1	1
Ribosomal protein L33	1	0	1	1	1	1	1	1	1	1	1	1	1	1	1	1	1	1	1	1	1	1	1	1	1	1	1	1	1	1	1	1	1	1	1	1	1	1	1	1	1	1	1	1	1	1	1	1	1
Ribosomal L18 of archaea, bacteria, mitoch. and chloroplast	1	1	1	0	1	1	1	1	1	1	1	1	1	1	1	1	1	1	1	1	1	1	1	1	1	1	1	1	1	1	1	1	1	1	1	1	1	1	1	1	1	1	1	1	1	1	1	1	1
Bacterial Fe(2+) trafficking	1	1	1	1	1	1	1	1	1	1	1	1	1	1	1	1	1	1	1	1	1	1	1	1	1	1	1	1	1	1	1	1	1	1	1	1	1	1	1	1	1	1	1	1	1	1	1	1	1
RNA polymerase Rpb3/RpoA insert domain	1	1	1	0	1	1	1	1	1	1	1	1	1	1	1	1	1	1	1	1	1	1	1	1	1	1	1	1	1	1	1	1	1	1	1	1	1	1	1	1	1	1	1	1	1	1	1	1	1
Ribosomal L28 family	1	0	1	1	1	1	1	1	1	1	1	1	1	1	1	1	1	1	1	1	1	1	1	1	1	1	1	1	1	1	1	1	1	1	1	1	1	1	1	1	1	1	1	1	1	1	1	1	1
Bacterial regulatory protein, Fis family	1	1	1	1	1	0	1	1	1	2	2	2	2	1	1	1	1	1	1	1	1	2	1	2	2	1	1	2	1	2	2	1	1	2	2	2	2	2	1	2	2	2	1	2	2	2	2	2	2
Ribosomal protein S8	1	1	1	0	1	1	1	1	1	1	1	1	1	1	1	1	1	1	1	1	1	1	1	1	1	1	1	1	1	1	1	1	1	1	1	1	1	1	1	1	1	1	1	1	1	1	1	1	1
Ribosomal protein S14p/S29e	1	1	1	0	1	1	1	1	1	1	1	1	1	1	1	1	1	1	1	1	1	1	1	1	1	1	1	1	1	1	1	1	1	1	1	1	1	1	1	1	1	1	1	1	1	1	1	1	1
PhoU domain	1	1	1	1	1	0	1	1	1	1	1	1	1	1	1	1	1	1	1	1	1	1	1	1	1	1	1	1	1	1	1	1	1	1	1	1	1	1	1	1	1	1	1	1	1	1	1	1	1
ribosomal L5P family C-terminus	1	1	1	0	1	1	1	1	1	1	1	1	1	1	1	1	1	1	1	1	1	1	1	1	1	1	1	1	1	1	1	1	1	1	1	1	1	1	1	1	1	1	1	1	1	1	1	1	1
Protein of unknown function DUF47	1	0	1	1	1	1	1	1	1	1	1	1	1	1	1	1	1	1	1	1	1	1	1	1	1	1	1	1	1	1	1	1	1	1	1	1	1	1	1	1	1	1	1	1	1	1	1	1	1
Protein kinase domain	7	5	7	4	6	5	8	6	6	4	4	4	4	6	6	5	5	5	5	5	6	7	5	6	8	6	1	4	6	8	9	1	6	7	10	7	4	8	5	7	9	9	6	5	7	7	10	10	8
Ribosomal protein L17	1	1	1	0	1	1	1	1	1	1	1	1	1	1	1	1	1	1	1	1	1	1	1	1	1	1	1	1	1	1	1	1	1	1	1	1	1	1	1	1	1	1	1	1	1	1	1	1	1
Ribosomal protein L30p/L7e	1	1	1	0	1	1	1	1	1	1	1	1	1	1	1	1	1	1	1	1	1	1	1	1	1	1	1	1	1	1	1	1	1	1	1	1	1	1	1	1	1	1	1	1	1	1	1	1	1
Ribosomal protein S5, C-terminal domain	1	1	1	0	1	1	1	1	1	1	1	1	1	1	1	1	1	1	1	1	1	1	1	1	1	1	1	1	1	1	1	1	1	1	1	1	1	1	1	1	1	1	1	1	1	1	1	1	1
CRS1 / YhbY (CRM) domain	1	1	1	1	1	0	1	1	1	1	1	1	1	1	1	1	1	1	1	1	1	1	1	1	1	1	1	1	1	1	1	1	1	1	1	1	1	1	1	1	1	1	1	1	1	1	1	1	1
Uracil phosphoribosyltransferase	1	1	1	1	1	1	1	0	1	1	1	1	1	1	1	1	1	1	1	1	1	1	1	1	1	1	1	1	1	1	1	1	1	1	1	1	1	1	1	1	1	1	1	1	1	1	1	1	1
SlyX	1	1	1	0	1	1	1	1	1	1	1	1	1	1	1	1	1	1	1	1	1	1	1	1	1	1	1	1	1	1	1	1	1	1	1	1	1	1	1	1	1	1	1	1	1	1	1	1	1
ATP-dependent Clp protease adaptor protein ClpS	1	0	1	1	1	1	1	1	1	1	1	1	1	1	1	1	1	1	1	1	1	1	1	1	1	1	1	1	1	1	1	1	1	1	1	1	1	1	1	1	1	1	1	1	1	1	1	1	1
Ribosomal protein L19	1	0	1	1	1	1	1	1	1	1	1	1	1	1	1	1	1	1	1	1	1	1	1	1	1	1	1	1	1	1	1	1	1	1	1	1	1	1	1	1	1	1	1	1	1	1	1	1	1
NusA N-terminal domain	1	1	1	1	1	0	1	1	1	1	1	1	1	1	1	1	1	1	1	1	1	1	1	1	1	1	1	1	1	1	1	1	1	1	1	1	1	1	1	1	1	1	1	1	1	1	1	1	1
Ribosome-binding factor A	1	1	1	1	1	0	1	1	1	1	1	1	1	1	1	1	1	1	1	1	1	1	1	1	1	1	1	1	1	1	1	1	1	1	1	1	1	1	1	1	1	1	1	1	1	1	1	1	1
Malonyl-CoA decarboxylase C-terminal domain	1	1	1	1	1	1	1	1	1	1	1	1	1	0	1	1	1	1	1	1	1	1	1	1	1	1	1	1	1	1	1	1	1	1	1	1	1	1	1	1	1	1	1	1	1	1	1	1	1
Transcription elongation factor, N-terminal	2	2	2	1	2	1	2	2	2	2	2	2	2	2	2	2	2	2	2	2	2	2	2	2	2	2	2	2	2	2	2	2	2	2	2	2	2	2	2	2	2	2	2	2	2	2	2	2	2
Protein of unknown function (DUF3460)	1	1	1	1	1	0	1	1	1	1	1	1	1	1	1	1	1	1	1	1	1	1	1	1	1	1	1	1	1	1	1	1	1	1	1	1	1	1	1	1	1	1	1	1	1	1	1	1	1
Ribosomal proteins 50S-L15, 50S-L18e, 60S-L27A	1	1	1	0	1	1	1	1	1	1	1	1	1	1	1	1	1	1	1	1	1	1	1	1	1	1	1	1	1	1	1	1	1	1	1	1	1	1	1	1	1	1	1	1	1	1	1	1	1
Guanylate kinase	1	2	1	0	1	1	2	1	1	1	1	1	1	2	2	1	2	1	2	2	2	1	1	1	1	1	1	1	2	1	1	1	1	1	1	1	1	1	1	1	1	1	1	1	1	1	1	1	1
Polynucleotide kinase 3 phosphatase	1	0	1	1	1	1	1	1	1	1	1	1	1	1	1	1	1	1	1	1	1	1	1	1	1	1	1	1	1	1	1	1	1	1	1	1	1	1	1	1	1	1	1	1	1	1	1	1	1
Ribosomal proteins 50S L24/mitochondrial 39S L24	1	1	1	0	1	1	1	1	1	1	1	1	1	1	1	1	1	1	1	1	1	1	1	1	1	1	1	1	1	1	1	1	1	1	1	1	1	1	1	1	1	1	1	1	1	1	1	1	1
Universal stress protein family	4	3	4	1	4	1	4	3	4	11	11	11	11	2	4	4	4	4	4	4	4	6	8	9	5	4	4	7	4	7	4	4	5	5	6	5	8	6	8	6	4	4	7	4	5	5	6	6	6
Transcription termination factor nusG	1	1	1	1	1	1	1	1	1	1	1	1	1	1	1	1	1	1	1	1	1	1	1	1	1	0	1	1	1	1	1	1	1	1	1	1	1	1	1	1	1	1	1	1	1	1	1	1	1
Protein of unknown function (DUF2905)	1	1	1	1	1	1	0	0	1	1	1	1	1	1	1	1	1	1	1	1	1	1	1	1	1	1	1	1	1	1	1	1	1	1	1	1	1	1	1	1	1	1	1	1	1	1	1	1	1
Protein of unknown function (DUF1289)	1	1	1	1	1	1	1	1	1	1	1	1	1	1	1	1	1	1	1	1	1	1	1	1	1	1	1	1	1	1	1	1	1	1	1	1	1	1	1	1	0	1	1	1	1	1	1	1	1
Ferritin-like domain	4	4	5	4	5	4	5	5	5	4	4	4	4	5	5	5	5	5	5	5	5	2	5	2	3	6	5	4	5	5	3	5	2	3	2	4	4	2	5	2	4	3	4	2	3	3	3	3	2
3,4-dihydroxy-2-butanone 4-phosphate synthase	1	2	3	2	2	2	2	2	1	1	1	1	1	2	2	1	1	1	1	1	1	1	2	1	1	2	1	1	2	1	1	1	1	1	1	1	1	1	2	1	1	1	1	1	1	1	1	1	1
Bacterial protein of unknown function (DUF934)	1	1	1	1	1	1	1	1	1	1	1	0	1	1	1	1	1	1	1	1	1	1	1	1	1	1	1	1	1	1	1	1	1	1	1	1	1	1	1	1	1	1	1	1	1	1	1	1	1
GTP-binding GTPase N-terminal	0	1	1	1	1	1	1	1	1	1	1	1	1	1	1	1	1	1	1	1	1	1	1	1	1	0	1	1	1	1	1	1	1	1	1	1	1	1	1	1	1	1	1	1	1	1	1	1	1
NfeD-like C-terminal, partner-binding	1	1	1	1	1	0	1	1	1	1	1	1	1	1	1	1	1	1	1	1	1	1	1	1	1	1	1	1	1	1	1	1	1	1	1	1	1	1	1	1	1	1	1	1	1	1	1	1	1
Colicin V production protein	1	1	1	1	1	1	1	1	1	1	1	1	1	1	1	1	1	1	1	1	1	1	1	1	1	1	1	1	1	1	0	1	1	1	1	1	1	1	1	1	1	1	1	1	1	1	1	1	1
Glutamate/Leucine/Phenylalanine/Valine dehydrogenase	1	1	1	1	1	1	1	1	1	2	2	2	2	0	1	1	1	1	1	1	1	2	3	2	2	1	2	2	1	2	2	2	2	2	2	1	2	2	2	2	2	2	2	2	2	2	2	2	2
Glycine cleavage H-protein	1	1	1	1	1	1	1	1	0	1	1	1	1	1	1	1	1	1	1	1	1	1	1	1	1	1	1	1	1	1	1	1	1	1	1	1	1	1	1	0	1	1	1	1	1	1	1	1	1
RimM N-terminal domain	1	0	1	1	1	1	1	1	1	1	1	1	1	1	1	1	1	1	1	1	1	1	1	1	1	1	1	1	1	1	1	1	1	1	1	1	1	1	1	1	1	1	1	1	1	1	1	1	1
Adenylate kinase	1	1	1	1	1	0	1	1	1	1	1	1	1	1	1	1	1	1	1	1	1	1	1	1	1	1	1	1	1	1	1	1	1	1	1	1	1	1	1	1	1	1	1	1	1	1	1	1	1
Protein phosphatase 2C	5	3	4	2	4	3	4	4	4	3	3	3	3	4	4	4	4	4	4	4	4	3	3	3	4	4	3	3	4	3	4	3	3	3	4	4	3	3	3	3	4	4	3	3	3	3	3	3	4
MerR HTH family regulatory protein	3	4	5	4	4	5	5	4	3	6	7	8	8	4	5	4	3	4	4	4	4	6	6	6	6	4	8	7	4	7	6	5	5	7	11	6	8	7	8	5	8	7	4	7	6	7	7	7	6
SmpA / OmlA family	3	3	4	2	3	1	3	2	3	3	3	3	3	3	3	3	3	3	3	3	3	3	3	2	3	3	3	3	3	3	3	3	1	3	3	3	3	3	3	3	3	3	3	3	3	3	3	3	3
HPr Serine kinase C-terminal domain	1	1	1	1	1	1	1	0	1	1	1	1	1	1	1	1	1	1	1	1	1	1	1	1	1	1	1	1	1	1	1	1	1	1	1	1	1	1	1	1	1	1	1	1	1	1	1	1	1
Uncharacterized ACR, COG1430	1	1	1	1	1	0	1	1	1	1	1	1	1	1	1	1	1	1	1	1	1	1	1	1	1	1	1	1	1	1	1	1	1	1	1	1	1	1	1	1	1	1	1	1	1	1	1	1	1
Lipopolysaccharide-assembly, LptC-related	1	1	1	1	1	1	1	1	1	1	1	1	1	1	1	1	1	1	1	1	1	1	1	1	1	1	1	1	1	1	1	1	1	1	0	1	1	1	1	1	1	1	1	1	1	1	1	1	1
SmpB protein	1	1	1	1	1	0	1	1	1	1	1	1	1	1	1	1	1	1	1	1	1	1	1	1	1	1	1	1	1	1	1	1	1	1	1	1	1	1	1	1	1	1	1	1	1	1	1	1	1
Pyruvate kinase, barrel domain	1	1	1	1	1	1	1	0	1	1	1	1	1	1	1	1	1	1	1	1	1	1	1	2	1	1	1	1	1	1	1	1	1	1	1	1	1	1	1	1	1	1	1	1	1	1	1	1	1
PHP domain	1	1	1	1	1	1	1	1	1	1	1	1	1	0	1	1	1	1	1	1	1	1	1	1	1	1	1	1	1	1	1	1	1	1	1	1	1	1	1	1	1	1	1	1	1	1	1	1	1
Prokaryotic Cytochrome C oxidase subunit IV	1	1	1	1	1	1	1	1	1	2	2	2	2	1	1	1	1	1	1	1	1	1	1	1	1	1	1	1	1	1	1	1	0	1	1	1	1	1	1	1	1	1	1	1	1	1	2	2	1
Signal peptidase (SPase) II	1	0	1	1	1	1	1	1	1	2	2	2	2	1	1	1	1	1	1	1	1	1	2	1	1	2	4	1	1	1	1	2	1	1	3	1	2	1	2	2	2	1	2	2	1	1	1	1	1
Methylenetetrahydrofolate reductase	1	0	1	1	1	1	1	1	1	1	1	1	1	1	1	1	1	1	1	1	1	1	1	1	1	1	1	1	1	1	1	1	1	1	1	1	1	1	1	1	1	1	1	1	1	1	1	1	1
Chlorhexidine efflux transporter	1	1	1	1	1	1	1	1	1	1	1	1	1	0	1	1	1	1	1	1	1	1	1	1	1	1	1	1	1	1	1	1	1	1	1	1	1	1	1	1	1	1	1	1	1	1	1	1	1
Protein of unknown function (DUF2818)	1	1	1	1	1	1	1	1	1	1	1	1	1	1	1	1	0	1	1	1	1	1	1	1	1	1	1	1	1	1	1	1	1	1	1	1	1	1	1	1	1	1	1	1	1	1	1	1	1
Ribosomal protein L6	1	1	1	0	1	1	1	1	1	1	1	1	1	1	1	1	1	1	1	1	1	1	1	1	1	1	1	1	1	1	1	1	1	1	1	1	1	1	1	1	1	1	1	1	1	1	1	1	1
Gram-negative bacterial TonB protein C-terminal	2	3	4	2	4	1	2	4	2	1	1	1	1	0	2	2	2	2	2	2	2	1	1	1	2	2	1	3	4	2	1	1	1	2	1	2	1	1	1	1	2	2	1	1	2	3	2	2	1
HSCB C-terminal oligomerisation domain	1	1	1	1	1	1	1	1	1	1	1	1	1	1	1	1	1	1	1	1	1	1	1	1	1	0	1	1	1	1	1	1	1	1	1	1	1	1	1	1	1	1	1	1	1	1	1	1	1
Two-component sensor kinase N-terminal	4	5	6	5	6	5	7	4	6	3	3	5	4	6	6	5	5	5	5	5	5	6	2	4	5	5	3	5	5	5	7	3	2	5	7	5	5	5	2	6	7	6	2	5	6	6	6	6	6
Dihydrodipicolinate reductase, C-terminus	1	1	1	1	1	1	1	0	1	1	1	1	1	1	1	1	1	1	1	1	1	1	1	1	1	1	1	1	1	2	1	1	1	1	1	2	1	2	1	1	1	1	1	2	1	1	2	2	1
AIR carboxylase	1	1	1	1	1	1	1	0	1	1	1	1	1	1	1	1	1	1	1	1	1	1	1	1	1	1	1	1	1	1	1	1	1	1	1	1	1	1	1	1	1	1	1	1	1	1	1	1	1
Region found in RelA / SpoT proteins	1	1	1	1	1	1	1	1	1	1	1	1	1	1	1	1	1	1	1	1	1	1	1	1	1	1	1	1	1	1	1	1	0	1	1	1	1	1	1	1	1	1	1	1	1	1	1	1	1
Peptidase C26	1	2	1	1	1	1	2	0	1	1	1	1	1	2	2	1	2	1	2	2	2	1	1	1	1	1	1	1	2	1	1	1	1	1	1	1	1	1	1	1	1	1	1	1	1	1	1	1	1
Hydroxyphenylpyruvate dioxygenase, HPPD, N-terminal	1	1	1	1	1	1	1	0	1	1	1	1	1	1	1	1	1	1	1	1	1	2	1	1	2	1	1	1	1	2	1	1	1	2	2	1	1	2	1	2	2	2	1	2	2	2	2	2	2
Phosphate transporter family	1	0	1	1	1	1	1	1	1	1	1	1	1	1	1	1	1	1	1	1	1	1	1	1	1	1	1	1	1	1	1	1	1	1	1	1	1	1	1	1	1	1	1	1	1	1	1	1	1
AFG1-like ATPase	1	0	1	1	1	1	1	1	1	1	1	1	1	1	1	1	1	1	1	1	1	1	1	1	1	1	1	1	1	1	1	1	1	1	1	1	1	1	1	1	1	1	1	1	1	1	1	1	1
SAICAR synthetase	1	1	1	1	1	1	1	0	1	1	1	1	1	1	1	1	1	1	1	1	1	1	1	1	1	1	1	1	1	1	1	1	1	1	1	1	1	1	1	1	1	1	1	1	1	1	1	1	1
FCD domain	7	10	10	8	11	9	11	9	8	4	4	4	4	8	11	10	10	10	10	10	10	11	6	5	10	10	10	13	11	24	13	11	2	9	13	9	5	9	5	9	14	13	13	7	22	19	10	10	11
Cell division protein ZapA	1	1	1	1	1	1	0	1	1	1	1	1	1	1	1	1	1	1	1	1	1	1	1	1	1	1	1	1	1	1	1	1	1	1	1	1	1	1	1	1	1	1	1	1	1	1	1	1	1
Domain of unknown function (DUF1732)	1	1	1	0	1	1	1	1	1	1	1	1	1	1	1	1	1	1	1	1	1	1	1	1	1	1	1	1	1	1	1	1	1	1	1	1	1	1	1	1	1	1	1	1	1	1	1	1	1
Outer membrane lipoprotein carrier protein LolA	1	1	2	2	2	2	2	2	2	1	1	1	1	1	1	1	1	1	1	1	1	1	1	1	1	1	1	1	1	2	2	1	1	1	1	1	1	1	1	1	1	1	1	1	2	2	1	1	1
Yqey-like protein	1	0	1	1	1	1	1	1	1	1	1	1	1	0	1	1	1	1	1	1	1	1	1	1	1	1	1	1	1	1	1	1	1	1	1	2	1	1	1	1	1	1	1	1	1	1	1	1	1
Ribosomal protein S4/S9 N-terminal domain	1	1	1	0	1	1	1	1	1	1	1	1	1	1	1	1	1	1	1	1	1	1	1	1	1	1	1	1	1	1	1	1	1	1	1	1	1	1	1	1	1	1	1	1	1	1	1	1	1
Putative zinc-binding metallo-peptidase	1	1	1	1	1	1	1	1	1	1	1	1	1	1	1	1	1	1	1	1	1	1	1	1	1	1	1	1	1	1	1	1	1	1	1	1	1	1	1	1	1	1	1	1	1	1	1	1	1
Domain of unknown function (DUF4390)	1	1	1	1	1	1	1	1	1	1	1	1	1	0	1	1	1	1	1	1	1	1	1	1	1	1	1	1	1	1	1	1	1	1	1	1	1	1	1	1	1	1	1	1	1	1	1	1	1
RF-1 domain	1	1	1	1	1	1	1	1	1	1	1	1	1	0	1	1	1	1	1	1	1	1	1	1	1	1	1	1	1	1	1	1	1	1	1	1	1	1	1	1	1	1	1	1	1	1	1	1	1
TM2 domain	1	0	1	1	1	1	1	1	1	1	1	1	1	1	1	1	2	1	1	1	2	1	1	1	1	1	1	1	1	1	1	1	1	1	1	1	1	1	1	1	1	1	1	1	1	1	1	1	1
Phosphatidylglycerophosphatase A	1	1	1	1	1	1	1	1	1	1	1	1	1	1	1	1	1	1	1	1	1	1	1	1	1	1	1	1	1	1	1	1	1	1	0	1	1	1	1	1	1	1	1	1	1	1	1	1	1
Ferric reductase like transmembrane component	1	1	1	1	1	1	1	1	1	2	2	2	2	1	1	1	1	1	1	1	1	2	3	1	1	1	1	2	1	1	2	1	4	1	2	2	2	2	3	2	1	1	3	0	1	1	2	2	2
2OG-Fe(II) oxygenase superfamily	1	2	3	2	3	2	4	3	2	2	2	1	2	2	2	3	3	3	2	2	4	3	2	2	2	3	3	2	3	3	1	3	0	2	1	2	1	2	2	2	3	3	2	3	4	5	2	2	2
Uncharacterized protein family UPF0004	1	1	1	1	1	0	1	1	1	1	1	1	1	1	1	1	1	1	1	1	1	1	1	1	1	1	1	1	1	1	1	1	1	1	1	1	1	1	1	1	1	1	1	1	1	1	1	1	1
KDPG and KHG aldolase	2	3	2	1	2	2	2	1	1	1	1	1	1	2	2	2	2	2	2	2	2	2	1	1	2	1	1	1	2	2	2	1	0	2	2	2	1	2	1	2	2	2	1	1	2	2	2	2	2
RDD family	2	2	2	1	2	1	2	1	2	1	1	1	1	2	2	2	2	2	2	2	2	1	1	1	2	2	2	0	2	2	1	2	1	2	1	1	1	1	1	1	3	2	1	1	2	2	2	2	1
Exonuclease C-terminal	1	0	1	1	1	1	1	0	1	1	2	1	1	1	1	1	1	1	1	1	1	1	1	1	1	1	1	1	1	1	1	1	1	1	1	1	1	1	1	1	1	1	1	1	1	1	1	1	1
Pterin 4 alpha carbinolamine dehydratase	1	0	1	1	1	1	1	1	1	1	1	1	1	1	1	1	1	1	1	1	1	1	1	1	1	1	1	1	1	2	1	1	1	1	1	1	1	1	1	1	1	1	1	1	2	2	1	1	1
RsgA GTPase	1	0	1	1	1	1	1	1	1	1	1	1	1	1	1	1	1	1	1	1	1	1	1	1	1	1	1	1	1	1	1	1	1	1	1	1	1	1	1	1	1	1	1	1	1	1	1	1	1
Inositol monophosphatase family	1	0	1	1	1	1	1	1	1	1	1	2	1	0	1	1	1	1	1	1	1	2	1	1	2	1	1	2	1	2	2	1	2	1	2	1	1	1	1	1	1	1	1	1	4	3	2	2	1
YaeQ protein	1	1	1	0	1	0	1	0	1	1	1	1	1	1	1	1	1	1	1	1	1	1	1	1	1	1	1	1	1	1	2	1	1	1	1	1	1	1	1	1	1	1	1	1	1	1	1	1	1
Shikimate kinase	2	2	2	1	2	2	2	1	1	1	1	1	1	2	2	2	2	2	2	2	2	3	2	4	3	2	2	2	2	3	2	2	1	3	4	3	1	3	2	3	3	3	2	2	3	3	3	3	3
Polymer-forming cytoskeletal	2	1	2	2	2	2	2	2	2	1	1	1	1	2	2	2	2	2	2	2	2	4	2	2	3	2	2	2	2	2	2	2	2	3	4	2	1	4	2	3	2	2	3	2	2	2	3	3	4
Homocysteine S-methyltransferase	1	1	1	0	1	1	1	0	1	1	1	1	1	1	1	1	1	1	1	1	1	1	1	1	1	1	1	1	1	1	1	1	1	1	1	1	1	1	1	1	1	1	1	1	1	1	1	1	1
Lipopolysaccharide assembly protein A domain	1	1	1	1	1	1	1	1	1	1	1	0	1	1	1	1	1	1	1	1	1	1	1	1	1	1	1	1	1	1	1	1	1	1	1	1	1	1	1	1	1	1	1	1	1	0	1	1	1
Coproporphyrinogen III oxidase	1	1	1	1	1	1	1	0	1	1	0	1	1	0	1	1	1	1	1	1	1	1	1	1	1	1	1	2	1	1	1	1	1	1	1	1	1	1	1	1	1	1	1	1	1	1	1	1	1
Ribosomal silencing factor during starvation	1	1	1	1	1	1	1	0	1	1	1	1	1	0	1	1	1	1	1	1	1	1	1	1	1	1	1	1	1	1	1	1	1	1	1	1	1	1	1	1	1	1	1	1	1	1	1	1	1
Uncharacterized protein conserved in bacteria (DUF2147)	1	1	2	2	2	1	2	2	2	1	1	1	1	2	2	1	1	1	1	1	1	2	1	1	2	1	1	1	2	2	1	1	2	2	2	2	1	2	1	2	2	2	1	2	2	2	3	3	2
RimP N-terminal domain	1	1	1	1	1	0	1	1	1	1	1	1	1	1	1	1	1	1	1	1	1	1	1	1	1	1	1	1	1	1	1	1	1	1	1	1	1	1	1	1	1	1	1	1	1	1	1	1	1
Threonylcarbamoyl adenosine biosynthesis protein TsaE	1	1	1	1	1	1	1	1	1	1	1	1	1	0	1	1	1	1	1	1	1	1	1	1	1	1	1	1	1	1	1	1	1	1	1	1	1	1	1	1	1	1	1	1	1	1	1	1	1
VWA domain containing CoxE-like protein	1	0	2	1	2	2	2	2	2	2	3	2	2	1	1	1	1	1	1	1	1	2	2	3	2	3	1	2	2	3	3	1	1	3	2	2	2	2	2	2	3	3	2	2	4	3	2	3	2
haloacid dehalogenase-like hydrolase	6	3	5	6	6	5	7	6	5	4	4	4	4	5	7	6	6	6	6	6	6	5	4	4	5	6	5	7	7	6	5	5	4	5	5	5	4	5	4	5	5	5	5	4	5	5	5	5	5
Flavin reductase like domain	6	4	5	4	6	4	3	2	4	3	3	3	3	3	4	4	4	4	4	4	4	3	1	2	3	4	4	2	4	4	3	5	2	3	2	4	3	3	1	3	3	3	2	3	4	4	3	4	3
Poly A polymerase head domain	1	1	1	1	1	1	1	0	1	1	1	2	1	0	1	1	1	1	1	1	1	1	1	1	1	1	1	1	1	1	1	1	1	1	1	1	1	1	1	1	1	1	1	1	1	1	1	1	1
MutS domain V	1	0	1	1	1	0	1	1	1	1	1	2	1	0	1	1	1	1	1	1	1	1	1	1	1	1	1	1	1	1	1	1	1	1	1	1	1	1	2	1	1	1	1	1	1	1	1	1	1
Protein of unknown function (DUF1415)	1	1	1	1	1	1	1	1	1	1	1	0	1	1	1	1	1	1	1	1	1	1	1	1	1	1	1	1	1	1	1	1	0	1	1	1	1	1	1	1	1	1	1	1	1	1	1	1	1
Protein of unknown function DUF45	2	1	2	2	3	2	2	1	1	2	2	2	2	1	2	2	2	2	2	2	2	3	2	3	2	2	2	2	2	2	2	2	2	2	2	2	2	2	2	3	3	2	1	2	2	3	2	2	2
GDSL-like Lipase/Acylhydrolase	2	2	2	2	2	2	2	0	2	1	1	1	1	2	2	2	2	2	2	2	2	2	2	1	1	2	1	1	2	2	2	1	1	1	2	1	1	1	2	2	2	2	2	1	2	2	1	1	2
AICARFT/IMPCHase bienzyme	1	1	1	1	1	0	1	1	1	1	1	1	1	1	1	1	1	1	1	1	1	1	1	1	1	1	1	1	1	1	1	1	1	1	1	1	1	1	1	1	1	1	1	1	1	1	1	1	1
Luciferase-like monooxygenase	5	4	5	5	5	3	5	5	4	3	5	3	3	5	7	5	5	5	4	4	6	4	1	2	7	6	6	4	5	10	10	6	1	5	4	1	1	2	2	4	7	11	4	3	9	8	7	7	4
tRNA methyl transferase	1	1	1	1	1	0	1	1	1	1	1	1	1	1	1	1	1	1	1	1	1	1	1	1	1	1	1	1	1	1	1	1	1	1	1	1	1	1	1	1	1	1	1	1	1	1	1	1	1
Patatin-like phospholipase	5	3	4	4	4	2	4	4	4	6	6	7	6	3	4	4	4	4	4	4	4	6	4	5	6	6	3	6	4	8	5	3	6	7	8	6	4	6	5	4	6	6	4	5	6	6	8	8	7
Dehydratase family	4	4	5	3	4	4	7	2	2	3	3	5	3	3	4	5	5	5	5	5	6	5	3	2	5	3	3	3	4	6	6	4	1	5	5	3	2	4	3	5	5	5	5	2	4	4	4	4	5
MafB19-like deaminase	1	1	1	1	1	0	1	1	1	1	1	2	1	0	1	1	1	1	1	1	1	1	1	1	1	1	1	1	1	1	1	1	1	1	1	1	1	1	1	1	1	1	1	1	1	1	1	1	1
Shikimate dehydrogenase substrate binding domain	2	2	2	2	2	2	2	1	2	1	1	0	1	5	4	1	1	1	1	1	1	2	1	1	2	1	1	1	1	2	3	1	1	2	2	1	1	2	1	2	2	2	1	2	2	2	2	2	2
TPR repeat	1	1	1	1	1	1	1	1	1	1	1	1	1	1	1	1	1	1	1	1	1	1	1	1	1	1	1	1	1	1	1	1	1	1	1	2	1	1	1	1	1	1	1	1	1	1	1	1	1
Asparaginase, N-terminal	2	2	2	2	2	1	2	2	2	1	1	1	1	2	2	2	2	2	2	2	2	2	2	1	2	2	2	2	3	3	2	2	2	2	2	2	1	2	2	2	2	3	1	2	4	2	2	2	3
Protein of unknown function, DUF480	1	0	1	1	1	1	1	1	1	1	1	1	1	1	1	1	1	1	1	1	1	1	1	1	1	1	1	1	1	1	1	1	1	1	1	1	1	1	1	1	1	1	1	1	1	1	1	1	1
Peptidase family S58	2	2	2	1	2	2	2	0	2	1	1	1	1	2	2	2	2	2	2	2	2	1	1	1	1	2	1	1	2	1	1	1	1	1	1	1	1	1	1	1	1	1	1	1	1	1	1	1	1
Phosphorylase superfamily	1	1	1	1	1	1	1	0	1	1	1	1	1	1	1	1	1	1	1	1	1	2	1	1	2	1	1	1	1	2	2	1	1	2	2	2	1	2	1	2	2	2	1	2	2	2	2	2	2
Domain of unknown function (DUF4149)	1	1	1	1	1	0	1	1	1	1	1	1	1	1	1	1	1	1	1	1	1	1	1	1	1	1	1	1	1	1	1	1	1	1	1	1	1	1	1	1	1	1	1	1	1	1	1	1	1
Peroxide stress protein YaaA	1	0	1	1	1	1	1	1	1	1	1	1	1	1	1	1	1	1	1	1	1	1	1	1	1	1	1	1	1	1	1	1	1	1	1	1	1	1	1	1	1	1	1	1	1	1	1	1	1
TruB family pseudouridylate synthase (N terminal domain)	1	1	1	1	1	0	1	1	1	1	1	1	1	1	1	1	1	1	1	1	1	1	1	1	1	1	1	1	1	1	1	1	1	1	1	1	1	1	1	1	1	1	1	1	1	1	1	1	1
RibD C-terminal domain	1	1	2	0	2	1	2	1	0	1	1	1	1	1	1	2	2	2	2	2	2	2	2	1	1	1	1	3	2	5	1	1	1	1	2	1	1	2	2	2	3	3	1	3	4	4	2	2	2
Ham1 family	1	1	1	0	1	1	1	1	1	1	1	1	1	1	1	1	1	1	1	1	1	1	1	1	1	2	2	1	1	1	1	1	1	1	1	1	1	1	1	1	1	1	1	1	1	1	1	1	1
Protein of unknown function (DUF1178)	1	1	1	1	1	1	1	1	1	1	1	1	1	1	1	1	0	1	1	1	1	1	1	1	1	1	1	1	1	1	0	1	1	1	1	1	0	1	1	1	1	1	1	1	1	1	1	1	1
Bacterial alpha-2-macroglobulin MG3 domain	1	1	1	1	1	1	2	1	1	1	1	1	1	1	1	1	1	2	1	1	1	1	1	1	1	1	1	1	1	1	1	1	1	1	2	1	0	1	1	1	1	1	1	1	1	1	1	1	1
Mechanosensitive ion channel	5	4	5	3	5	3	5	4	4	2	2	2	2	5	5	5	5	5	5	5	5	3	5	4	2	5	5	3	5	4	3	5	2	2	3	2	3	4	5	3	5	5	4	4	5	5	3	3	3
Exonuclease VII, large subunit	1	1	1	1	1	0	1	1	1	1	1	1	1	1	1	1	1	1	1	1	1	1	1	1	1	1	1	1	1	3	1	1	1	1	1	1	1	1	1	1	1	1	1	1	2	1	1	1	1
Lactonase, 7-bladed beta-propeller	2	1	1	1	1	1	1	1	1	1	1	2	2	2	2	1	1	1	1	1	1	2	1	2	1	1	2	1	1	2	2	2	0	3	4	1	2	3	1	3	2	2	2	1	3	3	2	2	3
MltA specific insert domain	1	1	1	0	1	0	1	0	1	1	1	1	1	1	1	1	1	1	1	1	1	1	1	1	1	1	1	1	1	1	1	1	1	1	1	1	1	1	1	1	1	1	1	1	1	1	1	1	1
Acyltransferase family	2	2	4	2	3	3	4	3	3	1	3	3	3	3	3	5	6	5	6	6	5	3	2	1	6	3	2	5	4	5	1	2	1	4	2	4	1	5	3	2	5	6	4	1	4	4	7	7	4
Ribosomal protein S21	1	0	1	1	1	1	1	1	1	1	1	1	1	0	1	1	1	1	1	1	1	1	1	1	1	1	1	1	1	1	1	1	1	1	1	1	1	1	1	1	1	1	1	1	1	1	1	1	1
Ribosomal protein L20	1	1	1	1	1	1	1	1	1	1	1	1	1	1	1	1	1	1	1	1	1	1	1	1	1	1	1	1	1	1	1	1	1	1	1	1	1	1	1	1	1	1	1	1	1	1	1	1	1
Flagellar protein FliT	1	1	1	0	1	1	1	0	1	1	1	1	1	1	1	1	1	1	1	1	1	1	1	1	1	1	1	1	1	1	1	1	1	1	1	1	0	1	1	1	1	1	1	0	1	1	1	1	1
Flagellar transcriptional activator (FlhD)	1	1	1	0	1	1	1	1	1	1	1	1	1	1	1	1	1	1	1	1	1	1	1	1	1	1	1	1	1	1	1	1	1	1	1	1	0	1	1	1	1	1	1	1	1	1	1	1	1
Glycine zipper 2TM domain	4	4	4	4	4	4	4	4	3	4	4	4	4	4	4	4	4	4	4	4	4	4	5	3	4	4	4	3	4	4	4	4	1	4	6	4	4	3	5	4	4	4	5	4	4	4	4	4	4
CsbD-like	1	2	2	2	2	2	2	2	2	1	1	1	1	2	2	2	2	2	2	2	2	1	1	1	1	2	2	0	2	2	1	2	0	1	1	1	1	1	1	1	2	2	1	1	3	3	1	1	1
OmpW family	2	2	3	2	3	2	3	1	3	1	1	1	1	2	3	3	3	3	3	3	3	2	2	1	1	3	1	2	3	2	2	1	2	1	2	1	1	1	1	2	2	2	2	1	2	2	1	1	2
Exonuclease VII small subunit	1	1	1	0	1	1	1	1	1	1	1	1	1	1	1	1	1	1	1	1	1	1	1	1	1	1	1	1	1	3	1	1	1	1	0	1	1	1	1	1	1	1	1	1	2	1	1	1	1
Tautomerase enzyme	4	1	2	2	2	2	2	2	2	2	2	2	2	3	3	3	3	3	3	3	3	4	1	1	4	3	1	5	2	7	2	1	0	5	6	3	2	6	2	2	3	4	2	2	5	5	8	8	4
SecE/Sec61-gamma subunits of protein translocation complex	1	1	1	1	1	1	1	1	1	1	1	1	1	1	1	1	1	1	1	1	1	1	1	1	1	0	1	1	1	1	0	1	1	1	1	1	1	1	1	1	1	1	1	1	1	1	1	1	1
Type II secretion system protein C	1	1	1	0	1	0	1	1	1	1	1	1	1	1	1	1	1	1	1	1	1	1	1	1	1	1	1	1	1	1	1	1	1	1	1	1	1	1	1	1	1	1	1	1	1	1	1	1	1
Uncharacterized protein family, UPF0114	1	1	1	1	1	1	1	1	1	1	1	1	1	1	1	1	1	1	1	1	1	1	1	1	1	1	1	1	1	1	1	1	1	1	1	1	1	1	1	1	1	1	1	1	1	1	1	1	1
Domain of unknown function (DUF1330)	1	1	1	1	1	1	1	1	1	0	0	0	0	1	1	1	1	1	1	1	1	1	1	1	1	1	1	1	1	2	1	1	1	1	1	1	0	2	1	1	1	1	1	1	2	2	1	1	1
Flagellar hook-basal body complex protein FliE	2	1	2	0	1	1	1	0	1	2	2	2	2	1	2	1	1	1	1	1	1	2	1	1	1	2	1	1	2	1	2	1	1	3	2	1	1	1	3	3	2	1	1	1	1	1	1	1	1
Preprotein translocase subunit	1	1	1	0	1	1	1	0	1	1	1	1	1	1	1	1	1	1	1	1	1	1	1	1	1	1	1	1	1	1	1	1	1	1	1	1	1	1	1	1	1	1	1	1	1	1	1	1	1
Orotidine 5'-phosphate decarboxylase / HUMPS family	1	1	1	0	1	0	1	1	1	1	1	1	1	1	1	1	1	1	1	1	1	1	1	1	1	1	1	1	1	1	1	1	1	1	1	1	1	2	1	1	1	1	1	1	1	1	2	2	1
YceI-like domain	2	2	2	0	2	2	2	0	2	2	2	2	2	2	2	2	2	2	2	2	2	2	2	2	2	2	2	2	2	2	2	2	2	2	2	2	2	2	0	2	2	2	2	2	2	2	2	2	2
5-carboxymethyl-2-hydroxymuconate isomerase	1	1	1	1	1	0	1	1	1	1	1	1	1	1	1	1	1	1	1	1	1	1	1	1	1	1	1	1	1	2	1	1	0	2	1	1	1	1	1	1	1	1	1	1	2	2	1	1	1
LysM domain	3	2	4	1	3	4	3	2	2	2	2	2	2	3	5	3	3	3	4	5	5	2	2	2	2	4	2	2	5	2	2	2	1	2	2	2	2	2	2	2	2	2	2	2	2	2	2	2	2
Acyl CoA binding protein	1	1	1	0	1	1	1	1	1	1	1	1	1	0	1	1	1	1	1	1	1	1	1	1	1	1	1	1	1	1	1	1	1	1	1	1	1	1	1	1	1	1	1	1	1	1	1	1	1
Protein export membrane protein	1	1	1	0	1	1	1	0	1	1	1	1	1	1	1	1	1	1	1	1	1	1	1	1	1	1	1	1	1	1	1	1	1	1	1	1	1	1	1	1	1	1	1	1	1	1	1	1	1
CrcB-like protein, Camphor Resistance (CrcB)	1	1	1	1	1	1	1	1	1	1	1	1	1	1	1	1	1	1	1	1	1	1	1	1	1	1	1	1	1	1	1	1	1	1	1	1	1	1	1	1	1	1	1	1	1	1	1	1	1
DNA polymerase III chi subunit, HolC	1	1	1	0	1	0	1	1	1	1	1	1	1	1	1	1	1	1	1	1	1	1	1	1	1	1	1	1	1	1	1	1	1	1	1	1	1	1	1	1	1	1	1	1	1	1	1	1	1
Protein of unknown function (DUF3579)	1	1	1	1	1	1	1	1	1	1	1	1	1	1	1	1	1	1	1	1	1	1	1	1	1	1	1	1	1	1	1	1	1	1	1	1	1	1	1	1	1	1	1	1	1	1	1	1	1
Pterin binding enzyme	1	1	1	1	1	0	1	1	1	1	1	1	1	1	1	1	1	1	1	1	1	1	1	1	1	1	1	0	1	1	1	1	1	1	1	1	1	1	1	1	1	1	1	1	1	1	1	1	1
5'-nucleotidase	1	1	1	1	1	0	1	1	0	1	1	1	1	1	1	1	1	1	1	1	1	1	1	1	1	1	1	1	1	1	1	1	1	1	1	1	1	1	1	1	1	1	1	1	1	1	1	1	1
Tryptophan 2,3-dioxygenase	1	1	1	1	1	1	1	1	1	1	1	1	1	1	1	1	1	1	1	1	1	1	1	1	1	1	1	1	1	1	1	1	0	1	1	1	1	1	0	1	1	1	1	1	1	1	1	1	1
Cobalamin adenosyltransferase	1	0	1	1	1	0	1	1	1	1	1	1	1	1	1	1	1	1	1	1	1	1	1	1	1	1	1	1	1	1	1	1	1	1	1	1	1	1	1	1	1	1	1	1	1	1	1	1	1
LD-carboxypeptidase C-terminal domain	1	0	1	0	1	1	1	1	1	1	1	1	1	1	1	1	1	1	1	1	1	1	1	1	1	1	1	1	1	1	0	1	1	1	2	1	1	1	1	1	1	1	1	1	1	1	1	1	1
Indole-3-glycerol phosphate synthase	1	1	1	0	1	0	1	1	1	1	1	1	1	0	1	1	1	1	1	1	1	1	1	1	1	1	1	1	1	1	1	1	1	1	1	1	1	1	1	1	1	1	1	1	1	1	1	1	1
STAS domain	2	3	3	2	3	3	3	3	2	2	2	2	2	2	3	2	2	2	2	2	2	2	2	2	2	2	3	2	3	3	2	3	2	2	2	2	2	2	2	2	3	3	2	2	3	3	2	2	2
Protein of unknown function (DUF3619)	1	1	1	1	1	1	1	1	1	1	1	1	1	1	1	1	1	1	1	1	1	1	1	1	1	1	1	1	1	1	1	1	1	1	1	1	1	1	1	1	1	1	1	1	1	1	1	1	1
Polyphosphate kinase 2 (PPK2)	1	1	1	1	1	1	1	1	1	3	3	3	3	0	1	1	1	1	1	1	1	2	2	2	2	1	1	2	1	2	3	1	2	2	3	2	3	2	4	3	2	2	2	3	2	2	2	2	2
Inorganic H+ pyrophosphatase	1	1	1	1	1	1	1	0	1	1	1	1	1	1	1	1	1	1	1	1	1	1	1	1	1	1	0	1	1	1	1	0	1	1	1	1	1	1	1	1	1	1	1	1	1	1	1	1	1
AzlC protein	1	1	1	0	1	0	1	1	1	2	2	2	2	1	1	1	1	1	1	1	1	1	1	1	1	1	1	1	1	1	1	1	2	1	1	1	2	1	1	1	1	1	1	1	1	1	1	1	1
Polymerase A arginine-rich C-terminus	1	0	1	1	1	0	1	1	1	1	1	1	1	1	1	1	1	1	1	1	1	1	1	1	1	1	1	1	1	1	1	1	1	1	1	1	1	1	1	1	1	1	1	1	1	1	1	1	1
SurA N-terminal domain	1	1	1	0	1	1	1	0	1	1	1	1	1	1	1	1	1	1	1	1	1	1	1	1	1	1	1	1	1	1	1	1	1	1	1	1	1	1	1	1	1	1	1	1	1	1	1	1	1
Ankyrin repeats (3 copies)	2	1	1	1	1	1	1	1	1	1	1	1	1	1	1	1	1	1	1	1	1	3	2	3	4	2	2	3	1	5	4	2	2	4	5	6	1	4	2	3	7	5	2	2	7	9	3	3	4
Protein of unknown function (DUF615)	1	0	1	1	1	1	1	1	1	1	1	1	1	0	1	1	1	1	1	1	1	1	1	1	1	1	1	1	1	1	1	1	1	1	1	1	1	1	1	1	1	1	1	1	1	1	1	1	1
Protein of unknown function (DUF1275)	1	1	1	1	1	1	1	1	1	1	1	1	1	1	1	1	1	1	1	1	1	1	1	1	1	1	0	1	1	0	1	0	1	1	1	1	1	1	1	1	1	1	1	1	1	1	1	1	1
CreA protein	1	1	1	1	1	0	1	1	0	1	1	1	1	1	1	1	1	1	1	1	1	1	1	1	1	1	1	1	1	1	1	1	1	1	1	1	1	1	1	1	1	1	1	1	1	1	1	1	1
Kinase/pyrophosphorylase	1	0	1	1	1	0	1	1	1	1	1	1	1	1	1	1	1	1	1	1	1	1	1	1	1	1	1	1	1	1	1	1	1	1	1	1	1	1	1	1	1	1	1	1	1	1	1	1	1
Domain of unknown function (DUF4845)	1	1	1	1	1	1	1	1	1	1	1	1	1	1	1	1	1	1	1	1	1	1	1	1	1	1	1	1	1	1	1	1	1	1	1	1	1	1	1	1	1	1	1	1	1	1	1	1	1
Fatty acid desaturase	1	0	1	1	1	1	1	1	1	1	2	1	1	1	1	1	1	1	1	1	1	2	1	2	1	1	2	1	1	2	1	2	0	1	2	1	1	2	2	2	1	1	1	1	2	2	1	1	2
Domain of unknown function (DUF1854)	1	1	1	1	1	0	1	1	0	1	1	1	1	1	1	1	1	1	1	1	1	1	1	1	1	1	1	1	1	1	1	1	1	1	1	1	1	1	1	1	1	1	1	1	1	1	1	1	1
Protein of unknown function (DUF1631)	2	3	2	1	2	3	2	0	3	2	2	2	2	2	2	2	2	2	2	2	2	3	2	2	3	2	1	1	2	3	3	1	3	3	4	3	2	3	2	3	3	3	3	2	3	3	3	3	3
PBP superfamily domain	1	1	1	1	1	0	1	1	1	4	4	4	4	1	1	1	1	1	1	1	1	4	3	4	4	1	1	3	1	3	3	1	0	4	4	4	4	4	3	4	3	3	1	4	3	3	4	4	4
TPM domain	2	2	2	2	2	2	2	2	2	4	4	4	4	2	2	2	2	2	2	2	2	2	2	3	3	2	2	2	2	4	0	2	1	3	4	3	4	3	6	4	3	3	2	0	2	2	3	3	2
Haem-binding uptake, Tiki superfamily, ChaN	1	1	1	1	1	1	1	1	0	1	1	1	1	0	1	1	1	1	1	1	1	1	1	1	1	1	0	2	1	1	1	0	1	1	2	1	1	1	1	1	1	1	1	1	1	1	1	1	1
Protein of unknown function (DUF1624)	2	2	2	2	2	2	2	2	2	1	1	1	1	2	2	2	2	2	2	2	2	1	1	1	1	2	0	2	2	1	1	1	1	1	2	1	0	1	1	1	1	1	1	1	1	1	1	1	1
Serine dehydratase alpha chain	1	1	1	1	1	1	1	1	1	1	2	1	1	1	1	1	1	1	1	1	1	1	1	1	1	1	1	1	1	1	1	1	1	1	1	1	1	1	1	1	1	1	0	1	1	1	1	1	1
Cytidine and deoxycytidylate deaminase zinc-binding region	0	2	2	2	2	2	2	2	2	1	1	1	1	2	2	2	2	2	2	2	2	2	1	0	2	1	3	3	2	4	1	3	0	2	1	2	1	1	2	3	3	3	2	1	4	3	1	1	2
Activator of Hsp90 ATPase homolog 1-like protein	0	1	1	1	1	0	1	1	1	3	3	4	3	1	1	1	1	1	1	1	1	2	1	0	1	1	0	2	1	1	2	0	1	1	2	0	2	1	1	1	2	2	1	1	1	1	3	3	2
Cyanophycin synthase-like N-terminal domain	1	1	1	1	1	0	1	1	0	1	1	1	1	1	1	1	1	1	1	1	1	1	1	1	1	1	1	1	1	1	1	1	1	1	1	1	1	1	1	1	1	1	1	1	1	1	1	1	1
XdhC Rossmann domain	1	2	3	3	3	2	3	3	3	2	2	2	2	3	3	3	3	3	3	3	3	2	1	2	2	2	2	3	3	2	2	2	1	2	3	2	2	2	1	2	2	2	1	2	2	2	2	2	2
Semialdehyde dehydrogenase, NAD binding domain	1	1	1	1	1	0	1	1	1	1	1	1	1	1	2	1	1	1	1	1	1	2	1	1	2	1	1	2	1	2	1	1	1	2	2	2	1	2	1	2	2	2	1	1	2	2	2	2	2
FIST C domain	1	1	1	1	1	0	1	1	1	1	2	1	1	1	1	1	1	1	1	1	1	1	1	1	1	1	0	1	1	1	1	0	1	1	1	1	1	1	1	1	1	1	1	1	1	1	1	1	1
CarD-like/TRCF domain	1	1	1	1	1	1	1	0	0	1	1	1	1	0	1	1	1	1	1	1	1	1	1	1	1	1	1	2	1	1	1	1	1	1	1	1	1	1	1	1	1	1	1	1	1	1	1	1	1
Putative Na+/H+ antiporter	1	1	2	1	3	1	2	3	1	1	1	1	1	1	1	2	2	2	2	2	2	1	0	0	1	1	1	0	2	1	1	2	1	1	1	1	1	1	0	1	0	0	0	1	1	1	0	0	1
TfoX N-terminal domain	1	1	1	1	1	0	1	1	1	1	1	1	1	1	1	1	1	1	1	1	1	1	1	1	1	1	1	1	1	1	1	1	1	1	1	1	1	1	1	1	1	1	1	1	1	1	1	1	1
Membrane transport protein	3	4	4	3	4	3	4	1	4	3	3	3	3	1	3	3	3	3	3	3	3	3	3	3	3	3	1	3	4	4	3	1	3	3	3	4	3	3	3	3	3	3	3	3	4	4	3	3	3
NIF3 (NGG1p interacting factor 3)	1	0	1	1	1	1	1	1	1	1	1	1	1	0	1	1	1	1	1	1	1	1	1	1	1	1	1	1	1	1	1	1	1	1	1	1	1	1	1	1	1	1	1	1	1	1	1	1	1
Sulfatase	2	3	3	2	3	1	3	3	4	0	0	0	0	3	3	2	2	2	2	2	2	2	1	0	2	2	5	2	3	1	1	6	1	1	3	1	1	1	0	2	2	2	1	4	4	3	2	2	2
Ribosomal RNA large subunit methyltransferase D, RlmJ	1	0	1	1	1	1	1	1	1	1	1	1	1	0	1	1	1	1	1	1	1	1	1	1	1	1	1	1	1	1	1	1	1	1	1	1	1	1	1	1	1	1	1	1	1	1	1	1	1
Prokaryotic cytochrome b561	3	3	5	0	4	4	5	1	4	4	4	5	4	1	1	3	3	3	3	3	3	4	4	6	5	2	2	3	4	3	6	2	2	4	6	4	4	5	3	4	4	3	3	5	4	5	4	4	4
PhoD-like phosphatase	1	1	1	1	1	1	1	1	1	2	2	2	3	1	1	1	1	1	1	1	1	1	2	1	1	1	0	2	1	4	2	0	0	1	1	2	2	2	2	1	3	3	0	1	4	2	1	1	1
Protein of unknown function (DUF455)	1	1	1	1	1	1	1	1	1	1	1	1	1	0	1	1	1	1	1	1	1	1	1	1	1	1	1	1	1	1	1	1	0	1	1	1	1	1	1	1	1	1	1	1	1	1	1	1	1
SPFH domain-Band 7 family	1	1	1	1	1	1	2	1	1	1	1	1	1	0	1	1	1	1	1	1	1	1	1	1	1	1	1	1	1	1	1	1	1	1	2	1	1	1	1	1	1	1	1	1	1	1	1	1	1
CobQ/CobB/MinD/ParA nucleotide binding domain	2	2	2	1	2	1	2	1	2	2	2	4	3	1	2	2	2	2	2	2	2	2	2	3	2	2	2	2	2	2	2	2	2	2	2	2	2	2	3	2	2	2	2	2	2	2	2	2	2
Entericidin EcnA/B family	1	1	1	1	1	1	0	1	1	1	1	1	1	1	1	1	1	1	1	1	1	1	1	1	1	1	0	1	1	1	1	0	1	1	1	1	1	1	1	1	1	1	1	1	1	1	1	1	1
FHIPEP family	4	2	3	1	2	3	3	1	2	1	1	1	1	3	3	2	2	2	2	2	2	1	1	1	1	4	2	1	3	1	3	2	1	1	1	1	0	2	1	1	2	2	1	0	1	1	1	1	1
FliG C-terminal domain	2	1	1	0	1	1	1	0	1	1	1	1	1	1	1	1	1	1	1	1	1	1	1	1	1	1	1	1	1	1	1	1	1	1	1	1	0	1	1	1	1	1	1	0	1	1	1	1	1
FliP family	4	2	3	1	2	2	2	1	2	1	1	1	1	2	3	2	2	2	2	2	2	1	1	1	1	3	2	1	3	1	4	2	1	1	1	1	0	2	1	1	3	2	1	0	1	1	1	1	1
Periplasmic domain of Sensor histidine kinase RisS	1	1	1	0	1	1	1	0	0	1	1	1	1	1	1	1	1	1	1	1	1	1	1	1	1	1	1	1	1	1	1	1	1	1	1	1	1	1	1	1	1	1	1	1	1	1	1	1	1
Flagellar basal body protein FlaE	2	1	1	0	1	1	1	0	1	1	1	1	1	0	1	1	1	1	1	1	1	1	1	1	1	1	1	2	1	1	2	1	1	1	1	1	0	1	1	1	1	1	1	0	1	1	1	1	1
Domain of unknown function (DUF1840)	1	1	1	1	1	1	1	1	1	1	1	1	1	1	1	1	1	1	1	1	1	1	1	1	1	1	1	1	1	1	1	1	1	1	1	1	2	1	1	0	1	1	1	1	1	1	1	1	1
Domain of unknown function (DUF4212)	1	1	1	1	1	1	1	1	1	1	1	1	1	1	1	1	1	1	1	1	1	1	1	2	1	1	0	0	1	1	1	0	2	1	1	1	1	1	1	1	1	1	1	1	1	1	1	1	1
Flagellar transcriptional activator (FlhC)	2	1	1	0	1	1	1	1	1	1	1	1	1	1	1	1	1	1	1	1	1	1	1	1	1	1	1	1	1	1	1	1	2	2	1	1	0	1	2	1	1	1	1	1	1	1	1	1	1
YgbB family	1	1	1	0	1	1	1	0	0	1	1	1	1	1	1	1	1	1	1	1	1	1	1	1	1	1	1	1	1	1	1	1	1	1	1	1	1	1	1	1	1	1	1	1	1	1	1	1	1
Hsp20/alpha crystallin family	1	2	2	1	2	1	2	2	1	2	2	2	2	2	2	2	2	2	2	2	2	2	2	2	2	1	1	2	2	7	2	1	2	1	2	1	2	3	2	2	1	1	1	2	4	1	1	1	2
Secretory protein of YscJ/FliF family	3	2	3	0	2	2	2	1	2	1	1	1	1	2	3	2	2	2	2	2	2	1	1	1	1	3	2	1	3	1	3	2	1	1	1	1	0	2	1	1	2	2	1	0	1	1	1	1	1
Spermine/spermidine synthase domain	1	1	1	1	1	1	1	1	1	1	2	1	1	1	1	1	1	1	1	1	1	1	2	1	1	1	0	1	1	1	1	0	1	1	1	1	1	1	2	1	1	2	2	1	2	2	1	1	1
NMT1/THI5 like	6	7	7	7	7	7	7	7	6	5	6	6	6	6	9	7	7	7	7	7	7	10	0	5	7	7	9	5	7	13	11	9	1	4	13	4	2	5	0	8	13	14	6	6	11	11	8	9	11
Putative quorum-sensing-regulated virulence factor	1	1	1	1	1	1	1	1	1	1	1	1	1	0	1	1	1	1	1	1	1	1	1	1	1	1	1	1	1	1	1	1	0	1	1	1	1	1	1	1	1	1	0	1	1	1	1	1	1
Restriction endonuclease	1	1	2	2	2	0	2	2	2	1	3	2	2	4	4	3	3	3	3	3	3	1	1	1	1	1	1	1	2	3	1	1	2	3	2	1	2	1	1	2	1	1	1	2	2	2	1	1	1
Mannosyl-glycoprotein endo-beta-N-acetylglucosaminidase	1	1	1	0	1	1	1	0	1	1	1	1	1	0	1	1	1	1	1	1	1	1	1	1	1	1	1	1	1	1	1	1	1	1	1	1	0	1	1	1	1	1	1	1	1	1	1	1	1
7,8-dihydro-6-hydroxymethylpterin-pyrophosphokinase (HPPK)	1	0	1	1	1	0	1	1	1	1	1	1	1	1	1	1	1	1	1	1	1	1	1	1	1	1	1	1	1	1	1	1	1	1	1	0	1	1	1	1	1	1	1	1	1	1	1	1	1
Predicted membrane protein (DUF2061)	1	1	1	1	1	1	1	1	1	1	1	1	1	0	1	1	1	1	1	1	1	1	1	1	1	1	1	1	1	1	1	1	1	1	1	1	1	1	1	1	1	1	1	1	1	1	1	1	1
2-C-methyl-D-erythritol 4-phosphate cytidylyltransferase	1	1	1	0	1	1	1	0	0	1	1	1	1	1	1	1	1	1	1	1	1	1	1	1	1	1	1	1	1	1	1	1	1	1	1	1	1	1	1	1	1	1	1	1	1	1	1	1	1
UPF0176 acylphosphatase like domain	2	2	2	2	2	1	1	2	2	2	2	2	2	2	2	2	2	2	2	2	2	2	0	2	2	2	1	2	2	2	2	1	0	2	3	2	2	2	0	2	2	2	0	2	2	2	2	2	2
Type II secretion system (T2SS), protein M	1	1	1	1	1	1	1	1	0	1	1	1	1	1	1	1	1	1	1	1	1	1	1	1	1	1	1	1	1	1	1	1	1	1	1	1	1	1	1	1	1	1	1	1	1	1	1	1	1
ABC-type transport auxiliary lipoprotein component	1	1	1	1	1	1	1	1	1	1	1	1	1	1	1	1	1	1	1	1	1	1	1	1	1	1	1	0	1	1	1	1	1	1	1	1	1	1	1	1	1	1	1	1	1	1	1	1	1
Porphobilinogen deaminase, dipyromethane cofactor binding domain	1	0	1	1	1	1	1	1	0	1	1	1	1	1	1	1	1	1	1	1	0	1	1	1	1	1	1	1	1	1	1	1	1	1	1	1	1	1	1	1	1	1	1	1	1	1	1	1	1
Uncharacterized protein conserved in bacteria (DUF2322)	1	1	1	1	1	0	1	1	1	1	1	1	1	1	1	1	1	1	1	1	1	1	1	1	1	1	0	1	1	1	1	0	1	1	1	1	1	1	1	1	1	1	1	1	1	1	1	1	1
Septum formation inhibitor MinC, C-terminal domain	1	1	1	0	1	0	1	0	1	1	1	1	1	0	1	1	1	1	1	1	1	1	1	1	1	1	1	1	1	1	1	1	1	1	1	1	1	1	1	1	1	1	1	1	1	1	1	1	1
Bacterial-like globin	3	2	2	2	2	0	2	2	2	1	1	1	1	2	2	1	2	1	2	2	2	2	1	2	2	2	1	1	2	2	2	1	1	2	2	2	1	2	1	2	2	2	1	2	2	2	3	3	2
LytB protein	1	0	1	0	1	0	1	1	1	1	1	1	1	1	1	1	1	1	1	1	1	1	1	1	1	1	1	1	1	1	1	1	1	1	1	1	1	1	1	1	1	1	1	1	1	1	1	1	1
RnfH family Ubiquitin	1	1	1	1	1	0	1	1	1	1	1	1	1	1	1	1	1	1	1	1	1	1	1	1	1	1	1	1	1	1	1	1	1	1	1	1	1	1	1	1	1	1	1	1	1	1	1	1	1
N-formylglutamate amidohydrolase	1	2	2	1	2	2	2	1	2	2	3	2	2	2	2	2	2	2	2	2	2	2	3	3	3	2	5	3	2	3	2	4	0	2	2	3	2	2	3	2	2	2	3	2	3	3	3	2	2
Asp/Glu/Hydantoin racemase	5	4	5	4	5	5	5	3	4	1	1	2	2	4	5	5	4	5	4	4	4	4	1	1	3	5	3	4	5	5	2	2	1	3	4	3	1	3	1	4	5	5	1	2	5	5	3	3	4
Phosphoenolpyruvate carboxykinase C-terminal P-loop domain	1	0	1	0	1	0	1	0	1	1	1	1	1	0	1	1	1	1	1	1	1	1	1	1	1	1	1	1	1	1	1	1	1	1	1	1	1	1	1	1	1	1	1	1	1	1	1	1	1
Uroporphyrinogen-III synthase HemD	1	1	1	1	1	1	1	1	1	1	1	1	1	1	1	1	1	1	1	1	0	1	1	1	1	1	1	1	1	1	1	1	1	1	1	1	1	1	1	1	1	1	1	1	1	1	1	1	1
Histidine-specific methyltransferase, SAM-dependent	0	1	1	1	1	1	1	1	1	1	1	1	1	1	1	1	1	1	1	1	1	1	1	1	1	1	1	2	1	1	0	1	0	1	1	1	0	1	1	1	1	1	1	1	1	1	1	1	1
Queuosine biosynthesis protein QueC	1	0	1	0	1	0	1	0	1	1	1	1	1	0	1	1	1	1	1	1	1	1	1	1	1	1	1	1	1	1	1	1	1	1	1	1	1	1	1	1	1	1	2	1	1	1	1	1	1
DNA recombination-mediator protein A	2	1	1	0	1	0	1	1	1	1	1	1	1	1	1	1	1	1	1	1	1	2	1	1	1	1	1	1	1	1	1	1	1	1	0	1	1	1	1	1	1	1	1	2	1	2	1	1	1
Putative aminopeptidase	1	1	1	0	1	1	1	1	1	1	1	0	1	0	1	1	1	0	1	2	1	1	1	1	1	1	1	1	1	1	1	1	1	1	1	1	1	1	1	1	1	1	1	1	1	1	1	1	1
Protein of unknown function (DUF2817)	0	1	1	1	1	1	1	1	0	1	1	1	1	1	1	1	1	1	1	1	1	1	1	1	1	1	0	1	1	2	1	0	1	1	1	1	1	1	1	1	1	1	0	1	2	2	1	1	1
NMT1-like family	4	2	3	2	3	2	4	1	2	4	6	4	5	3	3	2	2	2	2	2	2	4	3	5	4	5	3	3	3	7	5	3	2	2	4	2	2	4	2	3	4	4	2	4	5	5	3	3	4
2OG-Fe dioxygenase	1	1	2	1	2	0	2	2	2	1	1	1	1	2	2	1	1	1	1	1	1	1	1	1	1	1	1	1	2	1	1	1	0	1	1	1	1	1	1	0	1	1	1	1	1	1	1	1	1
Basic region leucine zipper	1	1	1	1	1	0	0	1	0	1	1	1	1	2	1	1	1	1	1	1	1	1	1	1	1	1	1	1	1	1	1	1	0	1	1	1	1	1	1	1	1	1	1	1	1	1	1	1	1
Protein of unknown function (DUF541)	1	1	1	0	1	1	1	0	0	1	1	1	1	1	1	1	1	1	1	1	1	1	1	1	1	1	1	1	1	1	1	1	1	1	1	1	1	1	1	1	1	1	1	1	1	1	1	1	1
Elongation factor P, C-terminal	1	1	1	0	1	0	1	0	0	1	1	1	1	1	1	1	1	1	1	1	1	1	1	1	1	1	1	1	1	1	1	1	1	1	1	1	1	1	1	1	1	1	1	1	1	1	1	1	1
Membrane MotB of proton-channel complex MotA/MotB	2	1	1	0	1	1	1	0	1	1	1	1	1	1	1	1	1	1	1	1	1	1	1	1	1	1	1	1	1	1	1	1	1	1	1	1	0	1	1	2	1	1	1	0	1	1	2	1	1
Flagellar motor switch protein FliM	1	1	1	0	1	1	1	0	1	1	1	1	1	1	1	1	1	1	1	1	1	1	1	1	1	1	1	1	1	1	1	1	1	1	1	1	0	1	1	1	1	1	1	0	1	1	1	1	1
Predicted small integral membrane protein (DUF2160)	1	1	1	0	1	1	1	1	1	1	1	1	1	1	1	1	1	1	1	1	1	1	1	1	1	1	0	1	2	1	1	0	1	1	1	1	1	1	1	1	1	1	1	1	1	1	1	1	1
Protein of unknown function (DUF421)	1	2	2	1	2	2	2	2	2	1	1	1	1	2	2	2	2	2	2	2	2	1	2	1	1	1	1	1	1	3	1	1	1	1	2	1	1	1	2	1	2	1	1	2	1	1	1	1	1
Flagellar L-ring protein	3	1	2	0	1	1	1	0	1	1	1	1	1	0	2	1	1	1	1	1	1	1	1	1	1	2	1	1	2	1	2	1	1	1	2	1	0	1	1	1	1	1	1	0	1	1	1	1	1
Septum formation topological specificity factor MinE	1	1	1	0	1	0	1	0	1	1	1	1	1	0	1	1	1	1	1	1	1	1	1	1	1	1	1	1	1	1	1	1	1	1	1	1	1	1	1	1	1	1	1	1	1	1	1	1	1
CheD chemotactic sensory transduction	1	3	3	1	3	3	3	2	2	1	1	1	1	2	3	1	1	1	1	1	1	1	1	1	1	1	1	1	3	1	1	1	1	1	1	1	0	1	1	1	1	1	0	0	1	1	1	1	1
Chromate transporter	3	3	3	2	3	2	3	3	3	3	4	3	3	3	3	3	3	3	3	3	3	4	4	5	3	3	1	5	3	3	4	1	3	4	4	4	4	3	3	4	3	3	2	3	3	3	3	3	3
Hfq protein	0	1	1	1	1	1	1	1	1	1	1	1	1	1	1	1	1	1	1	1	1	1	1	1	1	0	1	1	1	1	0	1	1	1	1	1	1	1	1	1	1	1	1	1	1	1	1	1	1
Flavodoxin-like fold	4	4	5	3	5	3	4	4	3	1	1	2	1	2	5	4	2	4	2	2	2	4	2	3	4	2	2	2	3	6	2	2	2	4	4	3	2	4	2	2	4	4	1	1	6	6	4	4	4
FlhB HrpN YscU SpaS Family	5	2	3	1	2	3	2	1	2	1	1	1	1	3	3	2	2	2	2	2	2	1	1	1	1	3	2	1	3	1	3	2	1	1	1	1	0	2	1	1	2	2	1	0	1	1	1	1	1
Putative motility protein	1	1	1	1	1	1	1	1	1	1	1	1	1	1	1	1	1	1	1	1	1	1	1	1	1	1	0	1	1	1	1	0	1	1	1	1	0	1	2	1	1	1	1	1	1	1	1	1	1
SET domain	1	1	1	0	1	0	1	0	1	1	1	2	2	0	1	1	1	1	1	1	1	1	1	1	1	1	1	1	1	1	1	1	1	1	1	1	1	1	1	1	1	1	1	1	1	1	1	1	1
Protein of unknown function (DUF1653)	1	0	1	1	1	1	1	1	1	1	1	1	1	1	1	1	1	1	1	1	1	1	1	1	1	1	1	1	1	1	1	1	0	1	1	1	1	1	1	1	1	1	1	1	1	1	1	1	1
Bacterial export proteins, family 1	4	2	3	1	2	3	2	1	2	1	1	1	1	3	3	2	2	2	2	2	2	1	1	1	1	3	2	1	3	1	3	2	1	1	1	1	0	2	1	1	2	2	1	0	1	1	1	1	1
Flagellar P-ring protein	3	1	2	0	1	1	1	0	1	1	1	1	1	0	2	1	1	1	1	1	1	1	1	1	1	2	1	1	2	1	2	1	1	1	1	1	0	1	1	1	1	1	1	1	1	1	1	1	1
Bacterial transcriptional repressor	1	0	1	1	1	1	1	1	1	1	1	1	1	1	1	1	1	1	1	1	1	1	1	1	1	1	0	1	1	1	1	0	1	2	1	1	1	1	1	1	1	1	1	1	1	1	1	1	1
Type III flagellar switch regulator (C-ring) FliN C-term	4	2	4	1	2	3	2	1	2	1	1	1	1	2	4	2	2	2	2	2	2	1	1	1	1	3	2	1	4	1	1	2	1	1	1	1	0	1	1	1	2	2	1	0	1	1	1	1	1
Chaperone for flagella basal body P-ring formation	2	1	2	0	1	1	1	0	1	1	1	2	1	0	2	1	1	1	1	1	1	1	1	1	1	2	1	1	2	1	1	1	1	1	1	1	0	1	1	1	1	1	1	0	1	1	1	1	1
Flagellar FliJ protein	1	1	1	0	1	1	1	0	1	1	1	1	1	1	1	1	1	1	1	1	1	1	1	1	1	1	1	1	1	1	1	1	1	1	1	1	0	1	1	1	1	1	1	0	1	1	1	1	1
Chemotaxis phosphatase, CheZ	1	1	1	0	1	1	1	0	1	1	1	1	1	1	1	1	1	1	1	1	1	1	1	1	1	1	1	1	1	1	1	1	1	1	1	1	0	1	1	1	1	1	1	0	1	1	1	1	1
CheR methyltransferase, SAM binding domain	2	5	5	3	5	4	4	4	3	1	1	1	1	4	5	4	4	5	4	4	4	2	2	2	1	3	1	1	5	3	1	1	1	1	2	1	0	2	2	2	2	2	0	1	2	2	1	1	2
ChaC-like protein	2	2	2	1	2	2	2	0	1	2	2	2	2	2	2	2	2	2	2	3	2	2	2	2	2	2	0	1	2	2	1	0	2	2	2	2	1	2	1	2	1	1	1	1	2	2	2	2	2
DNA topoisomerase	1	1	1	0	1	0	2	0	1	1	1	2	2	1	1	2	1	2	1	1	1	1	1	2	1	1	0	1	1	1	1	1	2	1	2	1	1	1	5	1	1	1	2	2	1	1	1	1	1
Flagellar basal body-associated protein FliL	2	1	1	0	1	1	1	0	1	1	1	1	1	1	1	1	1	1	1	1	1	1	1	1	1	1	1	1	1	1	1	1	1	1	1	1	0	1	1	1	1	1	1	0	1	1	1	1	1
Glycosyl hydrolase family 3 N terminal domain	1	1	1	1	1	1	1	1	1	1	1	1	1	1	1	0	0	1	0	0	0	1	1	1	1	1	1	1	1	1	1	1	1	1	1	1	1	1	1	1	1	1	1	1	1	1	1	1	1
CheB methylesterase	2	3	3	1	3	2	4	2	1	1	1	1	1	3	3	3	3	3	3	3	3	2	2	2	1	2	2	1	3	2	1	2	1	1	2	1	0	2	2	2	2	2	0	1	2	2	1	1	2
Benzoate membrane transport protein	1	1	2	1	1	1	1	1	1	1	1	1	1	1	1	1	1	1	1	1	1	1	1	1	1	1	1	1	2	2	1	1	1	2	1	3	2	0	1	1	1	1	2	2	1	1	2	2	1
Creatinine amidohydrolase	1	1	1	0	1	0	1	0	1	1	1	1	1	0	1	1	1	1	1	1	1	2	1	1	2	1	2	1	1	2	1	2	1	2	2	2	1	2	1	2	2	2	1	1	2	2	1	2	2
Phospholipase A1	1	0	1	0	1	0	1	1	1	1	1	1	1	0	1	1	1	1	1	1	1	1	1	1	1	1	1	1	1	1	1	1	1	1	1	1	1	1	1	1	1	1	1	1	1	1	1	1	1
Uncharacterised MFS-type transporter YbfB	0	1	1	1	1	2	1	1	1	2	1	2	1	2	1	1	1	1	1	1	1	2	1	2	2	1	1	1	1	2	1	1	1	2	2	1	2	2	1	2	2	2	2	2	2	2	2	2	2
4Fe-4S single cluster domain	1	1	1	1	1	0	1	1	1	1	1	1	1	1	1	1	1	1	1	1	1	1	0	1	1	1	1	1	1	1	1	1	0	2	1	1	1	1	0	1	1	1	0	1	1	1	1	1	1
Queuine tRNA-ribosyltransferase	1	0	1	0	1	0	1	1	1	1	1	1	1	0	1	1	1	1	1	1	1	1	1	1	1	1	1	1	1	1	1	1	1	1	1	1	1	1	1	1	1	1	1	1	1	1	1	1	1
Protein of unknown function (DUF3025)	1	1	1	1	1	0	1	1	1	1	1	1	1	1	1	1	1	1	1	1	1	1	1	1	1	1	1	1	1	1	1	1	0	1	1	1	1	1	1	1	1	1	1	1	1	1	1	1	1
Elongation-Factor P (EF-P) rhamnosyltransferase EarP	1	1	1	0	1	0	1	0	0	1	1	1	1	1	1	1	1	1	2	2	2	1	1	1	1	1	1	1	1	1	1	1	1	1	1	1	1	1	1	1	1	1	1	1	1	1	1	1	1
Protein of unknown function (DUF3334)	1	1	1	0	1	1	1	0	1	1	1	1	1	1	1	1	1	1	1	1	1	1	1	1	1	1	0	1	1	1	1	0	1	1	1	1	0	1	1	1	1	1	1	1	1	1	1	1	1
Bacterial regulatory helix-turn-helix protein, lysR family	4	5	6	4	6	4	6	4	6	2	3	2	2	4	6	6	5	7	5	5	5	7	3	3	10	5	3	5	6	10	7	4	2	6	8	7	3	8	3	5	6	6	5	5	10	11	7	7	7
Flagella basal body rod protein	4	2	3	1	2	2	2	1	2	2	2	2	2	0	3	2	2	2	2	2	2	2	2	2	2	3	1	2	3	2	2	1	2	2	2	2	0	2	2	2	2	2	2	1	2	2	2	2	2
Arginase family	2	2	2	1	2	1	2	1	2	1	1	1	1	1	2	2	2	2	2	2	2	1	1	1	1	2	1	1	2	1	1	1	1	1	1	1	1	1	1	1	1	1	1	1	1	1	1	1	1
PHB accumulation regulatory domain	1	1	1	0	1	0	1	0	0	1	1	1	1	0	1	1	1	1	1	1	1	1	1	1	1	1	1	1	1	1	1	1	1	1	1	1	1	1	1	1	1	1	1	1	1	1	1	1	1
Chalcone isomerase-like	0	1	1	1	1	1	1	1	1	2	2	2	2	1	1	1	1	1	1	1	1	2	2	2	2	1	0	1	1	3	3	0	1	2	1	2	2	2	2	2	2	2	2	2	3	3	2	2	2
Protein of unknown function (DUF3717)	0	1	1	0	1	0	1	0	1	1	1	1	1	1	1	1	1	1	1	1	1	1	1	1	1	1	1	1	1	1	0	1	0	1	1	1	1	1	1	1	1	1	1	1	1	1	1	1	1
Lumazine binding domain	1	1	1	1	1	0	1	1	1	1	1	1	1	1	1	1	1	1	1	1	1	1	1	1	1	1	1	1	1	1	1	1	1	1	1	1	1	1	1	1	1	1	1	1	1	1	1	1	1
MucB/RseB N-terminal domain	1	1	1	1	1	1	1	1	1	1	1	1	1	1	1	1	1	1	1	1	1	1	1	1	1	1	0	2	1	1	1	0	0	1	1	1	1	1	1	1	1	1	1	1	1	1	1	1	1
Domain of unknown function (DUF4178)	1	1	1	1	1	1	1	1	1	1	1	1	1	0	1	1	1	1	1	1	1	1	1	1	1	1	0	1	1	1	1	0	1	1	1	1	1	1	1	1	1	1	1	1	1	1	1	1	1
Protein of unknown function (DUF1304)	1	0	1	1	1	1	1	1	1	0	0	0	0	1	1	1	1	1	1	1	1	1	0	0	1	1	1	1	1	1	0	1	1	1	1	1	0	1	0	1	2	2	2	0	1	1	1	1	1
Cro/C1-type HTH DNA-binding domain	2	1	1	1	1	1	1	1	1	1	1	2	2	1	1	1	1	1	1	1	1	1	1	1	1	1	0	2	1	3	2	0	2	1	1	1	1	2	1	1	2	2	2	1	2	2	2	2	2
Phosphoethanolamine transferase EptA/EptB	1	1	1	1	1	1	1	1	1	1	1	1	1	1	1	1	1	1	1	1	1	1	1	1	1	1	0	1	1	1	1	1	0	1	1	1	1	1	1	1	1	1	1	1	1	1	1	1	1
Catalase	1	2	2	2	2	1	2	2	0	1	1	2	1	2	2	2	2	2	2	2	2	2	2	1	0	2	2	0	2	4	0	2	0	0	3	1	0	1	2	1	2	2	1	2	2	3	1	1	2
Hemerythrin HHE cation binding domain	3	4	4	4	4	3	4	4	4	5	5	8	7	2	3	4	4	4	4	4	4	7	6	7	6	4	3	6	4	9	5	1	3	7	8	4	3	7	6	7	5	6	5	6	7	7	7	7	7
Peroxidase	1	1	1	1	1	1	3	1	1	1	1	1	1	1	1	1	1	1	1	1	1	1	0	1	1	1	0	1	1	1	1	0	1	1	1	1	1	1	0	1	1	1	0	1	1	1	1	1	1
Domain of unknown function (DUF427)	0	1	1	1	1	1	1	1	1	1	1	1	1	1	1	1	1	1	1	1	1	1	0	1	1	1	0	1	1	1	0	0	1	1	1	1	2	1	0	1	1	1	0	2	1	1	1	1	1
UreD urease accessory protein	1	1	1	1	1	1	1	1	1	1	1	1	1	1	1	1	1	1	1	1	1	1	0	1	1	1	1	1	1	1	1	1	0	1	1	0	1	1	0	1	1	1	1	1	2	1	1	1	1
Beta-lactamase superfamily domain	2	2	2	1	2	2	2	1	2	2	2	2	2	2	2	2	2	2	2	2	2	5	1	2	6	2	1	1	2	6	5	1	1	5	6	4	1	5	1	5	5	4	0	2	7	7	7	7	5
Penicillin amidase	2	1	2	1	2	3	3	2	2	1	1	1	1	2	2	3	2	3	2	2	1	2	2	1	3	2	1	1	2	2	0	1	1	1	2	1	1	1	2	2	1	1	1	2	1	1	1	1	2
Aromatic amino acid lyase	1	1	1	1	1	1	1	1	1	0	0	0	0	1	1	1	1	1	1	1	1	1	0	1	1	1	1	1	1	2	1	1	1	1	1	1	1	1	0	1	1	1	1	1	1	1	1	1	1
Catalytic LigB subunit of aromatic ring-opening dioxygenase	3	2	2	1	2	1	1	1	1	3	5	5	5	2	2	1	1	1	1	1	0	4	2	4	5	2	3	3	1	5	4	2	2	6	7	5	1	5	1	5	3	3	1	4	6	6	5	5	4
Ribosomal protein S19	1	1	1	1	1	1	1	1	1	1	1	1	1	1	1	1	1	1	1	1	1	1	1	1	1	1	1	1	1	1	1	1	1	1	1	1	1	1	1	1	1	1	1	1	1	1	1	1	1
Ribosomal prokaryotic L21 protein	1	1	1	1	1	1	1	1	1	1	1	1	1	1	1	1	1	1	1	1	1	1	1	1	1	1	1	1	1	1	1	1	1	1	1	1	1	1	1	1	1	1	1	1	1	1	1	1	1
SnoaL-like domain	5	6	5	4	5	5	4	4	4	2	2	2	2	3	3	4	4	4	4	4	4	8	2	4	8	3	1	3	4	11	5	2	1	8	9	6	1	11	2	6	7	7	3	4	15	13	11	10	9
Domain of Unknown Function (DUF350)	1	1	1	1	1	1	0	1	1	1	1	1	1	0	1	1	1	1	1	1	0	1	1	1	1	1	0	1	1	1	1	0	1	1	1	1	1	1	1	1	1	1	1	1	1	1	1	1	1
Uncharacterised 5xTM membrane BCR, YitT family COG1284	2	1	2	2	2	1	2	1	1	3	3	2	3	1	2	2	2	2	2	2	2	2	2	2	2	2	0	1	2	2	2	0	1	2	2	2	2	2	2	2	2	2	2	2	2	2	2	2	2
Putative membrane protein insertion efficiency factor	1	1	1	1	1	1	1	1	1	1	1	1	1	0	1	1	1	1	1	1	1	1	1	1	1	1	1	1	1	2	1	1	1	1	1	1	1	1	1	1	1	1	1	1	2	2	1	1	1
Urocanase C-terminal domain	1	1	1	1	1	1	1	1	1	0	0	0	0	1	1	1	1	1	1	1	1	1	0	1	1	1	1	1	1	1	1	1	1	1	1	1	1	1	0	1	1	1	1	1	1	1	1	1	1
Flagellar assembly protein FliH	2	2	3	0	2	2	2	1	2	1	1	1	1	2	3	2	2	2	2	2	2	1	1	1	1	3	1	1	3	1	2	1	1	1	1	1	0	2	1	1	1	1	1	0	1	1	1	1	1
EVE domain	2	1	1	1	1	1	1	1	1	1	1	0	1	1	1	1	1	1	1	1	1	2	1	2	2	1	1	1	1	2	2	1	1	2	2	1	1	2	1	2	2	2	1	2	2	2	2	2	2
CbiX	2	2	2	2	2	2	2	1	2	1	0	1	1	2	2	2	2	2	2	2	2	1	1	2	1	2	1	1	2	1	2	1	1	1	1	1	1	1	1	1	1	1	1	1	1	1	1	1	1
DnaB-helicase binding domain of primase	1	1	1	1	1	0	1	1	1	1	1	1	1	1	1	1	1	1	1	1	1	1	1	1	1	1	0	1	1	1	1	0	1	1	1	1	1	1	1	1	1	1	1	1	1	1	1	1	1
Periplasmic binding protein-like domain	6	3	7	3	6	5	5	3	4	0	0	0	0	5	5	5	5	5	5	5	5	4	1	1	3	6	2	3	5	7	5	4	0	3	4	3	0	4	1	4	6	6	3	1	7	7	3	3	4
SNF2 family N-terminal domain	1	1	2	1	1	1	2	1	2	3	3	3	2	1	1	3	3	3	2	2	4	2	0	2	2	1	0	3	2	2	2	0	0	2	3	2	2	2	1	3	2	2	0	1	2	2	3	2	2
PAP2 superfamily	4	4	4	3	4	4	4	2	4	1	1	1	1	4	4	4	4	5	4	4	4	3	1	2	2	4	5	3	4	2	3	4	0	2	4	2	1	2	1	4	5	3	1	2	3	3	2	2	3
UreE urease accessory protein, C-terminal domain	1	1	1	0	1	1	1	1	0	1	1	1	1	1	1	1	1	1	1	1	1	1	0	1	1	1	1	1	1	1	1	1	0	1	1	1	1	1	0	1	1	1	1	1	1	1	1	1	1
Protein of unknown function DUF72	1	2	2	2	2	2	2	2	1	0	1	1	1	1	2	2	2	2	2	2	2	2	3	4	3	2	1	1	2	3	1	1	0	2	2	1	0	2	3	3	4	3	2	3	3	3	3	2	3
LytTr DNA-binding domain	1	1	1	1	1	1	1	1	1	0	0	0	0	1	1	1	1	1	1	1	1	1	1	1	2	1	1	1	1	2	1	1	1	2	1	1	0	2	2	2	1	2	1	1	2	2	2	2	1
Protein of unknown function (DUF3096)	1	1	1	1	1	1	1	1	1	1	1	1	0	1	1	1	1	1	1	1	1	1	1	1	1	1	0	0	1	1	1	0	1	1	1	1	1	1	1	1	1	1	1	1	1	1	1	1	1
Dna[CI] antecedent, DciA	1	1	1	1	1	0	1	1	0	0	1	1	1	0	1	1	1	1	1	1	1	1	1	1	1	1	1	1	1	1	1	1	1	1	1	0	1	1	1	1	1	1	1	0	1	1	1	1	1
Urease, gamma subunit	1	1	1	0	1	1	1	1	0	1	1	1	1	1	1	1	1	1	1	1	1	1	0	1	1	1	1	1	1	1	1	1	0	1	1	1	1	1	0	1	1	1	1	1	1	1	1	1	1
Cupin domain	4	5	6	4	6	4	5	4	5	3	3	4	4	4	5	5	5	5	5	5	4	5	1	1	6	3	2	3	6	8	3	2	0	4	7	5	6	3	1	4	6	7	2	2	8	9	7	7	7
von Willebrand factor type A domain	2	0	1	1	1	1	1	1	1	2	3	2	2	0	1	1	1	1	1	1	1	1	0	2	1	1	1	0	1	2	2	1	1	1	2	1	3	2	0	1	2	2	1	1	2	2	2	2	1
UreF	1	1	1	0	1	1	1	1	0	1	1	1	1	1	1	1	1	1	1	1	1	1	0	1	1	1	1	1	1	1	1	1	0	1	1	1	1	1	0	1	1	1	1	1	1	1	1	1	1
Sodium:dicarboxylate symporter family	3	3	3	2	3	3	3	2	3	1	1	1	1	3	3	3	3	3	3	3	3	2	2	0	3	3	2	4	4	2	3	2	1	2	2	2	1	2	2	2	2	2	0	0	2	2	2	2	2
Urease beta subunit	1	1	1	0	1	0	1	1	0	1	1	1	1	1	1	1	1	1	1	1	1	1	0	1	1	1	1	1	1	1	1	2	0	1	1	1	1	1	0	1	1	1	1	1	1	1	1	1	1
Lysozyme inhibitor LprI	1	1	1	1	1	1	1	1	1	1	1	1	1	2	1	1	1	1	1	1	1	1	1	2	2	1	2	1	1	3	1	2	1	2	1	1	1	2	1	1	3	4	1	1	2	2	2	2	1
Na+/Pi-cotransporter	1	0	1	1	1	1	1	1	1	0	0	0	0	1	1	1	1	1	1	1	1	1	2	2	1	1	1	2	1	1	1	1	1	1	1	1	0	1	2	1	1	1	2	1	1	1	1	1	1
Bacterial protein of unknown function (DUF924)	1	1	1	1	1	1	1	0	1	1	1	1	1	1	1	1	1	1	1	1	1	2	1	1	1	1	1	1	1	1	1	1	1	1	1	3	1	1	1	1	1	1	1	1	1	1	1	1	1
Anti-sigma-28 factor, FlgM	1	1	1	0	1	1	1	0	1	1	1	1	1	0	1	1	1	1	1	1	1	1	1	1	1	1	1	1	1	1	1	1	1	1	1	1	0	1	1	1	1	1	1	0	1	1	1	1	1
Domain of unknown function (DUF4442)	0	0	1	1	1	1	1	1	1	1	1	1	1	1	1	1	1	1	1	1	1	1	0	1	1	0	0	1	1	1	1	0	1	1	1	1	1	1	0	1	1	1	0	1	1	1	1	1	1
Ribosomal L32p protein family	1	1	1	1	1	1	1	1	1	1	1	1	1	1	1	1	1	1	1	1	1	1	1	1	1	1	1	1	1	1	1	1	1	1	1	1	1	1	1	1	1	1	1	1	1	1	1	1	1
BFD-like [2Fe-2S] binding domain	1	1	1	1	1	1	1	1	1	0	0	1	0	1	1	1	1	1	1	1	1	1	1	1	1	1	0	1	1	1	1	0	1	1	0	1	1	1	1	1	1	1	1	1	1	1	1	1	1
ANTAR domain	1	0	2	0	2	0	2	2	0	1	1	1	1	1	1	1	1	1	1	1	1	1	1	2	1	1	1	0	3	1	1	1	1	1	1	1	2	1	1	1	1	2	0	1	2	1	1	1	2
S-adenosylmethionine decarboxylase	1	1	1	1	1	0	1	0	1	1	1	1	1	1	1	1	1	1	1	1	1	1	1	1	1	1	0	1	1	1	1	0	1	1	1	1	1	1	1	1	1	1	1	1	1	1	1	1	1
Translation initiation factor SUI1	1	1	1	1	1	1	1	1	1	1	1	1	1	0	1	1	1	1	1	1	1	1	0	1	1	1	0	0	1	1	1	0	0	1	1	1	1	1	0	1	1	1	0	1	1	1	1	1	1
Succinylglutamate desuccinylase / Aspartoacylase family	0	1	1	1	1	0	1	1	1	0	0	0	0	1	1	1	1	1	1	1	1	3	1	2	3	1	1	2	1	4	2	1	1	3	3	4	0	3	1	3	3	3	1	3	3	3	3	3	3
EF hand	2	1	3	3	3	0	3	3	2	2	2	2	2	5	4	2	2	2	2	2	2	4	2	2	4	2	1	1	2	5	3	1	0	3	4	4	2	3	2	3	3	2	1	2	4	4	3	3	4
Esterase-like activity of phytase	2	2	2	2	2	2	2	2	2	1	1	2	1	2	2	2	2	2	2	2	2	1	1	2	1	3	0	3	2	4	2	0	0	1	1	1	1	1	1	1	2	2	2	2	4	4	1	1	1
Cytochrome C biogenesis protein transmembrane region	1	1	1	1	1	1	1	1	1	1	1	1	1	0	1	1	1	1	1	1	1	1	1	1	1	1	1	1	1	1	1	1	1	1	1	1	1	1	1	1	1	1	1	1	1	1	1	1	1
Ribosomal protein S11	1	1	1	0	1	1	1	1	1	1	1	1	1	1	1	1	1	1	1	1	1	1	1	1	1	0	1	1	1	1	0	1	1	1	0	1	1	0	1	1	1	1	1	1	1	1	0	0	1
Adenylate and Guanylate cyclase catalytic domain	3	1	3	0	3	4	3	1	3	1	1	2	1	3	3	2	2	2	2	2	1	3	0	3	3	3	0	2	3	2	3	0	3	3	4	3	0	2	0	3	3	3	0	2	2	2	3	3	3
Periplasmic binding protein domain	4	4	9	3	8	5	11	5	5	1	1	1	1	4	5	4	4	4	4	4	4	6	0	3	8	2	2	3	8	10	7	2	0	6	6	3	3	7	0	6	8	9	1	1	11	10	12	12	7
6-pyruvoyl tetrahydropterin synthase	1	1	1	1	1	0	1	1	1	1	1	1	1	1	1	1	1	1	1	1	1	1	0	1	1	1	1	1	1	1	1	1	0	1	1	1	1	1	0	1	1	1	0	1	1	1	1	1	1
Transposase	15	4	11	4	11	1	27	5	6	7	7	12	12	2	12	40	2	39	19	6	38	3	11	5	0	0	10	4	9	4	1	15	11	14	5	0	10	2	15	0	1	1	4	11	4	3	2	0	1
Putative prokaryotic signal transducing protein	0	1	1	0	1	0	1	0	1	1	1	1	1	1	1	1	0	1	0	0	0	1	1	1	1	1	0	1	1	1	2	0	0	1	1	1	1	1	1	1	1	1	1	1	1	1	1	1	1
Methyladenine glycosylase	1	1	1	1	1	1	1	1	1	0	0	0	0	0	1	1	1	1	1	1	1	1	1	1	1	1	1	1	1	1	1	1	0	1	1	1	1	1	1	1	1	1	1	1	1	1	1	1	1
Beta-eliminating lyase	1	1	1	1	1	1	1	1	1	0	0	0	0	1	1	1	1	1	1	1	1	1	0	1	1	1	0	1	1	1	1	0	1	1	1	1	0	1	0	1	1	1	1	1	2	2	1	1	1
ATP dependent DNA ligase domain	0	1	1	1	1	1	1	1	1	0	0	0	0	1	1	1	1	1	1	1	1	1	1	1	1	1	1	0	1	1	0	1	0	1	2	0	0	1	1	1	1	1	1	1	1	1	1	1	1
Cation efflux family	2	1	1	1	1	2	1	1	1	1	1	2	1	1	1	1	1	1	1	1	1	2	4	5	2	1	5	1	1	2	2	5	2	2	4	3	2	2	5	4	4	2	1	2	2	3	2	2	2
HlyD family secretion protein	5	3	5	3	5	3	5	2	4	5	6	6	6	3	5	1	2	2	2	2	2	4	4	4	5	4	11	4	3	4	5	11	6	5	6	4	4	4	4	5	4	4	3	1	4	7	4	4	4
Curli production assembly/transport component CsgG	1	1	2	1	1	1	1	1	1	0	0	0	0	1	1	1	1	1	1	1	1	1	2	1	1	1	1	1	1	1	1	0	1	1	1	1	0	1	3	1	1	1	0	1	1	1	1	1	1
DnaJ domain	1	0	1	1	1	1	1	0	1	1	1	1	1	1	1	1	1	1	1	1	1	1	0	1	1	1	0	0	1	2	1	0	1	1	1	1	1	1	1	2	1	1	0	1	2	2	1	1	1
Transmembrane secretion effector	2	4	4	3	4	2	4	2	2	3	2	2	2	3	3	3	3	3	3	3	3	3	1	2	4	2	3	4	4	5	5	3	0	5	3	5	2	4	1	2	5	5	2	4	5	5	5	5	3
Staphylococcal nuclease homologue	1	0	0	0	0	0	0	0	0	2	1	2	3	0	0	0	0	0	1	1	0	1	1	2	1	1	1	1	0	3	1	1	2	1	2	1	1	1	1	1	1	1	1	3	2	2	1	1	1
Bacterial protein of unknown function (DUF898)	1	1	1	1	1	1	1	1	1	0	0	0	0	1	1	1	1	1	1	1	1	1	1	1	1	1	0	1	1	1	1	0	1	1	1	1	0	1	1	1	1	1	1	1	1	1	1	1	1
Polysaccharide lyase family 4, domain II	1	1	1	1	1	1	1	1	0	1	1	1	1	1	1	1	1	1	1	1	1	1	0	1	1	1	0	0	1	1	1	0	1	1	1	1	0	1	0	1	1	1	0	1	1	1	1	1	1
Protein of unknown function (DUF1515)	1	1	1	1	1	1	1	1	1	0	0	0	0	1	1	1	1	1	1	1	1	1	1	1	1	1	0	1	1	1	1	0	1	1	1	1	0	1	1	1	1	1	1	1	1	1	1	1	1
DJ-1/PfpI family	4	5	5	3	5	1	4	2	2	2	3	2	2	1	6	8	8	8	7	7	7	3	1	2	2	4	2	5	5	7	4	2	1	2	3	2	0	2	1	5	4	5	1	3	6	5	3	3	3
FlgO protein	1	1	1	0	1	1	1	1	1	1	1	1	1	1	1	1	1	1	1	1	1	2	1	2	2	1	0	2	1	1	1	0	2	2	2	2	0	2	1	1	2	2	2	2	1	1	2	2	2
Beta-Casp domain	0	0	0	0	0	0	0	0	0	2	2	2	2	0	0	0	0	0	0	0	0	1	1	3	1	0	0	2	0	1	1	0	1	1	3	2	3	1	3	2	0	0	1	1	1	1	1	1	1
Biopterin-dependent aromatic amino acid hydroxylase	1	1	1	1	1	1	2	0	1	1	1	1	1	1	1	1	1	1	1	1	1	1	1	1	1	1	1	1	1	1	1	1	1	1	1	1	1	1	1	1	1	1	1	1	1	1	1	1	1
Flagellar hook capping protein - N-terminal region	2	1	2	0	1	1	1	0	1	1	1	1	1	0	2	1	1	1	1	1	1	1	1	1	1	2	1	1	2	1	2	1	1	1	2	1	0	1	1	1	1	1	1	0	1	1	1	1	1
Integrase core domain	18	4	7	6	6	4	25	3	7	12	22	20	20	1	8	29	9	28	19	6	34	2	9	8	1	2	24	3	8	2	14	21	12	15	8	2	24	20	18	17	11	2	7	21	1	5	4	2	1
Inner membrane protein CreD	1	1	1	1	1	1	1	1	1	0	0	0	0	1	1	1	1	1	1	1	2	1	0	1	1	1	0	1	1	1	1	0	1	1	1	1	0	1	0	1	1	1	1	1	1	1	1	1	1
Ketopantoate reductase PanE/ApbA	1	2	2	2	2	2	2	2	2	1	1	1	1	1	2	2	2	2	2	2	2	2	1	2	2	2	0	2	2	2	1	0	1	2	2	2	1	2	1	3	1	1	1	2	2	2	2	2	2
DEAD/H associated	0	1	1	1	1	1	1	1	1	0	0	0	0	0	1	1	1	1	1	1	1	1	1	1	1	1	1	0	1	1	0	1	0	1	1	0	0	1	1	1	1	1	1	1	1	1	1	1	1
Glucose / Sorbosone dehydrogenase	1	2	3	3	3	3	3	3	2	1	1	1	1	3	4	3	3	3	4	3	3	1	1	1	1	3	3	1	2	4	0	3	0	1	3	1	0	2	1	1	2	2	1	2	2	2	2	2	2
Mycolic acid cyclopropane synthetase	3	3	3	1	3	3	3	3	3	3	3	4	3	3	3	3	3	3	3	3	3	2	2	2	1	3	1	3	3	1	1	1	1	1	2	1	3	2	4	2	2	2	2	1	1	2	2	2	2
3-demethylubiquinone-9 3-methyltransferase	0	1	0	0	0	0	0	0	0	3	3	3	3	1	1	1	1	1	1	1	1	2	3	1	2	2	2	3	1	2	1	2	0	2	1	0	2	1	3	1	2	2	3	1	2	2	3	3	1
Domain of unknown function (DUF4139)	1	1	1	1	1	1	1	1	1	0	0	0	0	0	1	1	1	1	1	1	1	1	0	1	1	1	0	1	1	1	1	0	1	1	2	1	0	1	0	1	1	1	1	0	1	1	1	1	1
Transcription factor zinc-finger	1	1	1	1	1	0	1	1	1	0	0	0	0	1	1	1	1	1	1	1	1	1	1	1	1	1	0	1	1	1	1	0	1	1	1	1	0	1	1	1	1	1	1	1	1	1	1	1	1
Threonyl and Alanyl tRNA synthetase second additional domain	1	1	1	0	1	1	1	1	0	0	0	0	0	0	1	1	1	1	1	1	1	1	1	1	1	1	0	1	1	1	1	0	0	1	1	1	0	1	1	1	1	1	1	1	1	1	1	1	1
Nitrate reductase gamma subunit	0	1	1	1	1	0	1	1	1	1	1	1	1	0	0	1	1	1	1	1	1	1	1	1	1	1	0	1	1	0	1	0	0	1	1	1	1	1	1	1	0	0	1	1	1	1	1	1	1
Glycosyl transferase family 2	6	7	8	6	8	5	10	7	8	7	5	5	5	6	6	7	7	8	7	7	7	10	1	5	5	7	2	11	7	10	4	3	3	6	5	3	3	13	6	3	7	5	11	5	10	11	15	15	4
HPP family	0	1	1	1	1	0	1	1	1	1	1	1	1	1	1	1	1	1	1	1	1	1	1	1	1	0	1	1	1	1	0	1	1	1	1	0	1	1	1	1	1	1	1	1	1	1	1	1	1
Pyridoxamine 5'-phosphate oxidase like	0	1	1	1	1	1	1	1	1	0	0	0	0	1	1	1	1	1	1	1	1	1	1	1	0	1	1	0	1	2	0	1	0	1	1	0	0	1	1	1	2	2	1	1	2	2	1	1	1
Uncharacterized protein conserved in bacteria (DUF2145)	2	0	1	0	1	0	1	1	1	0	0	0	0	0	1	1	1	1	1	1	1	1	1	1	1	2	0	1	1	1	1	0	1	1	1	2	0	1	1	1	1	1	1	1	1	1	1	1	1
PepSY-associated TM region	5	4	7	5	6	5	6	5	6	0	0	0	0	6	7	6	6	6	6	6	6	4	5	1	5	6	7	3	7	9	5	8	2	4	5	7	1	5	3	3	7	8	5	0	8	10	4	4	4
Ferrous iron transport protein B	1	1	1	1	1	1	3	1	1	1	1	1	1	1	1	1	1	1	1	1	1	1	1	0	1	1	0	1	1	0	1	0	1	1	1	1	1	0	1	1	1	1	1	0	1	1	0	0	1
Chemoreceptor zinc-binding domain	1	1	1	1	1	0	1	1	0	1	1	1	1	1	1	1	1	1	1	1	1	2	1	1	2	1	0	1	1	4	2	0	1	2	2	2	0	2	1	2	2	2	1	1	3	3	2	2	2
L,D-transpeptidase catalytic domain	1	1	1	1	1	1	1	1	1	1	1	3	1	1	1	1	1	1	1	1	1	1	1	1	2	1	1	0	1	2	1	1	2	2	1	2	1	2	1	1	3	2	0	2	2	2	3	2	1
Protein of unknown function (DUF3037)	0	1	1	1	1	1	1	1	1	0	0	0	0	1	1	1	1	1	1	1	1	1	1	1	1	0	0	1	1	1	1	0	0	1	1	1	0	1	0	1	1	1	1	1	1	1	1	1	1
Bacterial regulatory protein, arsR family	2	1	1	1	1	0	1	1	1	1	1	1	1	1	1	1	1	1	1	1	1	1	4	1	1	1	0	2	1	1	1	1	2	1	1	1	1	1	3	1	1	1	6	1	1	1	1	1	1
Protein of unknown function (DUF1501)	2	2	2	2	2	1	3	2	2	0	0	0	0	2	2	2	2	2	2	2	2	2	0	0	2	2	0	2	2	2	2	0	1	2	2	2	0	1	0	2	2	2	0	2	2	2	2	2	2
MmyB-like transcription regulator ligand binding domain	0	1	1	1	1	1	1	1	1	0	0	0	0	2	2	1	1	1	1	1	1	1	1	1	1	0	0	1	1	2	1	1	0	1	1	1	0	1	1	1	2	2	1	1	3	3	2	2	1
NIPSNAP	1	1	3	2	3	3	3	2	3	0	0	0	0	2	2	2	3	2	3	3	2	4	1	0	4	2	0	2	3	3	3	0	0	3	3	2	0	3	1	3	3	3	1	0	4	3	3	3	3
Protein of unknown function (DUF3034)	2	1	1	1	1	0	2	1	1	0	0	0	0	1	1	1	1	1	1	1	1	1	0	1	1	1	0	0	1	1	1	0	0	1	1	1	0	1	0	1	1	1	0	1	1	1	1	1	1
AsmA family	1	1	1	0	1	0	1	0	0	1	1	1	1	1	1	1	1	1	1	1	1	1	1	1	0	1	1	2	1	1	0	1	0	0	1	0	1	1	0	1	1	1	1	1	1	1	1	1	1
Class II Aldolase and Adducin N-terminal domain	2	3	3	2	3	3	3	1	2	1	0	1	1	3	3	2	2	2	2	2	2	4	0	1	2	1	2	3	4	5	3	2	0	2	3	1	1	2	0	2	2	2	2	1	7	6	2	2	3
Protein of unknown function (DUF779)	1	0	1	1	1	1	1	0	1	0	0	0	0	1	1	1	1	1	1	1	1	1	1	0	1	1	1	1	1	1	1	1	1	1	0	1	0	1	1	1	1	1	0	1	1	1	1	1	1
Dihydroprymidine dehydrogenase domain II, 4Fe-4S cluster	1	1	1	1	1	1	1	1	1	0	0	0	0	1	1	1	1	1	1	1	1	1	0	1	1	1	0	1	1	1	1	0	0	1	2	1	0	1	0	1	1	1	0	0	1	1	1	1	1
Short-chain fatty acyl coenzyme A regulators	1	1	1	0	1	1	1	0	0	2	0	1	1	1	1	0	0	0	0	0	0	1	1	0	1	1	1	1	1	1	1	0	1	1	2	2	1	1	1	1	1	1	2	0	1	1	1	1	1
Fimbrial assembly protein (PilN)	2	1	2	2	2	2	2	2	2	1	1	1	1	2	2	2	2	1	2	2	2	1	1	1	1	2	1	3	2	1	1	1	2	1	2	1	1	1	1	0	1	1	2	1	1	1	1	1	1
Domain of unknown function (DUF2383)	1	1	1	1	1	1	1	1	1	1	1	1	1	1	1	1	1	1	1	1	1	1	1	1	0	1	1	0	1	1	0	1	0	0	1	0	1	1	1	1	1	1	1	1	1	1	1	1	1
Domain of unknown function (DUF4198)	1	1	1	1	1	1	1	1	1	0	0	0	0	1	1	1	1	1	1	1	1	1	1	0	1	1	1	2	1	2	2	1	0	1	1	1	0	1	1	1	1	1	2	0	2	2	1	1	1
Substrate binding domain of ABC-type glycine betaine transport system	2	1	3	2	2	2	2	2	2	2	3	2	2	1	2	2	2	2	2	2	2	0	2	0	0	2	2	2	2	3	2	2	0	0	0	0	2	0	3	0	0	0	2	0	3	3	0	0	0
Domain of unknown function (DUF4337)	1	1	1	1	1	1	1	1	1	0	0	0	0	1	1	1	1	1	1	1	1	1	0	0	1	1	0	1	1	1	1	0	0	1	1	1	0	1	0	1	1	1	0	1	1	1	1	1	1
yiaA/B two helix domain	1	0	1	0	1	0	1	1	1	0	0	0	0	0	1	1	1	1	1	1	1	1	1	1	1	1	0	1	1	1	0	0	1	1	1	1	0	1	1	1	1	1	1	1	1	1	1	1	1
Protein of unknown function (DUF3455)	1	1	1	1	1	0	1	1	1	0	0	0	0	1	1	1	1	1	1	1	1	1	0	1	1	1	1	0	1	1	1	1	0	1	1	0	0	1	0	1	1	1	0	1	1	1	1	1	1
YcdC-like protein, C-terminal region	1	1	1	1	1	1	1	1	1	0	0	0	0	1	1	1	1	1	1	1	1	2	0	1	2	1	1	1	1	2	1	1	0	2	2	2	0	2	0	2	2	2	0	0	2	2	1	2	2
Potassium-transporting ATPase A subunit	1	1	1	1	1	1	1	1	1	0	0	0	0	1	1	1	1	1	1	1	1	1	0	0	1	1	1	2	1	1	1	1	0	1	1	1	0	1	0	1	1	1	1	0	1	1	1	1	1
Type II secretion system protein B	1	1	1	1	1	1	1	1	1	0	0	0	0	0	1	1	1	1	0	1	1	1	2	1	1	1	0	0	1	1	0	0	0	1	1	2	0	1	1	1	1	1	1	1	1	1	1	1	1
Protein of unknown function (DUF3299)	1	1	1	1	1	1	1	0	1	0	0	0	0	1	1	1	1	1	1	1	1	1	0	1	1	1	2	0	1	1	1	2	1	1	1	1	0	1	0	1	1	1	0	1	1	1	1	1	1
Domain of Unknown Function (DUF748)	1	1	1	1	1	1	2	1	1	2	4	1	1	2	1	1	1	1	1	1	1	1	1	1	1	1	0	1	1	1	1	0	1	1	3	2	1	1	1	1	1	1	1	1	1	1	1	1	1
Protein of unknown function (DUF1800)	2	2	2	2	2	0	2	2	2	0	0	0	0	2	2	2	2	2	2	2	2	2	0	0	2	2	0	2	2	2	2	0	0	2	2	2	0	1	0	2	2	2	0	2	2	2	2	2	2
3HB-oligomer hydrolase (3HBOH)	1	1	1	1	1	1	1	1	1	1	1	1	1	1	1	1	1	1	1	1	1	1	1	1	1	1	0	1	1	1	1	0	0	1	1	1	1	1	0	1	1	1	1	0	1	1	1	1	1
Protein of unknown function (DUF962)	1	1	1	1	1	1	1	0	1	0	0	0	0	1	1	1	1	1	1	1	1	2	0	2	2	1	0	2	1	2	1	0	0	2	2	2	0	1	0	2	2	2	0	2	2	2	2	2	2
Tetracyclin repressor-like, C-terminal domain	0	5	5	2	5	2	5	5	3	2	2	2	2	2	2	4	4	4	4	4	4	7	1	7	8	2	3	4	5	13	3	3	5	10	10	5	3	8	1	8	11	7	4	5	10	10	12	12	7
Tannase and feruloyl esterase	1	1	1	1	1	1	1	1	0	0	0	0	0	0	0	1	1	1	1	1	2	3	0	0	4	0	1	0	0	4	4	1	0	4	3	2	0	3	0	2	3	4	0	1	3	3	5	5	3
Permease family	1	1	1	1	1	0	1	1	1	1	1	1	1	1	1	1	1	1	1	1	1	1	1	0	1	1	2	2	1	2	1	2	1	1	2	1	1	1	1	1	1	1	1	1	1	1	0	0	1
K+-transporting ATPase, c chain	1	1	1	1	1	1	1	1	1	0	0	0	0	1	1	1	1	1	1	1	2	1	0	0	1	1	1	1	1	1	1	1	0	1	1	1	0	1	0	1	1	1	1	0	1	1	1	1	1
Glycosyltransferase family 20	1	1	2	2	2	2	2	1	2	0	0	0	0	1	2	2	2	2	2	2	2	1	1	1	0	1	1	1	2	1	0	1	0	0	1	0	0	1	1	1	1	1	1	1	1	1	1	1	1
Sulphur transport	3	2	2	2	2	0	2	2	2	0	0	0	0	1	2	2	2	2	2	2	2	3	3	2	3	3	2	4	2	3	2	4	2	3	3	2	1	0	3	2	3	3	3	2	3	3	3	3	3
Gram-negative porin	5	9	10	7	10	8	10	8	9	5	4	7	9	9	10	6	6	6	6	6	5	5	5	3	6	4	10	7	9	12	7	9	3	5	8	3	6	6	8	5	5	3	6	2	9	9	8	8	5
Predicted integral membrane protein (DUF2269)	1	2	2	1	2	2	2	1	2	0	0	0	0	2	2	2	2	2	2	2	2	1	0	0	1	2	0	1	2	2	1	0	0	1	1	1	0	1	0	1	1	1	0	0	1	1	1	1	1
Domain of unknown function (DUF4130	0	1	1	1	1	1	1	0	1	0	0	0	0	1	1	1	1	1	1	1	1	1	0	1	1	1	1	0	1	1	1	1	0	1	1	1	0	1	0	1	1	1	1	1	1	1	1	1	1
Glyoxalase-like domain	4	5	5	3	5	4	5	2	5	1	1	1	1	3	4	2	2	2	2	2	2	3	1	1	3	4	1	4	4	8	2	1	1	3	2	1	0	2	1	3	4	6	2	2	9	8	5	5	3
Nitroreductase family	2	2	3	2	3	2	3	2	3	5	5	5	5	3	3	2	3	2	3	3	2	4	4	6	5	2	5	2	3	8	3	4	4	4	5	4	5	4	4	3	4	5	4	4	7	7	5	5	4
Protein of unknown function (DUF3649)	1	0	1	0	1	0	1	1	1	0	0	0	0	1	1	1	1	1	1	1	1	1	1	0	1	1	2	1	1	3	1	2	0	1	1	1	0	1	1	1	2	2	0	0	2	2	1	1	1
Endoribonuclease L-PSP	1	4	4	3	4	3	5	3	3	0	0	0	0	3	3	5	4	5	4	4	4	4	1	2	5	4	4	4	3	8	2	4	0	5	5	4	1	4	0	3	6	6	3	1	7	9	6	6	3
Zinc ribbon domain	1	1	2	1	2	1	2	2	1	1	1	0	1	2	2	1	1	1	1	1	1	1	0	0	1	1	1	2	2	2	1	2	1	1	0	1	1	0	0	0	1	1	1	0	2	2	2	1	1
MoaC family	1	1	1	0	1	0	1	0	1	1	1	1	1	1	1	1	1	1	1	1	1	1	1	1	1	1	1	1	1	1	2	1	1	1	1	1	1	1	2	1	0	0	1	0	1	1	0	0	1
Putative peptidoglycan binding domain	4	2	2	2	2	3	2	2	2	1	0	0	0	2	4	2	4	2	2	2	2	1	1	0	1	2	0	1	4	0	0	0	0	0	1	1	0	0	1	1	0	0	1	1	1	0	0	0	1
Diacylglycerol kinase catalytic domain	1	1	1	0	1	1	1	1	1	0	0	0	0	1	1	1	1	0	1	1	1	1	0	1	1	1	0	0	1	1	1	0	0	1	1	1	0	1	1	1	1	1	0	1	1	1	1	1	1
Sir2 family	1	1	2	2	2	2	2	1	2	1	1	1	1	2	2	2	2	2	2	2	2	1	2	1	1	2	0	1	2	1	0	0	1	1	1	1	1	1	3	1	1	1	1	0	1	1	0	0	1
Protein of unknown function (DUF2909)	0	0	1	0	0	0	0	0	0	1	1	1	1	0	0	0	0	0	0	0	0	1	1	1	1	0	1	1	0	1	1	1	1	1	1	1	1	1	1	1	1	1	1	1	1	1	1	1	1
Bacterial regulatory proteins, gntR family	1	3	3	1	3	2	3	2	2	3	1	2	2	2	2	2	2	2	2	2	2	1	1	0	1	2	4	2	3	2	1	3	0	1	1	3	2	2	2	1	2	2	2	0	2	2	2	2	1
Peptidase inhibitor I78 family	1	1	1	0	1	1	1	1	1	1	1	1	1	1	1	1	1	1	1	1	1	1	1	1	1	1	1	1	1	1	1	1	1	1	0	1	1	1	1	1	1	1	1	1	1	1	1	1	1
HupE / UreJ protein	1	1	1	0	1	0	1	1	0	1	2	1	1	0	1	1	1	1	1	1	1	2	0	2	1	1	1	1	1	2	1	1	0	1	4	1	2	3	0	1	1	1	1	2	2	2	1	1	2
Aldolase/RraA	2	2	2	1	2	2	0	0	0	2	2	3	3	2	2	0	0	0	0	0	0	3	1	2	3	2	8	6	2	6	3	8	2	3	4	2	2	3	1	3	4	4	5	2	6	6	3	3	3
Putative zinc- or iron-chelating domain	3	3	1	3	1	3	2	3	3	3	3	3	3	3	3	3	3	3	3	3	3	4	4	2	6	3	0	3	3	1	1	0	2	3	4	5	3	4	3	4	2	2	4	2	1	1	2	2	4
Trehalose-phosphatase	1	1	1	1	1	1	1	0	1	0	0	0	0	1	1	1	1	1	1	1	1	1	1	1	0	1	1	1	1	1	0	1	0	0	1	0	0	1	1	1	1	1	1	1	1	1	1	1	1
non-haem dioxygenase in morphine synthesis N-terminal	0	3	3	3	3	2	3	2	3	0	0	0	0	3	3	1	1	1	1	1	1	2	0	0	1	1	2	1	1	2	1	2	0	1	3	2	0	1	0	3	1	1	1	0	2	2	0	0	2
AefR-like transcriptional repressor, C-terminal domain	3	1	2	0	1	1	1	0	1	1	2	1	1	1	1	1	1	1	1	1	1	1	0	1	1	3	1	0	1	1	2	1	0	2	2	0	1	2	1	1	1	1	0	0	2	2	1	1	1
DTW domain	0	0	0	0	0	0	0	0	0	2	2	2	2	0	0	0	0	0	0	0	0	1	2	1	1	0	2	0	0	1	1	2	1	1	1	1	2	1	2	1	1	1	2	1	1	1	1	1	1
Copper binding periplasmic protein CusF	0	0	1	0	0	1	0	0	0	3	3	5	5	0	0	0	0	0	0	0	0	3	2	6	1	3	1	1	0	2	2	1	0	3	3	1	4	2	8	4	2	1	1	3	2	3	2	2	2
Antitoxin Phd_YefM, type II toxin-antitoxin system	2	4	2	2	1	0	3	1	3	0	1	2	2	0	1	2	2	2	2	2	2	1	0	1	1	1	1	1	1	1	1	1	0	2	1	1	2	1	0	1	1	3	0	0	1	2	1	1	1
Uncharacterized protein conserved in bacteria (DUF2062)	1	1	0	0	1	0	1	1	0	0	1	1	1	0	1	1	1	1	1	1	1	1	0	0	1	1	0	0	0	1	1	0	0	1	1	1	0	1	0	1	1	1	0	1	1	1	1	1	1
Putative citrate transport	0	0	0	0	0	0	0	0	0	1	1	2	1	0	0	0	0	0	0	0	0	1	1	0	1	0	1	1	0	0	1	1	1	1	1	1	1	1	1	1	1	1	1	1	1	1	1	1	1
Glycosyl hydrolases family 15	1	1	1	1	2	1	3	1	2	0	0	0	0	1	1	2	2	2	2	2	2	1	1	1	0	1	0	1	1	1	0	0	0	0	2	0	0	1	1	1	1	1	1	0	1	1	1	1	1
Copper resistance protein D	0	0	0	0	0	0	0	0	0	1	1	1	1	0	0	0	0	0	0	0	0	1	2	1	1	0	1	1	0	1	1	1	0	1	1	1	1	1	2	1	1	1	2	1	1	1	1	1	1
Regulator of RNA terminal phosphate cyclase	1	0	0	1	1	1	1	1	1	0	0	0	0	0	0	1	1	1	1	1	1	1	0	0	1	1	1	0	1	1	1	0	1	1	1	1	0	1	0	1	1	1	0	0	1	1	1	1	1
2-keto-3-deoxy-galactonokinase	1	1	1	1	1	1	2	1	1	0	0	0	0	1	1	1	1	1	1	1	1	1	0	0	1	0	0	0	1	1	1	0	0	1	1	0	0	1	0	1	1	1	0	0	1	1	1	1	1
RbsD / FucU transport protein family	1	1	1	1	1	1	1	0	1	0	0	0	0	1	1	1	1	1	1	1	1	2	0	0	2	1	0	0	1	1	2	0	0	2	2	0	0	2	0	2	2	2	0	0	1	1	2	2	2
Domain of unknown function (DUF4398)	0	1	1	1	1	1	1	0	1	0	0	0	0	1	1	1	1	1	1	1	1	1	0	1	0	1	0	0	1	1	0	0	0	0	1	0	0	1	0	1	1	1	0	1	1	1	1	1	1
Monomeric isocitrate dehydrogenase	0	0	0	0	0	0	0	0	0	1	1	1	1	0	0	0	0	0	0	0	0	1	1	1	1	0	1	1	0	1	1	1	0	1	1	1	1	1	1	1	1	1	1	1	1	1	1	1	1
Fasciclin domain	0	1	1	1	1	1	1	0	1	3	3	3	3	1	1	1	1	1	1	1	1	3	1	3	1	0	1	1	1	4	0	1	2	1	3	2	1	3	1	3	2	1	1	3	4	4	3	3	3
Flagellar protein FliS	2	1	1	0	1	1	1	0	1	1	1	1	1	1	1	1	1	1	1	1	1	1	1	1	1	1	1	1	1	1	1	1	1	1	1	1	0	1	1	1	1	1	1	0	1	1	1	1	1
Protein of unknown function (DUF1445)	1	1	1	0	1	1	1	0	1	0	0	0	0	1	1	1	1	1	1	1	1	1	0	0	1	1	0	0	1	1	0	0	0	1	1	0	1	1	0	0	1	1	0	1	1	1	1	1	1
Helix-hairpin-helix motif	1	0	0	0	0	0	0	0	0	1	0	1	1	0	0	0	0	0	0	0	0	1	1	1	1	1	1	1	0	1	1	1	1	1	1	1	1	1	1	1	1	1	1	1	1	1	1	1	1
SMP-30/Gluconolactonase/LRE-like region	5	6	7	6	7	4	5	5	4	2	2	1	2	4	6	4	4	4	4	4	4	4	2	1	4	4	5	3	6	5	5	4	0	3	4	2	2	3	2	4	7	6	3	2	6	6	4	4	4
Acetyl-CoA hydrolase/transferase C-terminal domain	1	1	1	1	1	0	1	1	1	2	3	2	2	1	1	1	1	1	1	1	1	1	2	1	1	1	1	1	1	0	1	1	0	1	1	1	2	1	2	1	0	0	1	1	0	0	1	1	1
Protein of unknown function (DUF3422)	0	0	0	0	0	0	0	0	0	1	1	1	1	0	0	0	0	0	0	0	0	1	0	1	1	0	1	1	0	1	1	2	1	1	1	1	1	1	0	1	1	1	2	1	1	1	1	1	1
Protein of unknown function (DUF1294)	1	1	1	0	1	1	0	3	2	0	1	2	2	0	0	2	2	2	2	2	2	1	1	1	1	1	1	1	1	1	1	1	0	1	1	1	0	1	1	1	1	1	0	1	1	1	1	1	1
Oxidoreductase family, NAD-binding Rossmann fold	0	0	0	0	0	0	0	0	0	2	2	7	5	0	0	1	1	1	1	1	1	2	0	2	2	0	1	3	1	2	1	1	2	2	4	1	0	2	1	2	3	3	0	1	3	3	5	5	3
Type IV pili methyl-accepting chemotaxis transducer N-term	1	3	2	2	2	1	2	2	2	1	2	2	2	1	2	1	1	1	1	1	1	4	2	1	3	2	0	2	2	2	3	0	0	4	6	3	2	4	2	4	2	2	2	3	3	3	4	4	4
SOS response associated peptidase (SRAP)	0	0	0	0	0	0	0	0	0	2	3	4	4	0	0	0	0	0	0	0	0	3	0	3	2	0	2	0	0	2	2	2	3	1	7	2	1	2	0	1	3	3	3	5	3	3	1	2	4
Phytanoyl-CoA dioxygenase (PhyH)	1	2	2	2	2	2	2	2	2	0	0	0	0	2	2	1	1	1	1	1	1	2	0	1	2	1	0	2	2	2	2	0	0	1	1	1	0	3	0	1	1	1	1	0	2	2	3	3	1
ParD-like antitoxin of type II bacterial toxin-antitoxin system	0	0	1	0	1	1	1	0	1	0	0	1	1	0	1	0	0	0	0	0	0	1	0	1	1	1	1	0	1	1	1	1	0	2	1	1	0	2	0	1	2	2	0	2	1	1	2	2	1
DoxX	2	3	4	3	4	3	2	2	1	2	1	2	2	1	2	1	1	1	1	1	1	3	1	2	2	1	2	4	3	3	3	2	1	2	2	2	3	2	1	2	3	3	1	0	3	4	3	3	2
Amidohydrolase	5	6	9	4	9	5	3	1	1	3	3	6	6	6	6	1	1	1	1	1	1	6	0	4	6	5	7	8	5	9	7	8	2	8	11	3	2	5	0	6	5	4	7	4	8	8	9	8	7
Outer membrane lipoprotein LolB	1	1	1	1	1	1	1	1	1	1	1	1	1	1	1	1	1	1	1	1	1	1	1	1	1	1	1	1	1	1	1	1	0	1	1	1	1	1	1	1	1	1	1	1	1	1	1	1	1
Protein of unknown function (DUF4197)	0	0	0	0	0	0	0	0	0	1	1	1	1	0	0	0	0	0	0	0	0	1	0	1	1	0	1	1	0	1	1	1	0	1	1	1	1	1	1	1	1	1	0	1	1	1	1	1	1
Putative polyhydroxyalkanoic acid system protein (PHA_gran_rgn)	0	0	0	0	0	0	0	0	0	1	1	0	1	0	0	0	0	0	0	0	0	1	0	1	1	0	1	1	0	1	1	1	1	1	1	1	1	1	0	1	1	1	0	1	1	1	1	1	1
RNA 3'-terminal phosphate cyclase	1	0	0	1	1	0	1	1	1	0	0	0	0	1	1	0	0	0	0	0	0	1	0	0	1	1	1	0	1	1	1	0	1	1	1	1	0	1	0	1	1	1	0	0	1	1	1	1	1
Vanillate O-demethylase oxygenase C-terminal domain	0	1	1	1	1	1	1	1	1	0	0	0	0	1	1	1	1	1	1	1	1	2	0	1	2	0	1	2	1	2	1	1	0	2	2	2	0	2	0	2	1	1	1	1	3	3	2	2	2
Permease for cytosine/purines, uracil, thiamine, allantoin	1	2	2	2	2	2	2	2	2	1	1	1	1	2	2	2	2	2	2	2	2	2	0	2	2	2	0	2	2	3	2	0	1	2	2	2	0	2	0	2	3	3	1	1	3	3	2	2	2
Protein of unknown function (DUF2721)	0	1	1	1	1	1	1	1	1	1	1	1	1	0	1	0	0	0	0	0	0	1	0	1	1	0	0	1	1	1	1	0	1	1	1	1	1	1	0	1	1	1	1	1	1	1	1	1	1
Poly(hydroxyalcanoate) granule associated protein (phasin)	1	0	0	0	0	0	0	0	0	1	1	1	1	0	0	0	0	0	0	0	0	1	1	1	1	1	0	1	0	1	1	0	1	1	1	1	1	1	1	1	1	1	1	1	1	1	1	1	1
Protein of unknown function (DUF2889)	0	0	0	0	0	0	0	0	0	1	1	1	1	0	0	0	0	0	0	0	0	1	1	1	1	0	1	0	0	1	1	1	0	2	1	1	1	1	1	1	1	1	1	1	1	1	1	1	1
Mannitol dehydrogenase C-terminal domain	1	0	2	1	2	1	1	1	1	0	0	0	0	1	1	0	0	0	0	0	0	1	0	0	1	1	0	0	1	1	2	0	0	1	1	3	0	1	0	1	1	1	0	1	1	1	2	2	1
Copper chaperone PCu(A)C	1	0	1	1	1	1	1	1	1	1	1	1	1	1	1	1	1	1	1	1	1	1	1	1	1	0	1	2	1	2	1	1	1	1	1	2	1	1	1	1	1	1	2	1	2	3	1	1	1
WYL domain	1	0	0	0	0	0	0	0	0	0	0	0	0	0	0	1	1	1	1	1	1	4	2	2	3	1	1	2	0	4	3	0	1	4	3	2	1	3	2	3	3	3	1	2	3	4	4	3	3
Nitrate reductase delta subunit	0	1	1	1	1	0	1	1	1	2	2	3	2	0	0	1	1	1	1	1	1	2	2	2	2	1	0	2	1	1	2	0	0	2	2	2	2	2	2	2	1	1	1	2	2	2	2	2	2
MFS/sugar transport protein	0	0	0	0	0	0	0	0	0	1	1	1	1	0	0	0	0	0	0	0	0	2	1	1	2	0	0	0	0	2	1	0	2	2	3	2	1	2	1	2	2	2	1	1	2	2	2	2	2
Calcineurin-like phosphoesterase superfamily domain	2	1	1	0	1	0	1	1	0	3	3	3	3	1	1	1	1	1	1	1	1	2	3	1	3	1	0	1	1	2	2	0	2	4	3	4	2	2	5	2	2	2	2	2	2	2	3	2	3
5'-nucleotidase, C-terminal domain	1	2	2	2	2	1	2	2	2	3	3	3	3	3	3	2	2	2	2	2	2	2	2	1	3	2	2	4	2	2	3	2	1	3	2	3	2	2	2	2	2	2	2	1	2	2	2	2	2
Anti sigma-E protein RseA, N-terminal domain	1	1	1	1	1	1	1	1	1	1	1	1	1	1	1	1	1	1	1	1	1	1	1	1	1	1	1	1	1	1	1	1	0	1	1	1	1	1	1	1	1	1	1	1	1	1	1	1	1
Protein of unknown function (DUF3426)	1	1	1	1	1	1	1	1	1	1	1	1	1	1	1	1	1	1	1	1	1	1	1	1	1	1	0	1	1	1	1	0	1	1	1	2	1	1	1	1	1	1	0	1	1	1	1	1	1
Protein of unknown function (DUF938)	0	0	0	0	0	0	0	0	0	1	0	1	1	0	0	0	0	0	0	0	0	1	1	1	1	0	0	1	0	1	1	0	1	1	1	1	1	1	1	1	1	1	0	1	1	1	1	1	1
Protein of unknown function (DUF3833)	0	0	0	0	0	0	0	0	0	1	1	1	1	0	0	0	0	0	0	0	0	1	1	1	1	0	0	0	0	1	1	0	1	1	1	1	1	1	1	1	1	1	1	1	1	1	1	1	1
Protein of unknown function (DUF1365)	1	1	1	0	1	1	1	1	1	1	1	1	1	1	1	1	1	1	1	1	1	1	1	1	1	1	0	2	1	1	1	0	1	1	1	1	1	1	1	1	1	1	1	1	1	1	1	1	1
Virulence factor membrane-bound polymerase, C-terminal	1	1	1	1	1	1	1	1	1	1	2	1	1	1	1	2	1	2	1	1	1	2	1	1	2	1	0	2	1	1	1	0	1	1	3	1	2	1	1	1	1	1	1	1	1	1	1	1	1
beta-keto acid cleavage enzyme	1	0	1	0	1	1	0	0	0	0	0	1	1	1	1	0	0	0	0	0	0	2	0	1	2	0	0	0	1	3	1	0	1	1	2	2	1	3	0	2	3	3	1	2	2	2	3	3	2
LTXXQ motif family protein	1	1	1	1	1	1	1	1	1	1	1	1	1	1	1	2	1	2	1	1	1	2	1	2	2	1	1	0	1	2	2	1	1	2	2	2	1	2	1	2	2	2	1	2	2	2	2	2	2
tRNA-splicing ligase RtcB	1	0	0	1	1	0	1	1	1	0	0	0	0	0	0	0	0	0	0	0	0	1	0	0	1	1	1	0	1	2	1	1	1	1	1	1	0	1	0	1	1	1	0	0	2	1	1	1	1
FdhD/NarQ family	1	1	1	1	1	0	1	1	1	1	1	1	1	1	1	1	1	1	1	1	1	1	1	1	1	1	1	1	1	2	2	1	0	1	1	1	1	1	1	1	2	2	1	1	2	1	1	1	1
Lytic transglycolase	1	0	1	1	1	1	1	1	1	1	2	1	1	0	1	1	1	1	1	1	1	1	1	1	1	1	1	1	1	1	1	1	0	1	1	1	1	2	1	1	1	1	1	1	1	1	2	2	1
PKHD-type hydroxylase C-terminal domain	1	0	0	0	0	0	0	0	0	1	1	1	1	0	0	0	0	0	0	0	0	1	1	1	1	1	1	1	0	2	1	1	0	1	1	1	1	1	1	1	1	1	2	1	2	2	1	1	1
Uncharacterized protein conserved in bacteria (DUF2242)	1	1	1	0	1	0	1	1	0	1	1	1	1	1	1	1	1	1	1	1	1	1	1	1	1	1	1	0	1	1	1	1	1	1	1	1	1	1	1	1	1	1	1	1	1	1	1	1	1
Bacterial protein of unknown function (DUF839)	1	1	1	1	1	1	1	1	1	1	1	1	1	1	1	2	2	2	2	2	2	1	0	1	1	1	1	1	1	3	2	1	1	1	1	1	1	1	0	1	1	1	1	1	3	3	1	1	1
Copper/zinc superoxide dismutase (SODC)	1	1	2	2	2	1	2	2	1	1	1	1	1	1	2	2	2	2	2	2	1	1	1	1	1	2	2	2	1	3	1	2	0	1	1	1	1	1	1	1	1	1	1	1	1	1	1	1	1
Cytochrome C'	0	0	0	0	0	0	0	0	0	1	1	1	1	0	0	0	0	0	0	0	0	1	2	1	1	0	0	1	0	1	1	0	0	1	1	1	0	1	1	1	1	1	2	1	1	1	1	1	1
Nucleoside recognition	1	1	1	1	1	1	1	1	1	1	1	1	1	1	1	1	1	1	1	1	1	1	1	1	1	1	1	1	1	1	1	1	1	1	1	1	1	1	1	1	1	1	1	1	1	1	1	1	1
Aromatic-ring-opening dioxygenase LigAB, LigA subunit	0	0	0	0	0	0	0	0	0	1	1	2	2	0	0	0	0	0	0	0	0	2	0	0	2	0	1	1	0	1	2	1	1	2	3	2	0	2	0	2	1	1	0	1	1	1	2	2	2
Aldose 1-epimerase	2	3	2	1	2	2	1	1	2	1	1	1	1	1	2	2	2	2	2	2	2	2	0	0	2	1	1	0	2	2	2	1	1	2	2	1	1	2	0	2	2	2	0	0	2	2	2	2	2
YhhN family	0	0	0	0	0	0	0	0	0	1	1	1	1	0	0	0	0	0	0	0	0	1	1	1	1	0	1	1	0	1	0	1	1	1	1	1	0	1	1	1	1	1	0	1	1	1	1	1	1
Domain of unknown function (DUF1932)	0	0	0	0	0	0	0	0	0	1	1	2	2	0	0	0	0	0	0	0	0	0	0	1	1	0	0	0	0	1	0	0	1	1	2	1	0	1	0	1	0	0	0	0	1	1	1	1	1
Transition state regulatory protein AbrB	0	0	0	0	0	0	0	0	0	1	1	2	2	0	0	0	0	0	0	0	0	1	0	1	1	0	1	0	0	1	1	1	0	1	1	1	1	1	0	1	1	1	1	1	1	1	1	1	1
Ku70/Ku80 beta-barrel domain	0	1	1	1	1	1	1	1	1	0	0	0	0	1	1	1	1	1	1	1	1	1	1	1	0	1	1	0	1	3	0	1	0	0	0	0	0	0	1	0	1	1	1	0	4	4	1	1	1
RHS Repeat	20	10	19	10	11	8	24	16	13	0	0	0	0	11	14	17	12	19	11	17	17	0	0	3	2	12	0	5	19	3	0	0	0	9	2	5	0	0	0	0	12	10	0	0	1	3	6	4	2
Copper binding proteins, plastocyanin/azurin family	1	1	2	2	2	1	2	1	2	2	2	3	3	1	1	1	1	1	1	1	1	3	2	7	2	2	3	2	2	3	2	3	0	4	2	2	3	2	3	4	4	3	2	3	3	3	2	2	2
Domain of unknown function (DUF1508)	0	0	0	0	0	0	0	0	0	1	1	1	1	0	0	0	0	0	0	0	0	1	0	1	1	0	1	1	0	1	1	0	0	1	1	1	1	1	0	1	1	1	0	0	1	2	2	1	1
Ring hydroxylating beta subunit	1	0	1	0	1	0	1	0	1	2	3	3	3	0	1	1	1	1	1	1	1	2	0	1	1	1	0	0	1	1	0	0	0	3	1	1	3	1	1	2	1	0	0	1	1	1	1	1	1
NAD(P)H-binding	3	3	2	2	2	2	2	2	2	0	0	2	2	3	3	1	1	1	1	1	1	3	1	0	2	2	1	1	2	6	1	1	1	2	3	1	1	2	1	3	2	2	0	1	5	6	2	3	3
ABC transporter, phosphonate, periplasmic substrate-binding protein	1	0	0	0	0	0	0	0	0	4	5	6	6	0	0	0	0	0	0	0	0	1	3	2	1	0	2	1	0	3	1	3	0	2	2	2	3	2	1	1	2	2	0	2	3	3	2	2	1
Protein of unknown function (DUF3305)	0	0	0	0	0	0	0	0	0	1	1	1	1	0	0	0	0	0	0	0	0	1	1	1	1	0	0	1	0	1	1	0	0	1	1	1	1	1	1	1	1	1	0	1	1	1	1	1	1
Carbon monoxide dehydrogenase subunit G (CoxG)	0	0	0	0	0	0	0	0	0	1	1	1	1	0	0	0	0	0	0	0	0	1	0	1	1	0	0	1	0	1	1	0	0	1	1	1	1	1	0	1	1	1	0	1	1	1	1	1	1
PhnA domain	0	0	0	0	0	0	0	0	0	1	1	1	1	0	0	0	0	0	0	0	0	1	0	0	1	0	0	1	0	0	1	0	1	1	1	1	1	1	0	1	1	1	1	1	1	1	1	1	1
Oxidoreductase-like protein, N-terminal	1	1	1	1	1	1	1	1	1	1	1	1	1	0	1	1	1	1	1	1	1	1	0	1	1	1	1	1	1	1	1	1	0	1	1	0	1	1	1	1	1	1	0	1	1	1	1	1	1
Protein of unknown function (DUF2788)	0	0	0	0	0	0	0	0	0	1	1	1	1	0	0	0	0	0	0	0	0	1	0	1	1	0	1	1	0	1	1	1	1	1	1	1	1	1	0	1	1	1	0	1	1	1	1	1	1
Predicted integral membrane protein (DUF2189)	0	0	0	0	0	0	0	0	0	2	2	2	2	0	0	0	0	0	0	0	0	2	1	2	2	0	2	2	0	1	3	2	2	2	2	2	2	2	1	2	2	2	0	2	1	1	2	2	2
Secretory lipase	0	0	0	0	0	0	0	0	0	1	1	2	1	0	0	0	0	0	0	0	0	1	0	2	1	0	0	0	0	3	1	0	1	2	1	1	1	2	0	1	1	1	0	1	2	2	2	2	1
Pyridoxal-dependent decarboxylase, pyridoxal binding domain	1	1	1	1	1	1	1	1	1	2	2	2	2	1	1	2	2	2	2	2	2	1	1	1	1	1	1	1	1	1	1	1	1	1	1	1	2	2	1	1	1	1	1	1	1	1	2	2	1
UPF0126 domain	0	0	0	0	0	0	0	0	0	2	2	2	2	0	0	0	0	0	0	0	0	1	1	1	1	0	1	0	0	1	1	1	1	1	1	1	2	1	2	1	1	1	0	1	1	1	1	1	1
Domain of unknown function (DUF1993)	0	0	0	0	0	0	0	0	0	0	0	0	0	0	0	0	0	0	0	0	0	1	0	1	1	1	1	0	0	1	1	0	0	2	1	1	0	1	0	1	1	1	0	1	1	1	1	1	1
Anti-sigma-K factor rskA	1	0	0	0	0	0	0	0	0	1	1	1	1	1	1	0	0	0	0	0	0	2	0	1	2	1	2	0	0	2	1	2	0	2	2	1	1	3	0	2	2	2	0	1	3	3	2	2	2
Antibiotic biosynthesis monooxygenase	2	2	3	3	3	3	3	3	3	2	2	2	2	2	2	2	2	2	2	2	2	2	2	0	4	4	1	3	3	3	3	1	0	4	4	3	1	3	2	3	2	2	2	0	3	3	6	6	2
PQQ enzyme repeat	1	3	3	1	2	2	4	2	2	0	0	0	0	2	3	1	1	1	1	1	1	1	0	1	1	1	5	0	2	2	1	6	1	1	3	3	0	1	0	1	2	2	0	1	1	1	2	2	1
Protein of unknown function (DUF533)	0	0	0	0	0	0	0	0	0	1	1	1	1	0	0	0	0	0	0	0	0	1	0	1	1	0	0	0	0	1	1	0	1	1	2	1	0	1	0	1	1	1	0	1	1	1	1	1	1
MOSC domain	0	0	0	0	0	0	0	0	0	1	1	1	1	1	1	0	0	0	0	0	0	1	1	1	1	0	0	1	0	2	1	0	1	1	1	1	1	1	1	1	1	1	0	1	2	2	1	1	1
AAA domain (dynein-related subfamily)	1	0	1	0	1	1	2	2	2	2	2	2	2	0	0	0	0	0	0	0	0	1	1	4	2	1	0	1	1	2	3	0	0	2	1	1	3	1	1	1	3	2	1	1	3	2	2	4	1
Winged helix DNA-binding domain	0	0	0	0	0	0	0	0	0	0	0	0	0	0	0	0	0	0	0	0	0	1	1	1	1	0	1	1	0	1	1	1	0	1	1	2	0	2	1	1	1	1	1	1	1	1	2	2	1
Ribbon-Helix-Helix transcriptional regulator family	0	0	0	0	0	0	1	1	1	1	1	1	1	1	1	1	1	1	1	1	1	1	0	1	0	1	0	0	1	1	0	0	0	1	1	0	0	1	0	0	1	1	0	0	1	1	1	1	1
Domain of unknown function (DUF4115)	1	1	1	1	1	2	1	1	1	1	1	1	1	1	1	1	1	1	1	1	1	1	1	1	1	1	1	1	1	1	1	1	1	1	1	1	1	1	1	1	1	1	1	1	1	1	1	1	1
Domain of unknown function (DUF4394)	0	0	0	0	0	0	0	0	0	1	1	1	1	0	0	0	0	0	0	0	0	1	0	1	1	0	1	0	0	1	1	1	1	1	1	1	0	1	0	1	1	1	0	1	1	1	1	1	1
NYN domain	3	2	2	2	2	1	1	2	2	2	1	3	3	1	1	2	2	2	2	2	2	2	1	1	1	1	0	0	2	1	1	0	0	1	1	1	1	4	1	1	1	1	1	1	1	1	1	1	2
Saccharopine dehydrogenase NADP binding domain	0	1	1	0	1	0	1	1	0	0	1	0	0	0	0	0	0	0	0	0	0	4	1	2	4	0	0	2	0	5	3	0	2	3	3	3	0	3	1	3	4	4	0	1	5	5	4	4	4
Sel1 repeat	1	1	1	1	1	0	1	1	1	0	0	0	0	1	1	1	1	1	1	1	0	2	2	1	1	2	3	0	1	6	2	3	0	1	3	2	0	3	2	1	2	3	2	0	4	4	1	1	2
Deoxyribodipyrimidine photo-lyase-related protein	0	0	1	0	1	0	1	1	0	1	1	2	1	0	1	1	1	1	1	1	1	1	0	1	1	0	0	0	1	1	1	0	0	1	1	1	0	1	0	1	1	1	0	1	1	1	2	1	1
SBF-like CPA transporter family (DUF4137)	1	0	1	1	1	1	1	1	0	0	0	0	0	1	1	1	1	1	1	1	1	1	1	0	0	1	1	1	1	1	1	2	0	0	1	0	0	0	1	1	1	1	1	0	1	1	0	0	1
Protein of unknown function, DUF488	0	0	0	0	0	0	1	0	1	0	0	0	0	0	0	0	0	0	0	0	0	1	2	0	1	0	0	1	0	1	1	0	1	1	1	0	1	1	2	1	1	1	2	0	1	1	1	1	1
Protein of unknown function (DUF3306)	0	0	0	0	0	0	0	0	0	1	1	1	1	0	0	0	0	0	0	0	0	1	1	1	1	0	0	0	0	1	0	0	0	1	1	1	1	1	1	1	1	1	0	1	1	1	1	1	1
Protein of unknown function (DUF1045)	1	0	0	0	0	0	0	0	0	1	1	1	1	0	0	0	0	0	0	0	0	1	1	1	1	0	0	0	0	1	0	0	0	1	1	1	1	1	0	1	1	1	0	1	1	1	1	1	1
Domain of unknown function (DUF802)	0	0	0	0	0	0	0	0	0	1	1	1	1	0	0	0	0	0	0	0	0	1	0	1	1	0	0	0	0	1	0	0	0	1	1	1	1	1	0	1	1	1	0	1	1	1	1	1	1
D-ala-D-ala dipeptidase	0	0	0	0	0	0	0	0	0	1	1	1	1	0	0	0	0	0	0	0	0	1	0	1	1	0	0	1	0	1	1	0	0	1	1	0	1	1	0	1	1	1	0	1	1	1	1	1	1
Glycosyl transferases group 1	3	7	5	5	6	5	4	5	5	9	6	10	9	7	6	10	10	10	10	10	10	6	5	5	3	3	5	5	10	2	3	5	4	3	2	2	5	7	3	4	2	3	3	2	2	2	7	7	2
Predicted membrane protein (DUF2306)	0	0	0	0	0	0	0	0	0	0	0	0	0	0	0	0	0	0	0	0	0	1	0	1	2	0	0	1	0	2	1	0	0	1	1	1	0	1	0	1	1	2	0	1	1	2	1	1	1
Yip1 domain	0	0	0	0	0	0	0	0	0	0	0	0	0	0	0	0	0	0	0	0	0	1	1	1	1	0	0	2	0	1	1	0	1	1	1	1	0	2	1	1	1	1	2	0	1	1	1	1	1
Flagellar biosynthesis protein, FliO	2	1	2	0	1	1	1	0	1	1	1	1	1	1	2	1	1	1	1	1	1	0	1	0	1	2	1	0	2	1	0	1	1	1	0	1	0	0	1	1	1	1	1	0	1	1	0	0	0
Integron-associated effector binding protein	0	0	0	0	0	0	0	0	0	0	0	0	0	0	0	0	0	0	0	0	0	1	1	1	1	0	0	1	0	1	1	0	0	1	1	1	0	1	1	1	1	1	0	1	1	1	1	1	1
Pyroglutamyl peptidase	0	0	0	0	0	0	0	0	0	2	1	1	1	0	0	0	0	0	0	0	0	1	0	1	1	0	1	2	0	2	1	1	1	1	1	1	0	1	0	1	1	1	0	1	1	1	1	1	1
DNA ligase OB-like domain	0	0	0	0	0	0	0	0	0	1	1	1	1	0	0	0	0	0	0	0	0	2	1	1	1	1	0	0	0	0	1	0	1	1	1	1	1	1	1	1	1	1	1	1	0	0	1	1	1
Domain of unknown function (DUF4136)	1	1	1	1	1	1	1	0	1	1	1	1	1	1	1	1	1	1	1	1	1	1	1	1	1	1	1	1	1	1	1	1	1	1	1	1	1	1	1	1	1	1	1	1	1	1	1	1	1
Flagellar hook-associated protein 2 C-terminus	2	1	2	0	1	1	3	0	1	1	1	1	1	1	1	1	1	1	1	1	1	1	1	1	1	2	1	2	1	1	1	1	1	1	1	1	0	1	1	1	1	1	0	0	1	1	1	1	1
O-Antigen ligase	2	2	2	1	3	1	1	1	1	3	3	5	4	2	2	1	2	1	2	2	1	1	0	1	1	1	2	1	2	1	0	1	1	1	1	1	2	1	2	1	1	1	1	0	1	1	1	1	2
Cyanate lyase C-terminal domain	0	0	0	0	0	0	0	0	0	0	0	0	0	0	0	0	0	0	0	0	0	1	0	1	1	0	0	0	0	1	0	0	0	1	1	1	0	1	0	1	1	1	1	1	1	1	1	1	1
Protein of unknown function (DUF1425)	0	0	0	0	0	0	0	0	0	0	0	0	0	0	0	0	0	0	0	0	0	1	0	1	1	0	0	0	0	1	1	0	1	1	1	1	0	1	0	1	1	1	0	1	1	1	1	1	1
Peptidoglycan-synthase activator LpoB	1	1	1	1	1	1	1	1	1	0	0	0	0	1	1	1	1	1	1	1	1	1	0	1	1	1	0	0	1	1	2	0	2	1	1	2	0	1	1	1	1	1	0	2	1	1	1	1	1
Conserved region in glutamate synthase	0	0	0	0	0	0	0	0	0	0	0	0	0	0	0	0	0	0	0	0	0	1	0	1	1	0	1	0	0	1	1	1	0	1	1	1	0	1	0	1	1	1	0	1	1	1	1	1	1
Acylphosphatase	0	0	0	0	0	0	0	0	0	0	0	0	0	0	0	0	0	0	0	0	0	1	1	1	1	0	0	1	0	1	0	0	1	1	1	1	0	1	1	1	1	1	1	0	1	1	1	1	1
Protein of unknown function (DUF2855)	0	0	0	0	0	0	0	0	0	0	0	0	0	0	0	0	0	0	0	0	0	1	0	1	1	0	0	0	0	2	1	0	1	1	1	1	0	1	0	1	1	1	0	1	2	2	2	2	1
Periplasmic glucan biosynthesis protein, MdoG	1	0	1	0	1	0	1	0	1	0	0	0	0	0	1	1	1	1	1	1	1	1	0	1	1	1	0	0	1	1	2	0	0	1	2	0	0	1	0	1	1	1	1	1	1	1	1	1	1
Ankyrin repeats (many copies)	1	1	1	1	1	1	1	1	0	0	0	0	0	0	1	1	1	1	1	1	1	1	1	1	1	1	2	4	1	4	3	2	1	1	2	1	0	2	1	1	2	2	0	1	3	3	2	2	1
CHASE2 domain	0	0	0	0	0	0	0	0	0	0	0	0	0	0	0	0	0	0	0	0	0	4	0	2	4	0	1	4	0	6	4	1	3	4	5	2	0	3	0	2	4	2	2	1	6	6	3	3	4
Proteobacterial lipase chaperone protein	0	1	1	1	1	1	1	0	1	1	1	1	1	1	1	1	1	1	1	1	1	1	0	1	1	1	0	0	1	1	0	0	1	1	1	1	0	1	0	1	1	1	0	1	1	1	1	1	1
Protein of unknown function (DUF692)	1	0	0	0	0	0	0	0	0	0	0	0	0	0	0	0	0	0	0	0	0	1	0	1	2	0	0	1	0	2	1	0	1	2	1	2	0	2	0	1	1	1	0	0	2	2	1	1	2
Cupin	0	1	1	1	1	1	1	1	1	0	0	0	0	0	0	0	0	0	0	0	0	1	0	0	2	0	0	3	0	5	2	0	1	1	2	1	0	1	0	2	2	2	1	2	5	5	3	3	1
Predicted integral membrane protein (DUF2282)	1	0	0	0	0	0	0	0	0	0	0	0	0	0	0	0	0	0	0	0	0	1	0	1	1	0	0	1	0	1	1	0	1	1	1	1	0	1	0	1	1	1	0	0	1	1	1	1	1
Domain of unknown function (DUF5668)	0	0	0	0	0	0	0	0	0	0	0	0	0	0	0	0	0	0	0	0	0	1	0	1	1	0	0	0	0	1	1	0	1	1	1	1	0	1	0	1	1	1	0	1	1	1	1	1	1
Protein of unknown function (DUF2783)	1	0	0	0	0	0	0	0	0	0	0	1	1	0	0	0	0	0	0	0	0	1	0	1	1	0	0	1	0	2	0	0	0	1	1	1	0	1	0	1	1	1	0	0	2	1	1	1	1
Domain of unknown function (DUF4863)	0	0	0	0	0	0	0	0	0	0	0	0	0	0	0	0	0	0	0	0	0	1	0	1	1	0	0	0	0	1	0	0	0	1	1	1	0	1	0	1	1	1	0	0	1	1	1	1	1
Protein of unknown function (DUF1579)	0	0	0	0	0	0	0	0	0	0	0	0	0	0	0	0	0	0	0	0	0	1	0	1	1	1	0	0	0	1	1	0	0	1	0	0	0	1	0	1	1	1	0	1	2	2	1	1	1
Putative DNA-binding domain	0	0	0	0	0	0	1	0	1	0	0	0	0	0	0	1	1	1	1	2	1	2	0	1	2	0	0	1	0	1	1	0	1	1	1	1	2	1	1	1	1	1	1	0	1	1	1	1	1
Esterase PHB depolymerase	0	1	1	1	1	1	2	2	2	2	4	4	2	2	2	1	1	1	1	1	1	3	1	3	1	1	1	1	2	3	1	1	1	2	4	3	1	3	0	2	3	3	1	3	3	3	3	3	3
Phosphonate metabolism protein PhnJ	1	0	0	0	0	0	0	0	0	1	1	1	1	0	0	0	0	0	0	0	0	1	1	2	1	0	0	0	0	1	0	0	0	1	1	1	1	1	0	1	0	0	0	1	1	1	0	0	1
Bacterial protein of unknown function (DUF937)	0	0	0	0	0	0	0	0	0	1	1	1	1	0	0	0	0	0	0	0	0	1	1	1	1	0	1	1	0	1	1	1	1	1	2	1	1	1	1	1	1	1	1	1	1	1	1	1	1
N-acylglucosamine 2-epimerase (GlcNAc 2-epimerase)	0	0	0	0	0	0	0	0	0	0	0	0	0	0	0	0	0	0	0	0	0	1	0	0	1	0	0	0	0	1	1	0	0	1	1	1	0	1	0	1	1	1	0	1	1	1	1	1	1
Arylmalonate decarboxylase	1	0	2	2	2	2	1	1	1	0	0	1	1	1	1	1	1	1	1	1	1	1	0	1	1	0	0	0	3	1	0	1	1	1	2	0	0	0	0	1	0	0	1	0	2	1	0	0	1
Intracellular septation protein A	1	1	1	1	1	1	1	1	1	1	1	1	1	1	1	1	1	1	1	1	1	1	1	1	1	1	1	1	1	1	1	1	1	1	1	1	1	1	1	1	1	1	1	1	1	1	1	1	1
Carboxylesterase family	1	2	2	1	2	2	1	1	1	0	0	0	0	1	1	1	1	1	1	1	1	4	0	2	3	1	0	4	1	2	1	0	1	3	4	1	0	3	0	3	4	2	0	1	4	4	4	4	3
Putative FMN-binding domain	1	0	1	1	1	1	1	1	1	1	1	1	1	1	1	1	1	1	1	1	1	1	1	1	1	1	1	1	1	2	1	1	1	1	1	2	1	1	1	1	2	2	1	1	3	2	2	2	1
Glucokinase	0	0	0	0	0	0	0	0	0	0	0	0	0	0	0	0	0	0	0	0	0	1	0	1	1	0	0	0	0	1	1	0	0	1	1	1	1	1	0	1	1	1	0	1	1	1	1	1	1
Bacterial regulatory helix-turn-helix proteins, AraC family	1	1	1	1	1	1	1	1	1	0	0	0	0	1	1	1	1	1	1	1	1	1	0	1	1	1	0	0	1	1	1	0	0	1	1	1	0	1	0	1	1	2	0	2	1	1	1	1	1
Integral membrane protein (DUF2244)	0	0	0	0	0	0	0	0	0	0	0	0	0	0	0	1	1	1	1	1	1	1	0	1	1	0	0	1	0	1	0	0	0	1	1	0	1	1	0	1	1	1	0	1	1	1	1	1	1
Transmembrane exosortase (Exosortase_EpsH)	1	0	1	0	1	0	1	1	0	1	1	1	1	1	1	1	1	1	1	1	1	1	1	1	1	1	0	1	1	0	1	0	0	0	1	1	1	1	1	0	1	1	1	1	0	0	1	1	1
Predicted metal-dependent hydrolase	1	1	1	1	1	1	1	1	0	0	0	0	0	1	1	1	1	1	1	1	1	1	0	1	1	1	0	1	1	1	1	0	0	1	1	1	0	1	0	1	1	1	0	1	1	1	2	2	1
Gamma-glutamyl cyclotransferase, AIG2-like	2	1	1	1	1	1	1	1	1	0	0	0	0	2	2	1	1	1	1	1	1	1	0	1	1	1	1	1	1	1	1	1	0	1	1	0	0	1	0	1	1	1	0	1	1	1	1	1	1
Negative regulator of sigma F	0	0	0	0	0	0	0	0	0	0	0	0	0	0	0	0	0	0	0	0	0	1	0	1	1	0	0	0	0	1	1	0	1	1	1	1	0	1	0	1	1	1	0	0	1	1	1	1	1
Siderophore-interacting FAD-binding domain	0	0	0	0	0	0	0	0	0	0	0	0	0	0	0	0	0	0	0	0	0	1	0	0	1	0	1	0	0	1	1	1	0	1	1	1	0	1	0	1	1	1	0	0	1	1	1	1	1
Nucleotidyltransferase	0	0	1	0	1	0	0	0	0	1	1	1	1	1	1	1	0	1	1	1	1	1	0	1	1	0	0	0	0	1	1	1	0	3	1	1	0	3	0	2	2	2	2	1	1	1	2	2	1
LamB porin	0	0	0	0	0	0	0	0	0	0	0	0	0	0	0	0	0	0	0	0	0	1	0	1	1	0	0	0	0	1	1	0	0	1	1	1	1	1	0	1	1	1	0	1	1	1	1	1	1
Dioxygenase	1	1	1	1	1	1	1	0	1	1	1	1	1	1	2	0	0	0	0	0	0	2	1	2	2	1	0	0	1	5	1	0	0	2	1	1	2	1	1	1	2	3	1	1	5	7	2	2	1
3'-5' exonuclease	0	0	0	0	0	0	0	0	0	0	0	0	0	0	0	0	0	0	0	0	0	1	0	1	1	0	0	1	0	1	0	0	0	1	1	1	0	1	0	1	1	1	1	1	1	1	1	1	1
WS/DGAT C-terminal domain	0	0	0	0	0	0	0	0	0	0	0	0	0	0	0	0	0	0	0	0	0	1	0	1	1	0	0	1	0	1	0	0	1	1	1	1	0	1	0	1	1	1	0	1	1	1	1	1	1
Peptidase C13 family	0	0	0	0	0	0	0	0	0	0	0	0	0	0	0	0	0	0	0	0	0	1	0	1	2	0	0	1	0	2	2	0	0	2	1	2	0	2	0	1	2	2	0	1	2	2	2	2	1
Protein of unknown function (DUF1328)	1	0	0	0	0	1	0	0	0	0	0	0	0	1	0	0	0	0	0	0	0	1	1	1	1	0	0	1	0	0	1	0	0	1	1	0	1	1	1	1	1	1	1	0	1	1	1	1	1
MazG-like family	0	0	0	0	0	0	0	0	0	1	1	1	1	0	0	0	0	0	0	0	0	1	1	1	1	1	0	1	0	1	2	0	1	1	2	1	0	2	1	1	2	2	0	1	1	1	1	1	1
Protein of unknown function (DUF1348)	0	0	1	0	1	0	0	0	0	0	0	0	0	0	0	0	0	0	0	0	0	1	0	0	1	1	0	0	1	1	0	1	0	1	1	0	0	1	0	0	1	1	0	0	1	1	0	0	1
Domain of unknown function (DUF4440)	1	0	0	0	0	0	1	0	0	0	0	0	0	1	1	0	0	0	0	0	0	1	0	0	0	2	0	0	1	6	1	0	0	1	1	0	0	1	0	1	1	2	0	0	5	5	2	2	1
Phosphonate metabolism protein PhnG	1	0	0	0	0	0	0	0	0	1	1	1	1	0	0	0	0	0	0	0	0	1	1	1	1	0	0	0	0	1	0	0	0	1	1	1	1	1	0	1	0	0	0	1	1	1	0	0	1
FecR protein	2	2	3	2	3	3	3	2	3	0	0	0	0	6	6	0	0	0	0	0	0	3	0	2	5	2	10	1	3	9	5	9	3	4	3	4	0	3	0	2	9	9	0	1	8	7	3	3	4
Protein of unknown function (DUF3237)	1	0	0	0	0	0	0	0	0	0	0	0	0	0	0	0	0	0	0	0	0	1	0	1	1	0	0	0	0	1	1	0	0	1	2	0	0	1	0	1	1	1	0	1	1	1	1	2	1
PGAP1-like protein	0	0	0	0	0	0	0	0	0	0	0	0	0	0	0	0	0	0	0	0	0	1	0	1	1	0	0	0	0	1	0	0	1	1	1	1	0	1	0	1	1	1	0	1	1	1	1	1	1
Bacterial phosphonate metabolism protein (PhnI)	1	0	0	0	0	0	0	0	0	1	1	1	1	0	0	0	0	0	0	0	0	1	1	1	1	0	0	0	0	1	0	0	0	1	1	1	1	1	0	1	0	0	0	1	1	1	0	0	1
Oxygenase, catalysing oxidative methylation of damaged DNA	0	0	0	0	0	0	0	0	0	0	0	0	0	0	0	0	0	0	0	0	0	1	0	1	1	0	0	1	0	1	0	0	0	1	1	1	0	1	0	1	1	1	0	0	1	1	1	1	1
Beta-lactamase	1	1	0	0	0	0	0	0	0	0	0	0	0	0	1	0	0	0	0	0	0	5	0	4	9	0	2	3	0	10	1	2	1	6	7	8	0	7	0	7	4	4	1	3	7	10	8	8	5
Uncharacterized protein conserved in bacteria (DUF2236)	0	0	0	0	0	0	0	0	0	1	0	1	1	0	0	0	0	0	0	0	0	1	0	1	1	0	0	1	0	1	2	0	0	1	1	1	0	1	0	1	1	1	0	1	1	1	1	1	1
Bacterial phosphonate metabolism protein (PhnH)	1	0	0	0	0	0	0	0	0	1	1	1	1	0	0	0	0	0	0	0	0	1	1	1	1	0	0	0	0	1	0	0	0	1	1	1	1	1	0	1	0	0	0	1	1	1	0	0	1
Lipase C-terminal domain	0	0	0	0	0	0	0	0	0	0	0	0	0	0	0	0	0	0	0	0	0	1	0	1	1	0	0	0	0	1	0	0	0	1	1	1	0	1	0	1	1	1	0	1	1	1	1	1	1
SpoVR like protein	0	0	0	0	0	0	0	0	0	0	0	0	0	0	0	0	0	0	0	0	0	1	0	0	1	0	1	3	0	1	0	1	1	1	1	1	0	1	0	1	0	0	0	0	1	1	1	1	1
Protein of unknown function (DUF805)	0	0	0	0	0	0	0	0	0	1	1	1	1	0	0	0	0	0	0	0	0	1	0	0	1	0	0	0	0	0	0	0	0	1	1	1	1	1	0	1	0	1	0	0	0	1	1	1	1
2TM domain	1	1	1	1	1	1	1	1	1	0	0	0	0	1	1	1	1	1	1	1	1	2	1	1	2	1	1	0	0	2	1	1	1	2	2	2	0	2	1	2	2	2	1	2	2	2	2	2	2
Protein of unknown function (DUF2917)	1	3	3	3	3	2	3	3	3	1	1	1	1	3	3	2	2	2	2	2	2	3	1	2	3	1	0	2	3	4	1	0	0	3	3	2	0	3	1	2	3	3	2	1	4	4	3	3	3
L-asparaginase II	0	0	0	0	0	0	0	0	0	0	0	0	0	0	0	0	0	0	0	0	0	1	0	1	1	0	0	1	0	1	0	0	0	1	1	1	0	1	0	1	1	1	0	0	1	1	1	1	1
Protein of unknown function (DUF2892)	1	0	0	0	0	0	0	0	0	2	2	2	2	0	0	0	0	0	0	0	0	2	2	2	2	0	0	3	0	2	1	0	2	2	2	2	2	3	1	2	1	1	4	1	2	2	1	1	2
Protein of unknown function (DUF3014)	1	1	1	1	1	1	1	1	1	0	0	0	0	1	1	1	1	1	1	1	1	1	1	1	0	1	0	0	1	1	1	0	0	0	1	0	0	1	1	0	1	1	1	0	1	1	1	1	1
YCII-related domain	1	0	3	2	3	1	1	2	2	0	0	0	0	1	1	2	2	2	2	2	2	2	0	1	2	1	1	3	1	4	1	1	0	2	2	2	0	2	0	2	3	3	0	0	4	3	3	3	3
Na+-dependent bicarbonate transporter superfamily	1	0	0	0	0	0	0	0	0	1	1	1	1	0	0	0	0	0	0	0	0	1	1	2	1	1	0	0	0	1	1	0	1	1	1	1	1	1	1	0	0	0	0	1	1	1	1	1	1
Protein of unknown function (DUF917)	0	0	0	0	0	0	0	0	0	0	0	0	0	0	0	0	0	0	0	0	0	1	0	0	1	0	0	0	0	1	0	0	1	1	2	1	0	1	0	1	1	1	0	0	1	1	1	1	1
Protein of unknown function (DUF3703)	0	0	0	0	0	0	0	0	0	0	0	0	0	0	0	0	0	0	0	0	0	1	1	2	1	0	0	0	0	1	0	0	0	1	2	0	0	1	2	1	1	1	1	1	1	2	1	1	1
Proline racemase	0	0	0	0	0	0	0	0	0	0	0	0	0	0	0	0	0	0	0	0	0	1	0	1	1	0	0	0	0	1	0	0	1	1	1	1	0	1	0	1	1	1	0	0	1	1	1	1	1
HIM1	0	0	0	0	0	0	0	0	0	0	0	0	0	0	0	0	0	0	0	0	0	1	0	1	1	0	0	0	0	1	0	0	0	1	1	1	0	1	0	1	1	1	0	1	1	1	1	1	1
DoxX-like family	2	1	1	1	1	1	1	1	1	0	0	0	0	1	1	1	1	1	1	1	1	1	0	0	2	2	0	1	1	2	1	0	0	1	1	2	0	1	0	1	1	1	0	0	2	1	2	1	1
Cytochrome P450	1	0	0	0	0	4	4	0	4	0	0	0	0	0	0	0	0	0	0	0	0	1	1	0	1	0	1	0	0	2	1	1	0	4	1	1	0	1	2	1	1	1	0	2	2	2	1	1	1
GyrI-like small molecule binding domain	2	1	2	0	2	1	2	1	2	0	0	0	0	1	1	1	1	0	1	1	1	1	0	0	1	1	0	2	2	2	0	0	0	1	1	1	0	2	0	1	1	1	1	1	1	1	3	3	1
Adaptive response protein AidB N-terminal domain	1	0	1	0	1	0	1	0	1	1	1	1	1	0	1	1	1	1	1	1	1	1	1	1	1	1	2	3	1	1	0	2	0	1	1	1	1	1	1	1	1	1	1	1	2	1	1	1	1
FHA domain	2	2	2	2	2	2	2	2	2	0	0	0	0	2	2	2	2	3	2	2	2	1	0	1	2	1	0	0	2	1	0	0	1	1	2	2	0	2	0	1	3	2	0	0	1	1	2	2	2
Protein of unknown function (DUF444)	0	0	0	0	0	0	0	0	0	0	0	0	0	0	0	0	0	0	0	0	0	1	0	0	1	0	1	1	0	1	0	1	1	1	1	2	0	1	0	1	0	0	0	0	1	1	1	1	1
Protein of unknown function (DUF3325)	1	0	1	1	1	2	3	1	2	0	0	0	0	2	2	1	1	1	1	1	1	1	1	0	1	1	2	1	1	4	2	3	0	1	1	1	0	1	1	1	3	3	2	0	3	3	1	1	1
Carotenoid biosynthesis protein	0	0	0	0	0	0	0	0	0	0	0	0	0	0	0	0	0	0	0	0	0	1	0	1	1	0	0	0	0	1	1	0	0	1	1	1	0	1	0	1	1	1	0	1	1	1	0	1	1
Bacterial SH3 domain	0	0	0	0	0	0	0	0	0	0	0	0	0	0	0	0	0	0	0	0	0	2	1	1	2	1	1	0	0	2	1	1	1	2	2	1	0	2	1	2	1	2	1	0	3	3	2	2	2
Glycosyl hydrolases family 8	0	0	0	0	0	0	0	0	0	0	0	0	0	0	0	0	0	0	0	0	0	1	0	0	1	0	0	1	0	1	0	0	0	1	1	1	0	1	0	0	1	1	1	0	1	1	1	1	1
PrkA AAA domain	0	0	0	0	0	0	0	0	0	0	0	0	0	0	0	0	0	0	0	0	0	1	0	0	1	0	1	1	0	1	0	1	1	1	1	1	0	1	0	1	0	0	0	0	1	1	1	1	1
Amino acid synthesis	1	0	1	0	1	1	1	0	1	0	0	0	0	0	1	1	2	1	2	2	1	3	0	0	2	0	1	0	1	2	0	1	0	2	3	2	0	2	0	2	3	2	0	0	3	3	3	3	3
Tellurite resistance protein TerB	1	2	1	1	1	2	1	1	1	0	0	0	0	1	1	1	1	1	1	1	1	1	1	1	1	1	1	0	1	1	0	1	0	1	1	0	0	1	1	1	1	1	1	0	1	1	1	1	1
AraC-binding-like domain	1	1	4	2	3	1	1	0	1	0	0	0	0	1	2	2	2	2	2	2	2	1	0	0	2	1	1	1	2	4	3	1	0	2	2	2	0	4	0	1	1	2	1	0	5	4	2	2	2
ROK family	2	2	2	2	2	2	2	1	2	0	0	0	0	2	2	2	2	2	2	2	2	2	1	0	2	3	0	1	2	2	2	0	0	2	3	0	0	3	1	1	4	4	2	0	3	3	3	3	2
Domain of unkown function (DUF1775)	0	0	0	0	0	0	0	0	0	1	1	1	1	0	0	0	0	0	0	0	0	1	0	1	1	0	0	0	0	0	1	0	0	1	1	1	1	1	0	1	1	1	0	1	0	0	1	1	1
RIO1 family	0	0	0	0	0	0	0	0	0	1	1	1	1	0	0	0	0	0	0	0	0	1	0	1	0	0	0	0	0	1	1	0	0	0	1	0	0	1	0	0	1	1	0	1	1	1	1	1	1
C-methyltransferase C-terminal domain	0	0	0	0	0	0	0	0	0	0	0	0	0	0	0	0	0	0	0	0	0	0	0	0	1	0	0	0	0	1	1	0	0	1	1	1	0	1	0	0	1	1	0	0	1	1	1	1	1
SbmA/BacA-like family	1	1	1	1	1	1	1	1	1	0	0	0	0	1	1	1	1	1	1	1	1	1	0	0	1	1	0	0	1	0	0	0	0	1	1	1	0	0	0	1	1	1	0	0	0	0	0	0	1
Ricin-type beta-trefoil lectin domain	0	0	0	0	0	0	0	0	0	0	0	0	0	0	0	0	0	0	0	0	0	1	0	0	1	0	0	0	0	1	0	0	0	1	1	1	0	1	0	1	1	1	0	0	1	1	1	1	1
Transposase domain (DUF772)	19	2	4	2	11	0	6	0	0	3	4	11	9	4	23	0	1	0	0	0	0	0	5	12	1	0	0	0	7	4	6	1	3	0	2	1	7	7	21	1	2	1	4	7	2	3	1	1	0
HTH-like domain	0	0	0	0	1	0	1	0	2	0	0	3	3	0	0	0	1	0	0	0	0	0	0	4	0	0	2	0	1	5	2	3	0	1	2	0	3	0	1	1	1	0	0	1	0	0	4	2	3
PQ loop repeat	0	0	0	0	0	0	0	0	0	1	1	1	1	0	0	0	0	0	0	0	0	1	0	1	1	0	0	0	0	0	1	0	1	1	1	1	1	1	0	1	1	1	0	1	0	0	1	1	1
ABC-2 family transporter protein	2	0	2	2	2	2	2	2	2	2	2	2	2	0	2	2	2	2	2	2	2	3	2	4	3	2	0	5	2	6	2	0	2	3	3	3	2	2	2	3	3	3	6	2	3	3	2	2	3
Metallopeptidase family M81	0	1	1	1	1	1	1	1	1	0	0	0	0	1	1	1	1	1	1	1	1	1	1	0	0	0	1	1	1	1	0	1	0	0	1	0	0	1	0	0	0	0	1	0	1	1	0	0	1
Flavoprotein	0	0	0	0	0	0	0	0	0	1	1	1	1	0	0	0	0	0	0	0	0	1	1	1	0	0	0	0	0	0	1	0	1	1	1	0	1	1	1	2	0	0	2	1	0	0	1	1	1
Glutamine cyclotransferase	0	0	0	0	0	0	0	0	0	0	0	0	0	0	0	0	0	0	0	0	0	1	0	0	1	0	0	1	0	1	0	0	0	1	1	0	0	1	0	0	1	1	0	0	1	1	1	1	1
DNA gyrase inhibitor YacG	1	1	1	1	1	1	1	1	1	1	1	1	1	1	1	1	1	1	1	1	1	1	1	0	1	1	1	1	1	1	1	1	1	1	1	0	1	0	1	1	1	1	1	0	1	1	1	1	0
Putative member of DMT superfamily (DUF486)	0	0	0	0	0	0	0	0	0	1	1	1	1	0	0	0	0	0	0	0	0	1	1	1	1	0	0	1	0	0	1	0	1	1	1	1	1	1	1	1	0	0	1	0	0	0	1	1	1
Lysine methyltransferase	0	0	0	0	0	0	0	0	0	1	0	1	1	0	0	0	0	0	0	0	0	1	0	0	0	0	1	0	0	1	1	0	0	0	1	0	0	1	0	0	1	1	0	1	1	1	1	1	1
SCP-2 sterol transfer family	0	0	0	0	0	0	0	0	0	1	1	1	1	0	0	0	0	0	0	0	0	1	1	1	0	0	0	0	0	0	1	0	1	1	1	0	1	1	1	1	0	0	1	1	0	0	1	1	1
PrpF protein	0	0	0	0	0	0	0	0	0	1	1	1	1	0	0	0	0	0	0	0	0	1	0	0	1	0	2	0	1	1	0	1	0	1	1	0	0	1	0	1	1	1	0	0	1	1	1	1	1
3-octaprenyl-4-hydroxybenzoate carboxy-lyase	0	0	0	0	0	0	0	0	0	1	1	1	1	0	0	0	0	0	0	0	0	1	1	1	0	0	0	0	0	0	1	0	1	1	1	0	1	1	1	1	0	0	1	1	0	0	1	1	1
CobN/Magnesium Chelatase	0	0	0	0	0	0	0	0	0	1	2	2	1	0	0	0	0	0	0	0	0	1	1	1	1	0	1	2	0	1	0	1	3	1	3	2	1	1	0	0	1	1	2	0	1	1	1	1	1
Beta-galactosidase	1	0	1	1	1	1	1	1	1	0	0	0	0	1	1	2	1	2	1	1	1	1	0	2	1	2	0	2	1	0	2	0	0	1	2	1	0	1	0	0	1	1	1	1	0	0	1	1	1
Reverse transcriptase-like	0	0	0	0	0	0	0	0	0	1	1	1	1	0	0	0	0	0	0	0	0	1	0	1	1	0	1	0	0	1	1	1	0	1	1	1	1	1	0	1	1	1	0	1	1	1	1	1	1
DGC domain	0	0	0	0	0	0	0	0	0	1	1	1	1	0	0	0	0	0	0	0	0	1	1	1	0	0	0	0	0	0	1	0	1	1	1	0	1	1	1	1	0	0	1	1	0	0	1	1	1
Type VI secretion system effector, Hcp	1	1	1	1	1	1	1	1	1	0	0	0	0	1	1	1	1	1	1	1	1	0	0	0	1	1	0	0	1	0	0	0	0	0	1	1	0	0	0	0	1	2	0	0	0	0	0	0	1
PXPV repeat (3 copies)	1	0	1	0	0	0	1	0	0	1	1	1	1	0	0	0	0	0	0	0	0	1	0	1	2	1	0	1	0	2	0	0	1	2	0	2	1	2	0	1	2	1	0	1	2	2	2	2	1
Beta-lactamase enzyme family	1	3	3	1	3	2	4	1	3	1	1	1	1	3	3	3	3	3	3	3	3	1	1	1	1	3	0	1	3	3	1	0	0	1	1	1	0	1	1	1	1	1	1	1	3	3	1	1	1
IcmF-related N-terminal domain	1	1	2	1	1	1	1	1	1	0	0	0	0	1	1	1	1	1	1	1	1	0	0	0	1	1	0	0	1	0	0	0	0	0	3	1	0	0	0	0	1	1	0	0	0	0	0	0	1
DNA polymerase family B	0	0	0	0	0	0	0	0	0	0	0	0	0	0	0	0	0	0	0	0	0	0	0	0	1	0	0	1	0	1	1	0	1	0	5	3	0	1	0	0	0	0	0	0	1	1	0	0	1
NAD(P)-binding Rossmann-like domain	1	0	0	0	0	0	0	0	0	0	0	0	0	0	0	0	0	0	0	0	0	1	0	1	1	1	0	0	0	0	0	0	0	1	1	1	0	1	0	1	1	1	0	1	1	1	1	1	1
Type VI secretion system, TssF	1	1	1	1	1	1	1	1	1	0	0	0	0	1	1	1	1	1	1	1	1	0	0	0	1	1	0	0	1	0	0	0	0	0	2	1	0	0	0	0	1	1	0	0	0	0	0	0	1
HipA-like C-terminal domain	4	3	3	3	4	3	2	2	1	1	1	4	5	1	3	2	2	2	3	3	2	2	1	6	1	4	3	1	0	2	2	0	1	3	3	2	2	5	1	3	4	2	1	1	3	3	2	2	2
Ethanolamine ammonia lyase large subunit (EutB)	0	1	1	1	1	1	1	1	1	0	0	0	0	1	1	1	1	1	1	1	1	1	0	1	1	0	1	1	1	1	0	1	0	0	1	0	0	1	0	0	1	1	0	0	1	1	1	1	0
Protein of unknown function (DUF2867)	0	0	0	0	0	0	0	0	0	0	0	0	0	0	0	0	0	0	0	0	0	1	0	1	1	1	0	1	0	0	1	0	1	1	1	1	0	1	0	1	1	1	0	1	1	2	1	1	1
EvpB/VC_A0108, tail sheath N-terminal domain	1	1	1	1	1	1	1	1	1	0	0	0	0	1	1	1	1	1	1	1	1	0	0	0	1	1	0	0	1	0	0	0	0	0	2	1	0	0	0	0	1	1	0	0	0	0	0	0	1
Amidinotransferase	0	0	0	0	0	0	0	0	0	0	0	0	0	0	0	0	0	0	0	0	0	1	0	1	1	0	0	0	0	1	1	0	1	1	1	0	1	0	0	0	1	1	0	0	1	1	1	1	1
Type II secretion system (T2SS), protein M subtype b	1	0	1	1	1	1	1	1	1	0	0	0	0	1	1	1	1	1	1	1	1	1	0	1	1	1	0	1	1	0	1	0	1	1	1	1	0	1	0	0	1	1	1	1	0	0	1	1	1
CHAD domain	0	1	1	1	1	1	2	1	1	1	1	1	1	0	1	1	1	1	1	1	1	1	1	1	1	1	1	1	1	1	0	1	1	0	1	0	1	1	1	1	1	1	0	0	1	1	1	1	1
Family of unknown function (DUF695)	0	0	0	0	0	0	0	0	0	0	0	0	0	0	0	0	0	0	0	0	0	1	0	0	0	0	0	0	0	1	1	0	0	0	1	0	0	1	0	1	1	1	0	1	1	1	1	1	1
Domain of unknown function (DUF3416)	0	3	2	1	2	1	2	2	1	0	0	0	0	2	2	2	2	2	2	2	2	0	0	0	0	2	0	0	2	3	0	0	0	0	0	0	0	0	0	0	1	1	0	2	1	1	0	0	0
Metal-sensitive transcriptional repressor	1	0	0	0	0	0	0	0	0	0	1	0	0	0	0	0	0	0	0	0	0	1	3	2	1	0	0	0	0	0	2	1	0	1	2	1	1	1	2	2	0	0	1	1	0	0	1	1	1
Type VI secretion system, VipA, VC_A0107 or Hcp2	1	1	1	1	1	1	1	1	1	0	0	0	0	1	1	1	1	1	1	1	1	0	0	0	1	1	0	0	1	0	0	0	0	0	1	1	0	0	0	0	1	1	0	0	0	0	0	0	1
ImpE protein	1	1	1	1	1	1	1	1	1	0	0	0	0	1	1	1	1	1	1	1	1	0	0	0	1	1	0	0	1	0	0	0	0	0	2	1	0	0	0	0	1	1	0	0	0	0	0	0	1
Bacterial Type VI secretion, VC_A0110, EvfL, ImpJ, VasE	1	1	1	1	1	1	1	1	1	0	0	0	0	1	1	1	1	1	1	1	1	0	0	0	1	1	0	0	1	0	0	0	0	0	2	1	0	0	0	0	1	1	0	0	0	0	0	0	1
Transcription elongation factor, GreA/GreB, C-term	0	1	2	2	2	2	2	2	2	2	2	2	2	3	3	2	2	2	2	2	2	1	1	3	1	1	2	1	2	3	2	3	2	1	1	1	1	4	1	1	2	2	1	1	2	2	2	3	1
MltA-interacting protein MipA	1	0	0	0	0	0	0	0	0	1	1	1	1	1	1	0	0	0	0	0	0	1	0	2	2	1	0	0	0	1	2	0	2	1	1	2	1	1	0	1	0	2	0	2	0	1	1	1	1
Glycosyl transferase family 41	2	0	0	0	0	0	0	0	0	0	0	0	0	2	2	0	0	0	0	0	0	2	0	1	1	1	0	2	0	1	1	0	1	1	1	3	1	3	0	0	1	1	3	0	2	2	3	3	1
Glutathione-dependent formaldehyde-activating enzyme	0	1	1	1	1	1	1	1	2	0	0	0	0	1	1	0	0	0	0	0	0	3	2	1	2	1	1	2	2	4	1	1	0	2	2	0	0	2	2	3	2	3	2	0	5	5	3	3	2
Sugar-binding N-terminal domain	0	0	0	0	0	0	0	0	0	1	1	1	1	0	0	0	0	0	0	0	0	1	0	0	2	0	2	3	0	2	1	2	0	1	1	0	1	2	0	2	1	1	1	0	1	1	2	2	1
Protein of unknown function (DUF1566)	0	0	0	0	0	0	0	0	0	1	1	1	1	0	0	0	0	0	0	0	0	1	1	1	1	0	0	1	0	2	1	0	1	1	1	1	0	1	1	1	0	0	1	1	1	2	1	1	1
Bacterial protein of unknown function (DUF922)	0	0	0	0	0	0	0	0	0	0	0	0	0	0	0	0	0	0	0	0	0	1	0	1	0	0	0	0	0	1	0	0	1	0	1	0	0	1	0	1	1	1	0	0	1	1	1	1	1
Type VI secretion lipoprotein, VasD, EvfM, TssJ, VC_A0113	1	1	1	1	1	1	1	1	1	0	0	0	0	1	1	1	1	1	1	1	1	0	0	0	1	1	0	0	1	0	0	0	0	0	1	1	0	0	0	0	1	1	0	0	0	0	0	0	1
WXXGXW repeat (2 copies)	2	2	2	2	2	2	2	2	2	1	1	1	1	2	2	2	2	2	2	2	2	2	2	1	1	1	0	2	2	2	1	0	1	1	3	1	1	2	1	2	2	2	2	1	2	2	1	2	2
Gene 25-like lysozyme	1	1	2	1	1	1	1	1	1	0	0	0	0	1	1	1	1	1	1	1	2	0	0	0	1	2	0	1	1	0	0	0	0	0	1	1	0	0	0	0	2	2	0	0	0	0	1	0	1
Type VI secretion, TssG	1	1	1	1	1	1	1	1	1	0	0	0	0	1	1	1	1	1	1	1	1	0	0	0	1	1	0	0	1	0	0	0	0	0	1	1	0	0	0	0	1	1	0	0	0	0	0	0	1
Protein of unknown function (DUF2938)	0	0	0	0	0	0	0	0	0	0	0	0	0	0	0	0	0	0	0	0	0	1	0	0	1	0	0	1	0	0	1	0	1	1	1	1	0	1	0	1	1	1	0	0	0	0	1	1	1
Uncharacterized protein conserved in bacteria (DUF2325)	1	1	1	1	1	0	1	1	1	0	0	0	0	1	1	1	1	1	1	1	1	1	0	0	1	1	0	0	1	1	1	0	0	1	1	1	0	1	0	1	1	1	0	0	1	1	1	1	1
Phosphatidylethanolamine-binding protein	0	0	0	0	0	0	0	0	0	0	0	0	0	1	1	1	1	1	1	1	1	1	1	0	1	0	1	2	0	2	0	1	1	1	1	1	0	1	1	0	1	1	1	1	2	2	1	1	1
CPBP intramembrane metalloprotease	0	0	0	0	0	0	0	0	0	0	0	0	0	0	0	0	0	0	0	0	0	2	0	1	2	0	0	0	0	3	1	0	0	1	1	2	0	3	0	1	2	2	0	1	3	3	2	1	3
Type VI secretion system protein DotU	1	1	1	1	1	1	1	1	1	0	0	0	0	1	1	1	1	1	1	1	1	0	0	0	1	1	0	0	1	0	0	0	0	0	1	1	0	0	0	0	1	1	0	0	0	0	0	0	1
Leucine carboxyl methyltransferase	2	1	1	1	1	1	1	1	1	0	0	0	0	1	1	1	1	1	1	1	1	1	0	1	1	0	0	1	1	0	0	0	0	1	1	1	0	1	0	1	1	1	1	1	1	1	1	1	1
GAF domain	2	0	1	1	1	1	1	1	1	1	1	1	1	2	2	1	1	1	1	1	1	2	1	3	2	2	1	0	1	4	1	1	1	1	3	0	0	2	1	3	2	3	1	1	2	3	2	2	3
Cobalamin-independent synthase, Catalytic domain	2	1	1	0	1	1	1	0	0	1	0	1	1	1	1	1	1	1	1	1	1	1	1	1	1	1	0	1	1	1	1	0	0	1	1	1	1	1	1	1	1	1	2	0	1	1	2	2	1
Alanine dehydrogenase/PNT, C-terminal domain	0	0	0	0	0	0	0	0	0	1	1	1	1	0	0	0	0	0	0	0	0	1	1	1	1	0	1	1	0	1	1	1	2	1	1	1	1	1	1	1	1	1	1	1	1	1	1	1	1
Tn3 transposase DDE domain	0	0	0	0	0	0	0	0	0	0	1	5	4	0	0	2	0	1	0	0	0	0	2	5	0	0	5	0	0	0	0	0	10	1	9	0	3	0	16	0	0	0	5	6	0	1	0	0	0
Cache domain	0	0	0	0	0	0	0	0	0	0	0	0	0	0	0	0	0	0	0	0	0	1	0	1	2	0	0	0	0	0	2	0	0	1	1	1	0	1	0	1	1	1	0	1	0	0	1	1	1
NnrU protein	0	0	0	0	0	0	0	0	0	1	1	1	1	0	0	0	0	0	0	0	0	1	0	0	1	0	0	0	0	0	0	0	1	1	1	1	1	1	0	1	0	0	0	1	0	0	1	1	1
NAD(P) transhydrogenase beta subunit	0	0	0	0	0	0	0	0	0	1	1	1	1	0	0	0	0	0	0	0	0	1	1	1	1	0	1	1	0	1	1	1	3	1	1	1	1	1	1	1	1	1	1	1	1	1	1	1	1
Pyrimidine nucleoside phosphorylase C-terminal domain	0	0	0	0	0	0	0	0	0	2	2	2	2	0	0	0	0	0	0	0	0	1	0	2	1	0	0	0	0	0	0	0	1	1	4	1	2	1	2	2	0	0	0	1	0	0	1	1	1
Flavin-binding monooxygenase-like	0	0	0	0	0	0	0	0	0	0	0	0	0	0	0	0	0	0	0	0	0	2	0	2	1	0	1	0	0	2	0	1	0	1	1	1	0	2	0	1	1	1	0	1	2	2	0	0	1
Protein of unknown function (DUF1569)	0	0	0	0	0	0	0	0	0	0	0	0	0	0	0	0	0	0	0	0	0	1	0	0	1	0	0	1	0	1	1	0	1	1	1	1	0	1	0	1	1	1	1	1	1	1	1	1	1
Anion-transporting ATPase	0	0	0	0	0	0	0	0	0	1	2	1	1	0	0	0	0	0	0	0	0	1	2	1	0	0	0	0	0	0	1	0	1	0	1	0	1	1	1	1	0	0	0	1	1	0	0	0	1
Dihaem cytochrome c	0	0	0	0	0	0	0	0	0	1	1	1	1	0	0	0	0	0	0	0	0	1	0	1	1	0	0	0	0	0	1	0	0	0	1	1	1	1	0	1	0	0	0	1	0	0	1	1	1
HEAT repeats	0	0	1	0	1	0	0	0	0	0	0	0	0	0	0	0	0	0	0	0	0	2	0	1	1	0	0	2	0	2	0	1	0	1	1	1	0	1	0	1	1	1	1	1	3	3	1	1	1
Imelysin	2	2	2	2	2	2	2	2	2	0	0	0	0	1	2	2	2	2	2	2	2	0	0	0	2	2	2	2	2	2	2	2	0	2	0	3	0	2	0	0	2	2	2	0	2	2	2	2	0
Di-haem oxidoreductase, putative peroxidase	1	1	1	1	1	1	1	1	1	0	0	0	0	1	1	1	1	1	1	1	1	0	0	0	1	1	1	1	1	2	2	1	0	1	0	1	0	1	0	0	2	1	1	0	2	2	1	1	0
DUF218 domain	1	1	1	1	1	1	1	1	1	0	0	0	0	1	1	0	0	0	0	0	0	1	0	1	1	0	1	1	1	1	1	1	0	1	1	1	0	2	0	1	2	2	0	0	1	1	2	2	1
Domain of unknown function (DUF1924)	0	0	0	0	0	0	0	0	0	1	1	1	1	0	0	0	0	0	0	0	0	1	0	1	1	0	0	0	0	0	1	0	0	0	1	1	1	1	0	1	0	0	0	0	0	0	1	1	1
Membrane-bound lysozyme-inhibitor of c-type lysozyme	0	0	0	0	0	0	0	0	0	0	0	0	0	0	0	0	0	0	0	0	0	1	0	0	1	0	0	0	0	0	0	0	0	1	1	1	0	2	0	1	1	1	0	1	0	0	2	2	1
Haemolysin-III related	0	1	1	0	1	0	1	0	0	1	1	1	1	0	1	1	1	1	1	1	1	2	0	2	0	0	0	0	1	1	0	0	0	1	3	1	1	2	0	2	0	0	0	1	2	2	1	1	2
Protein of unknown function (DUF560)	0	0	0	0	0	0	0	0	0	0	0	0	0	0	0	0	0	0	0	0	0	0	0	1	1	0	0	0	0	1	0	0	0	1	0	1	0	0	0	0	1	1	0	0	1	1	0	0	1
Cytochrome C biogenesis protein transmembrane region	0	0	0	0	0	0	0	0	0	0	0	0	0	0	0	0	0	0	0	0	0	1	0	0	1	0	0	0	0	0	0	0	0	1	1	1	0	1	0	1	1	1	0	1	0	0	1	1	1
Protein of unknown function (DUF454)	1	1	1	1	1	1	1	1	1	1	1	1	1	1	1	1	1	1	1	1	1	0	1	1	1	0	2	0	1	0	0	1	1	1	0	1	0	1	1	0	1	1	1	1	0	0	1	1	0
Protein of unknown function (DUF1176)	0	0	0	1	0	0	0	1	0	0	0	0	0	0	0	0	0	0	0	0	0	1	0	0	0	0	0	0	0	1	1	0	0	0	1	0	0	0	0	1	1	1	0	1	1	1	1	1	1
Repeat of unknown function (DUF5648)	2	1	1	1	1	1	1	1	1	0	0	0	0	1	1	1	1	1	1	1	1	1	0	1	0	1	0	0	1	0	1	0	0	1	1	1	0	1	0	0	0	0	0	1	0	0	1	1	1
Prolyl oligopeptidase family	0	1	1	1	1	1	0	1	0	0	0	0	0	0	0	1	1	1	1	1	1	2	0	0	2	1	1	2	1	3	2	2	1	2	3	2	0	1	0	2	3	1	0	3	3	3	1	1	3
HutD	1	1	1	1	1	1	1	1	1	0	0	0	0	1	1	1	1	1	1	1	1	1	0	1	1	1	0	1	1	1	1	0	0	1	1	1	1	1	0	1	1	1	0	1	1	1	1	1	1
Protein of unknown function (DUF1513)	1	1	1	1	1	1	1	1	1	0	0	0	0	0	1	1	1	1	1	1	1	0	0	0	1	1	1	1	1	1	1	1	0	1	0	2	0	1	0	0	1	1	1	0	1	1	1	1	0
Protein of unknown function (DUF3149)	0	0	0	0	0	0	0	0	0	1	1	1	1	0	0	0	0	0	0	0	0	1	1	0	1	0	1	1	0	0	0	1	1	1	1	1	0	1	1	1	0	0	1	1	0	0	0	0	1
Hemin uptake protein hemP	1	1	1	1	1	1	1	1	1	1	1	1	1	1	1	1	1	1	1	1	1	1	1	1	1	1	1	1	1	2	1	1	1	1	1	1	1	1	1	1	1	1	1	1	2	2	1	1	1
Uncharacterized conserved protein (DUF2149)	0	0	0	0	0	0	0	0	0	1	0	1	1	0	0	0	0	0	0	0	0	1	1	1	1	0	0	1	0	0	0	0	2	1	1	1	1	1	0	0	0	0	1	0	0	0	1	1	1
FUSC-like inner membrane protein yccS	1	1	1	0	1	1	1	1	1	0	0	0	0	1	1	1	1	1	2	2	1	1	1	0	0	1	1	0	1	1	1	1	0	0	1	0	0	1	1	1	1	1	0	0	1	1	0	0	1
Hydantoinase/oxoprolinase	0	0	1	0	1	0	1	0	0	0	0	0	0	1	2	0	0	0	0	0	0	1	0	0	0	1	1	0	0	1	0	1	0	0	1	0	0	0	0	1	1	1	0	0	1	1	0	0	1
FR47-like protein	0	0	0	0	0	0	0	0	0	0	0	0	0	0	0	0	0	0	0	0	0	0	0	0	2	0	0	0	0	2	0	0	0	2	0	2	0	2	0	0	0	0	0	0	2	2	2	2	0
CheC-like family	0	0	0	0	0	0	0	0	0	0	0	0	0	0	0	0	0	0	0	0	0	1	0	0	1	0	0	0	0	1	0	0	0	1	1	1	0	0	0	0	0	0	0	0	1	1	0	0	1
psiF repeat	1	1	1	1	1	1	1	1	1	1	1	1	1	1	1	1	1	1	1	1	1	1	1	1	1	1	0	1	1	1	1	0	1	1	1	1	1	1	1	1	1	1	1	1	1	1	1	1	1
NAD-binding of NADP-dependent 3-hydroxyisobutyrate dehydrogenase	1	0	0	0	0	0	1	0	0	1	1	1	1	0	0	1	0	1	0	0	0	1	0	0	1	0	0	1	1	0	1	0	0	1	1	0	2	1	0	1	0	0	1	0	0	0	0	0	1
Bacterial signalling protein N terminal repeat	0	0	0	0	0	0	0	0	0	1	1	1	1	0	0	0	0	0	0	0	0	2	0	0	1	0	0	0	0	1	1	0	0	1	2	0	0	0	0	2	0	0	1	0	1	1	0	0	2
Arm DNA-binding domain	1	0	1	0	1	1	3	0	1	1	3	3	3	0	3	1	1	1	0	0	0	0	3	2	3	1	3	6	1	1	5	3	3	3	4	0	1	4	7	1	2	2	4	3	0	0	2	2	4
Cellulose biosynthesis protein BcsG	0	0	0	0	0	0	0	0	0	0	0	0	0	0	0	0	0	0	0	0	0	1	0	0	1	0	0	1	0	1	0	0	0	1	1	0	0	0	0	0	0	0	2	0	1	1	0	0	1
Domain of unknown function (DUF1737)	0	0	0	0	0	0	0	0	0	0	0	0	0	0	0	0	0	0	0	0	0	1	0	0	0	0	0	0	0	1	0	0	0	0	1	0	0	1	0	1	1	1	0	0	1	1	0	1	1
Cysteine dioxygenase type I	1	2	2	2	2	2	2	2	2	0	0	0	0	2	3	1	1	1	1	1	1	1	0	0	0	3	2	0	2	1	1	2	0	0	1	0	0	0	0	0	1	1	2	0	1	1	0	0	1
Domain of unknown function (DUF932)	1	0	0	0	0	0	1	1	1	3	4	3	3	0	1	1	0	1	1	1	0	1	2	2	0	1	3	0	0	1	0	3	3	1	4	0	3	1	5	2	1	0	1	2	0	0	1	0	0
Electron transfer DM13	0	0	0	0	0	0	0	0	0	0	0	0	0	0	0	0	0	0	0	0	0	1	0	0	1	0	0	0	0	0	0	0	0	1	1	1	0	1	0	0	1	1	0	1	0	0	1	1	1
Putative lumazine-binding	0	0	0	0	0	0	0	0	0	0	0	0	0	0	0	1	1	1	1	1	1	1	0	0	1	0	0	0	0	1	0	0	0	1	1	1	0	1	0	0	0	0	0	0	0	0	1	2	1
Transposase DDE domain	54	2	5	2	3	1	15	1	3	14	3	12	14	1	8	6	3	8	4	4	6	0	0	6	4	2	2	0	10	3	6	1	0	9	10	2	7	2	17	7	2	1	5	17	1	3	2	1	0
Cellulose synthase operon protein C C-terminus (BCSC_C)	0	0	0	0	0	0	0	0	0	0	0	0	0	0	0	0	0	0	0	0	0	1	0	0	2	0	0	1	0	1	0	0	0	2	1	1	0	1	0	0	1	1	2	0	1	1	1	1	1
Cation transporting ATPase, C-terminus	0	0	0	0	0	0	0	0	0	1	1	1	1	0	0	0	0	0	0	0	0	1	0	0	1	0	0	0	0	0	0	0	1	1	3	1	1	1	0	1	0	0	0	1	1	1	1	1	1
Domain of unknown function (DUF4331)	0	0	0	0	0	0	0	0	0	0	0	0	0	0	0	0	0	0	0	0	0	1	0	0	0	0	0	0	0	1	0	0	0	0	1	0	0	1	0	0	0	0	0	1	1	1	0	0	1
Bacteriocin-protection, YdeI or OmpD-Associated	0	0	0	0	0	0	0	0	0	2	0	0	0	0	0	0	0	0	0	0	0	2	1	0	1	0	0	1	0	1	0	0	0	1	2	0	0	1	0	1	2	1	0	0	1	1	1	1	1
Lysylphosphatidylglycerol synthase TM region	2	2	2	3	2	2	2	2	2	1	1	1	1	3	2	2	2	2	2	2	2	1	2	2	0	2	0	0	2	1	0	0	0	0	1	0	1	1	2	1	1	1	1	1	1	1	1	1	1
Bacterial cellulose synthase subunit	0	1	1	0	1	1	1	0	0	0	0	0	0	1	1	0	0	0	0	0	0	1	0	0	2	0	0	1	1	1	0	0	0	2	1	1	0	1	0	0	1	1	2	0	1	1	1	1	1
Domain of unknown function (DU1801)	0	0	0	0	0	0	0	0	0	0	0	0	0	0	0	0	0	0	0	0	0	1	0	0	1	0	0	1	0	3	0	0	0	1	2	1	0	2	0	1	1	2	1	0	1	1	3	3	1
Phytochrome region	0	2	2	2	2	2	1	2	2	0	0	0	0	2	2	3	2	3	2	2	2	0	0	0	0	2	0	0	2	3	0	0	0	0	0	0	0	0	0	0	2	2	0	0	2	2	0	0	0
Transposase IS66 family	2	0	0	0	0	0	1	1	0	2	1	3	3	0	1	1	0	1	0	0	0	0	4	4	0	1	2	0	1	3	0	5	0	1	5	0	0	0	3	0	0	0	3	2	3	4	2	0	2
LrgB-like family	0	0	0	0	0	0	0	0	0	0	0	0	0	0	0	0	0	0	0	0	0	1	1	1	0	0	0	3	0	1	1	0	0	0	1	0	0	0	1	1	0	0	1	1	1	1	0	0	1
Domain of unknown function (DUF4369)	0	0	0	0	0	0	0	0	0	0	0	0	0	0	0	0	0	0	0	0	0	1	0	1	1	0	0	0	0	0	0	0	0	1	1	1	0	1	0	1	0	0	1	2	0	0	1	1	1
Replication initiation factor	1	0	0	0	0	0	0	0	0	0	0	0	0	0	0	2	1	2	1	3	0	0	0	0	0	1	0	0	0	0	0	0	0	1	1	0	0	1	1	0	0	0	0	0	0	0	0	0	3
Putative amidoligase enzyme (DUF2126)	0	0	0	0	0	0	0	0	0	0	0	0	0	0	0	0	0	0	0	0	0	1	0	0	1	0	0	0	0	0	0	0	0	1	1	1	0	1	0	1	0	0	0	0	0	0	1	1	1
LrgA family	0	0	0	0	0	0	0	0	0	0	0	0	0	0	0	0	0	0	0	0	0	1	1	1	0	0	0	2	0	1	1	0	0	0	1	0	0	0	1	1	0	0	1	1	1	1	0	0	1
Cellulose biosynthesis GIL	0	0	0	0	0	0	0	0	0	0	0	0	0	0	0	0	0	0	0	0	0	1	0	0	1	0	0	1	0	1	0	0	0	1	1	0	0	0	0	0	0	0	1	0	1	1	0	0	1
Protein of unknown function (DUF2798)	0	0	0	0	0	0	0	0	0	0	0	1	1	0	0	0	0	0	0	0	0	1	0	1	2	0	0	1	0	0	1	0	2	1	2	1	0	1	0	1	2	2	0	0	0	0	3	3	1
GntP family permease	0	1	1	1	1	1	1	0	1	1	2	1	1	1	1	0	0	0	0	0	0	1	0	1	1	0	1	0	1	0	1	1	0	1	1	0	1	1	0	1	0	0	0	0	0	0	0	0	1
Multi-copper polyphenol oxidoreductase laccase	1	1	1	1	1	1	1	1	1	1	1	1	1	1	1	1	1	1	1	1	1	1	1	1	1	1	1	1	1	1	1	1	1	1	1	2	1	1	1	1	1	1	1	1	1	1	1	1	1
Cellulose biosynthesis protein BcsQ	0	0	0	0	0	0	0	0	0	0	0	0	0	0	0	0	0	0	0	0	0	1	0	0	2	0	0	1	0	1	0	0	0	2	1	1	0	1	0	0	1	1	2	0	1	1	1	1	1
MgtC family	2	2	2	2	2	2	2	2	2	0	0	0	0	1	2	2	2	2	2	2	2	0	2	1	0	1	1	1	2	1	0	1	0	0	0	0	0	1	2	0	1	1	1	1	1	1	1	1	0
Pilus assembly protein, PilP	1	1	1	1	1	1	1	1	1	1	1	0	1	1	1	1	1	1	1	1	1	0	1	1	0	1	1	1	1	1	0	1	1	0	0	1	1	0	1	0	1	1	1	0	1	1	0	0	0
DNA polymerase Ligase (LigD)	0	1	1	1	1	1	1	1	1	0	0	0	0	1	1	1	1	1	1	1	1	0	2	1	0	1	0	0	1	1	0	0	0	0	0	0	0	0	1	0	1	1	1	0	1	1	1	1	0
IS66 Orf2 like protein	1	0	0	0	0	0	2	1	0	1	1	1	1	0	0	1	0	1	0	0	0	0	4	3	0	1	1	0	1	3	0	5	0	1	5	0	0	0	3	0	0	0	2	1	2	2	2	0	1
FeoA domain	1	1	1	1	1	1	1	1	1	1	1	1	1	1	1	1	1	1	1	1	1	1	1	0	1	1	0	1	1	0	1	0	1	1	1	1	1	0	0	1	1	1	1	0	1	1	0	0	1
Protein of unknown function (DUF2834)	0	0	0	0	0	0	0	0	0	0	0	0	0	0	0	0	0	0	0	0	0	1	0	1	1	0	0	0	0	1	0	0	0	1	1	1	0	1	0	1	0	0	0	1	0	0	1	1	1
Polysaccharide biosynthesis protein	2	2	1	0	1	0	0	0	0	3	3	4	4	1	1	0	0	0	0	0	0	2	0	2	1	2	0	1	1	2	2	0	3	2	2	1	3	2	3	1	2	2	1	2	2	2	2	2	2
Outer membrane protein beta-barrel domain	1	0	1	1	1	1	1	1	1	0	0	0	0	1	1	1	1	1	1	1	1	0	0	0	0	1	0	0	1	2	0	0	0	0	0	0	0	0	0	0	1	1	1	1	2	2	0	0	0
Eukaryotic DNA topoisomerase I, catalytic core	0	1	1	1	1	1	1	1	1	0	0	0	0	0	1	1	1	1	1	1	1	0	0	0	0	1	1	0	1	1	0	1	0	0	0	0	0	1	0	1	1	1	1	0	1	1	1	1	0
Small Multidrug Resistance protein	1	1	1	1	1	0	1	1	1	0	0	0	0	1	1	3	1	2	1	1	1	0	1	0	0	1	4	2	1	1	1	4	0	1	1	0	0	1	1	0	1	1	1	0	2	2	2	2	0
Peptidase propeptide and YPEB domain	3	2	2	2	2	2	2	2	2	1	1	1	1	2	2	2	2	2	2	2	2	1	3	2	2	3	2	1	2	2	1	1	2	1	1	1	1	4	3	1	2	2	1	2	0	1	1	1	1
Flagellar hook-length control protein FliK	1	1	1	0	1	1	2	0	1	1	1	1	1	1	1	1	1	1	1	1	2	1	1	1	1	1	1	1	1	1	1	1	0	1	2	2	0	1	1	1	1	1	1	0	1	1	1	1	1
YfiR/HmsC-like	0	1	1	1	1	0	0	0	0	0	0	0	0	1	1	0	0	0	0	0	0	1	0	0	1	0	0	0	1	2	0	0	0	1	1	0	0	1	0	0	0	0	1	1	1	1	2	2	1
Haemin-degrading HemS.ChuX domain	1	0	0	0	0	0	0	0	0	0	0	0	0	0	0	0	0	0	0	0	0	0	0	0	1	1	1	1	0	1	1	1	0	1	0	1	0	1	0	0	1	1	0	0	1	1	1	1	0
UDP-glucose/GDP-mannose dehydrogenase family, NAD binding domain	0	0	0	0	0	0	0	0	0	1	1	2	2	0	0	1	1	1	1	1	1	1	1	2	1	0	0	2	1	1	1	0	2	0	0	0	1	1	2	1	1	1	1	1	1	1	1	1	1
LexA-binding, inner membrane-associated putative hydrolase	1	1	1	1	1	1	1	1	1	0	0	0	0	1	1	1	1	1	1	1	1	0	0	1	1	1	1	0	1	1	0	1	1	1	0	1	0	0	0	0	1	1	0	1	1	1	0	0	0
Protein of unknown function (DUF3363)	0	0	0	0	0	0	1	1	1	2	5	2	2	0	2	1	0	1	0	0	0	0	2	2	0	1	1	0	0	0	0	0	0	0	4	0	3	1	3	2	0	0	1	0	0	0	0	0	0
Protein of unknown function (DUF3617)	0	0	0	0	0	0	0	0	0	1	1	1	1	0	0	0	0	0	0	0	0	2	0	0	2	0	0	1	0	1	1	0	1	1	2	2	1	1	0	1	1	1	1	0	2	1	0	0	2
FG-GAP repeat	0	0	0	0	0	0	0	0	0	0	0	0	0	0	0	0	0	0	0	0	0	3	0	1	1	0	0	0	0	0	0	0	0	3	1	2	0	3	0	0	0	2	0	1	0	0	3	2	1
Protein of unknown function (DUF3592)	0	0	0	0	0	0	0	0	0	0	0	0	0	0	0	0	0	0	0	0	0	3	0	3	3	0	0	0	0	3	4	0	0	2	5	4	0	6	0	3	3	4	0	2	2	3	4	3	4
Taurine catabolism dioxygenase TauD, TfdA family	3	3	4	2	4	3	4	2	3	1	1	1	1	3	3	2	2	2	1	1	2	1	1	0	1	3	5	1	4	2	2	4	0	0	1	0	0	0	0	1	1	2	0	1	1	2	2	2	1
Mannose-6-phosphate isomerase	2	2	1	1	2	1	1	0	1	2	1	1	1	2	2	1	1	1	1	1	1	1	1	1	0	2	1	1	1	0	1	1	0	0	0	0	1	1	0	1	0	0	0	0	0	0	1	1	0
Osmosensitive K+ channel His kinase sensor domain	1	1	1	1	1	1	1	1	1	0	0	0	0	1	1	1	1	1	1	1	1	1	0	0	1	1	1	1	1	1	1	1	0	1	2	1	0	1	0	1	1	1	1	0	1	1	1	1	1
GCN5-related N-acetyl-transferase	0	0	0	0	0	0	0	0	0	0	0	0	0	0	0	0	0	0	0	0	0	1	0	1	0	0	0	0	0	0	0	0	0	0	1	0	0	1	0	1	0	0	0	0	0	0	1	1	1
Domain of unknown function DUF11	1	1	1	0	1	0	0	0	0	0	0	0	0	0	0	1	1	1	1	1	2	2	0	0	1	2	0	1	0	0	1	0	0	0	2	1	0	3	0	0	2	2	0	0	0	0	3	3	1
Ribosomal protein L36	1	0	1	0	1	0	1	0	0	1	1	1	1	0	1	1	1	1	1	1	1	1	1	1	1	1	1	1	1	1	1	1	1	1	1	1	1	1	0	1	1	1	1	1	1	1	1	1	1
Uncharacterized protein conserved in bacteria (DUF2130)	1	0	0	0	0	0	0	0	0	0	0	0	0	0	0	0	0	0	0	0	0	1	0	1	0	0	0	0	0	0	2	0	0	0	1	1	0	1	0	0	0	0	0	0	0	0	1	1	1
NADP oxidoreductase coenzyme F420-dependent	0	0	0	0	0	0	0	0	0	0	0	0	0	0	0	0	0	0	0	0	0	1	0	0	0	0	0	0	0	0	1	0	0	0	0	0	0	1	0	0	1	1	0	0	1	3	1	1	1
X-Pro dipeptidyl-peptidase (S15 family)	2	0	2	0	2	0	2	1	2	0	0	0	0	0	1	0	0	0	0	0	0	1	0	0	0	1	0	0	2	1	0	0	0	0	1	1	0	0	0	0	0	0	1	0	1	0	1	1	1
ABC transporter transmembrane region 2	0	2	3	2	2	2	1	2	1	1	1	2	1	1	1	1	1	1	1	1	1	0	0	2	0	1	0	0	2	1	0	0	0	0	0	0	1	1	0	0	1	1	0	0	1	1	0	0	0
Protein of unknown function (DUF2752)	0	0	0	0	0	0	0	0	0	0	0	0	0	0	0	0	0	0	0	0	0	1	0	0	1	0	0	0	0	0	0	0	0	1	1	0	0	0	0	1	0	0	0	0	0	0	0	0	1
HAD-hyrolase-like	0	0	0	0	0	0	0	0	0	0	0	0	0	0	0	0	0	0	0	0	0	1	0	0	0	0	0	0	0	0	0	0	0	0	1	0	0	0	0	1	1	1	0	1	0	0	1	1	1
Putative phosphatase (DUF442)	0	0	0	0	0	0	0	0	0	0	0	0	0	0	0	0	0	0	0	0	0	1	0	1	1	0	0	0	0	0	1	0	0	1	1	1	0	0	0	1	0	0	0	1	0	0	0	0	1
Domain of unknown function (DUF4384)	0	0	0	0	0	0	0	0	0	0	0	0	0	0	0	0	0	0	0	0	0	1	1	1	0	0	1	0	0	2	1	1	0	0	1	1	0	1	1	0	0	0	1	0	2	2	0	0	1
Ethanolamine ammonia-lyase light chain (EutC)	0	1	1	1	1	1	1	1	1	0	0	0	0	1	1	1	1	1	1	1	1	1	0	1	1	0	1	1	1	1	0	1	0	0	1	0	0	1	0	0	1	1	0	0	1	1	1	1	0
Cellulase (glycosyl hydrolase family 5)	1	2	2	2	2	2	2	2	2	0	0	0	0	2	2	2	2	2	2	2	2	0	0	0	1	1	0	0	2	2	1	0	0	1	0	2	0	1	0	0	1	3	1	0	0	0	3	3	0
Glycosyltransferase like family 2	1	0	1	1	1	1	1	1	1	0	1	0	0	1	1	1	1	1	1	1	1	1	0	1	1	1	2	0	1	2	2	2	0	0	2	1	0	1	0	0	2	2	1	0	1	1	0	0	2
Protein of unknown function (DUF2933)	0	0	0	0	0	0	0	0	0	1	2	3	4	0	0	0	0	0	0	0	0	1	1	2	0	0	0	0	0	0	0	0	1	1	1	0	3	0	4	2	1	0	0	1	0	0	0	0	0
Glycosyltransferase family 36	0	0	0	0	0	0	1	1	1	0	1	2	2	0	0	0	0	0	0	0	0	1	0	0	0	0	0	0	0	1	2	0	0	0	0	1	0	1	0	0	0	0	0	0	1	1	1	1	1
VIT family	0	0	0	0	0	0	0	0	0	1	1	1	1	0	0	0	0	0	0	0	0	1	0	2	0	0	0	0	0	0	0	0	0	0	1	0	1	0	0	1	0	0	1	0	0	0	0	0	1
Stress-induced bacterial acidophilic repeat motif	0	1	2	2	2	2	2	2	2	0	0	0	0	2	2	2	2	2	2	2	2	0	2	0	0	2	0	0	2	2	0	0	0	0	0	0	0	0	1	0	0	0	1	0	0	0	0	0	0
Replication initiator protein A	0	0	0	0	0	0	1	1	1	2	3	3	4	0	1	1	0	1	0	0	0	0	2	1	0	1	0	0	0	0	0	0	0	0	2	0	3	1	3	2	0	0	1	0	0	0	0	0	0
Bacterial conjugation TrbI-like protein	1	1	0	0	0	0	1	0	0	2	5	4	4	0	2	1	0	1	1	1	0	0	2	3	0	1	2	0	0	0	0	2	3	1	5	0	3	1	4	2	0	0	1	0	0	0	0	0	0
DegT/DnrJ/EryC1/StrS aminotransferase family	4	4	4	1	4	2	3	1	2	1	1	2	2	5	5	3	3	3	3	3	3	1	0	3	2	5	0	4	3	1	3	0	4	2	2	1	1	2	3	2	2	2	2	1	2	2	3	3	3
Beta propeller domain	0	0	0	0	0	0	0	0	0	0	0	0	0	0	0	0	0	0	0	0	0	1	0	0	1	0	0	0	0	0	0	0	0	1	2	1	0	0	0	0	0	0	0	0	0	0	0	0	1
META domain	1	1	1	1	1	1	1	0	1	0	0	0	0	1	1	2	2	2	2	2	2	0	1	1	1	1	0	0	1	0	0	0	0	1	1	1	0	0	1	0	1	1	1	1	0	0	0	0	1
Muconolactone delta-isomerase	0	0	1	1	1	1	1	1	1	1	1	1	1	1	1	1	1	1	1	1	1	1	1	2	0	0	1	0	1	1	0	1	0	0	0	0	1	0	1	0	0	0	0	1	1	1	0	0	0
Domain of unknown function (DUF305)	0	0	0	0	0	0	0	0	0	0	0	1	1	0	0	0	0	0	0	0	0	0	0	2	0	0	2	0	0	0	0	2	0	1	3	0	0	0	0	2	1	0	0	1	1	2	0	0	1
Protein of unknown function (DUF3348)	0	0	0	0	0	0	0	0	0	1	1	1	1	0	0	0	0	0	0	0	0	1	0	1	1	0	0	0	0	1	0	0	0	1	1	1	1	1	0	1	1	1	0	1	1	1	1	1	1
Domain of unknown function (DUF4336)	0	0	0	0	0	0	0	0	0	0	0	0	0	0	0	0	0	0	0	0	0	1	0	0	1	0	0	0	0	0	0	0	0	1	1	1	0	0	0	1	0	0	0	0	0	0	0	0	1
Ribulose bisphosphate carboxylase large chain, catalytic domain	0	0	0	0	0	0	0	0	0	0	0	0	0	0	0	0	0	0	0	0	0	0	0	2	0	0	1	1	0	1	0	1	0	0	2	0	1	1	0	1	1	1	0	0	1	1	1	1	0
Transposase, Mutator family	1	0	0	0	0	0	0	0	0	5	11	3	4	0	0	0	0	0	0	0	0	1	3	2	0	0	0	0	1	0	0	1	1	0	2	0	14	2	12	3	0	0	11	3	0	1	0	0	0
Leucine Rich repeats (2 copies)	2	2	2	0	2	2	2	0	2	0	0	0	0	1	1	2	2	3	2	2	2	0	0	0	0	2	0	2	2	1	2	0	0	0	0	0	0	1	0	0	2	1	0	0	2	4	0	0	0
F subunit of K+-transporting ATPase (Potass_KdpF)	1	1	1	1	1	1	1	1	1	0	0	0	0	1	1	1	1	1	1	1	1	1	0	0	1	1	0	1	1	1	1	0	0	1	1	1	0	1	0	1	1	1	0	0	1	1	1	1	1
PEGA domain	0	0	0	0	0	0	0	0	0	0	0	0	0	0	0	0	0	0	0	0	0	0	0	0	1	0	0	0	0	0	0	0	0	0	1	1	0	0	0	0	1	1	0	0	0	0	0	0	1
ImpA, N-terminal, type VI secretion system	1	1	1	1	1	1	1	1	1	0	0	0	0	2	1	1	1	1	1	1	1	0	0	0	1	1	0	0	1	0	0	0	0	0	1	1	0	0	0	0	1	1	0	0	0	0	0	0	1
Bacterial protein of unknown function (DUF899)	0	0	0	0	0	0	0	0	0	0	0	0	0	0	0	0	0	0	0	0	0	1	0	0	0	0	0	1	0	2	0	0	0	0	1	0	0	0	0	0	1	1	0	0	2	2	0	0	1
Protein of unknown function (DUF2894)	0	0	0	0	0	0	0	0	0	1	1	1	1	0	0	0	0	0	0	0	0	1	0	1	1	0	0	0	0	1	0	0	0	1	0	1	1	1	0	1	1	1	0	0	1	1	1	1	1
RNA repair pathway DNA polymerase beta family	1	0	0	1	1	0	1	1	1	0	0	0	0	0	0	0	0	0	0	0	0	0	0	0	1	0	0	0	1	1	1	0	0	0	0	1	0	1	0	1	1	1	0	0	1	1	0	0	0
TrbL/VirB6 plasmid conjugal transfer protein	0	0	0	0	0	0	1	1	1	2	4	2	2	0	2	2	1	2	2	2	1	0	2	3	0	1	2	0	0	0	0	2	1	0	6	0	4	1	3	2	0	0	1	0	0	0	0	0	0
Type IV secretory system Conjugative DNA transfer	0	0	0	0	0	0	1	0	0	2	5	3	2	0	1	1	0	1	1	1	0	0	2	3	0	1	1	0	0	1	0	1	1	0	5	0	4	1	2	2	0	0	1	1	0	0	0	0	0
TagF N-terminal domain, Type VI secretion system-associated	1	1	1	1	1	1	1	1	1	0	0	0	0	1	1	1	1	1	1	1	1	0	0	0	1	1	0	0	1	0	0	0	0	0	1	1	0	0	0	0	1	1	0	0	0	0	0	0	1
Protein of unknown function (DUF3429)	0	0	0	0	0	0	0	0	0	0	0	0	0	0	0	0	0	0	0	0	0	1	0	2	0	0	0	0	0	0	0	0	0	0	1	0	0	1	0	1	0	0	0	1	0	0	0	0	1
Putative Ig domain	1	0	0	0	0	0	0	0	0	0	0	0	0	1	1	0	0	0	0	0	0	3	0	1	0	0	0	2	1	1	1	0	0	2	0	3	0	2	0	0	2	1	1	1	1	1	2	2	1
Protein of unknown function (DUF3606)	0	2	2	0	2	2	1	2	1	0	0	0	0	1	3	2	3	2	2	2	3	1	0	0	0	1	1	0	1	5	0	1	0	0	0	0	0	0	0	0	1	1	0	0	3	3	0	0	1
Voltage gated chloride channel	1	1	2	1	2	1	3	2	1	0	0	0	0	1	1	2	2	2	2	2	2	0	0	0	0	1	1	0	2	1	0	1	0	0	0	0	0	0	0	0	1	1	0	0	1	1	0	0	0
Starch synthase catalytic domain	0	1	1	1	1	1	1	1	1	0	0	0	0	1	1	1	1	1	1	1	1	0	0	0	0	1	0	0	1	2	0	0	0	0	0	0	0	0	0	0	1	1	0	1	1	1	0	0	0
Protein of unknown function (DUF2274)	0	1	0	0	0	0	1	0	0	2	5	2	2	0	2	1	0	1	0	0	0	0	2	1	0	1	0	0	0	0	0	0	0	0	3	0	3	1	2	2	0	0	1	0	0	0	0	0	0
Carbohydrate-binding module 48 (Isoamylase N-terminal domain)	0	1	1	1	1	1	1	1	1	0	0	0	0	1	1	1	1	1	1	1	1	0	0	0	0	1	0	0	1	2	0	0	0	0	0	0	0	0	0	0	1	1	0	1	1	1	0	0	0
Alpha amylase, catalytic domain	0	2	3	2	2	2	2	2	2	0	0	0	0	2	2	2	2	2	2	2	2	0	0	0	0	2	0	0	2	2	0	0	0	0	0	0	0	0	0	0	1	1	0	2	1	1	0	0	0
4-alpha-glucanotransferase	0	1	1	1	1	1	1	1	1	0	0	0	0	1	1	1	1	1	1	1	1	0	0	0	0	1	0	0	1	2	0	0	0	0	0	0	0	0	0	0	1	1	0	1	1	1	0	0	0
RsbT co-antagonist protein rsbRD N-terminal domain	0	1	1	1	1	1	1	1	1	0	0	0	0	1	1	1	1	1	1	1	1	0	0	0	0	1	1	0	1	1	0	1	0	0	0	0	0	0	0	0	1	1	1	0	1	1	0	0	0
Uncharacterized protein conserved in bacteria (DUF2237)	0	0	0	0	0	0	0	0	0	0	0	0	0	0	0	0	0	0	0	0	0	1	0	0	0	0	0	0	0	0	0	0	1	0	1	0	0	1	0	1	0	0	0	1	0	0	0	0	1
Helix-turn-helix	5	3	2	1	3	0	5	2	1	5	5	5	5	3	7	2	0	2	0	0	1	1	2	8	4	4	4	2	2	7	1	3	6	7	8	3	8	3	7	4	4	4	4	1	8	8	7	5	2
YheO-like PAS domain	1	0	1	0	1	0	1	0	1	0	0	1	1	0	1	1	1	1	1	1	1	0	0	0	1	1	0	0	1	1	0	0	0	1	0	1	0	0	1	0	1	1	0	0	1	1	1	1	0
VirB8 protein	0	0	0	0	0	0	1	0	0	2	4	2	2	0	2	1	0	1	1	1	0	0	2	3	0	1	2	0	0	1	0	2	1	0	4	0	3	1	2	2	0	0	1	0	0	0	0	0	0
Domain of unknown function (DUF4141)	0	0	0	0	0	0	1	0	0	2	3	2	2	0	2	1	0	1	0	0	0	0	2	1	0	1	0	0	0	0	0	0	0	0	3	0	3	1	1	2	0	0	1	0	0	0	0	0	0
Conjugal transfer protein	0	0	0	0	0	0	1	0	0	2	4	2	2	0	2	1	0	1	1	1	0	0	2	3	0	1	2	0	0	1	0	2	1	0	4	0	3	1	2	2	0	0	1	0	0	0	0	0	0
Putative thioesterase (yiiD_Cterm)	0	0	0	0	0	0	0	0	0	0	0	0	0	0	0	0	0	0	0	0	0	0	0	0	1	0	0	1	0	1	0	0	0	1	0	1	0	1	0	1	1	1	0	0	1	1	1	1	0
Protein of unknown function (DUF3106)	1	1	1	1	1	1	2	1	1	1	1	1	1	1	1	1	1	1	1	1	1	1	1	1	1	1	1	0	1	1	1	1	1	1	1	2	1	1	1	1	1	1	1	1	1	1	1	1	1
GrpB protein	0	0	0	0	0	0	0	0	0	0	0	0	0	0	0	0	0	0	0	0	0	1	0	0	0	0	0	0	0	1	0	0	0	0	1	0	0	0	0	0	1	1	0	0	1	1	0	0	1
L-lactate permease	1	2	2	1	2	1	2	1	2	0	0	0	0	2	2	1	1	1	1	1	1	1	1	0	0	2	0	1	2	0	1	0	0	0	2	0	0	0	1	1	0	0	1	0	0	0	0	0	1
Stage II sporulation protein E (SpoIIE)	1	1	1	1	1	1	1	1	1	0	0	0	0	0	0	1	2	1	1	1	1	0	0	0	0	1	2	0	1	2	0	2	0	0	0	0	0	1	0	0	2	2	0	0	2	2	0	0	0
CagE, TrbE, VirB family, component of type IV transporter system	0	0	0	0	0	0	1	0	0	2	4	2	2	0	1	1	0	1	1	1	0	0	2	3	0	1	2	0	0	1	0	2	1	0	5	0	3	1	2	2	0	0	1	0	0	0	0	0	0
Protein of unknown function (DUF2840)	0	0	0	0	0	0	0	0	0	2	5	2	3	0	0	1	0	1	0	0	0	0	2	1	0	1	0	0	0	0	0	0	0	0	2	0	3	1	2	2	0	0	1	0	0	0	0	0	0
CutA1 divalent ion tolerance protein	0	0	0	0	0	0	0	0	0	1	1	1	1	0	0	0	0	0	0	0	0	0	1	1	1	0	0	1	0	1	0	0	1	1	0	0	1	1	1	0	0	0	1	1	1	1	1	1	0
Domain of unknown function (DUF1987)	1	1	1	1	1	1	1	1	1	0	0	0	0	0	0	1	1	1	1	1	1	0	0	0	0	1	1	0	1	1	0	1	0	0	0	0	0	1	0	0	1	1	0	0	1	1	0	0	0
Domain of unknown function (DUF1852)	1	1	1	0	1	1	1	0	0	1	0	1	1	1	1	1	1	1	1	1	1	0	0	0	0	0	0	0	1	1	0	0	0	0	0	0	1	0	0	0	1	1	0	0	1	1	1	1	0
Adenylylsulphate kinase	1	1	1	1	1	1	1	1	1	0	0	0	0	1	1	1	1	1	1	1	1	1	0	0	1	1	0	1	1	1	2	1	0	1	0	1	0	2	0	0	1	1	0	0	1	1	2	2	0
Type IV secretory pathway, VirB3-like protein	0	0	0	0	0	0	1	0	0	2	4	2	2	0	1	1	0	1	1	1	0	0	2	3	0	1	2	0	0	1	0	2	1	0	4	0	3	1	2	2	0	0	1	0	0	0	0	0	0
Ribbon-helix-helix protein, copG family	0	0	0	0	0	0	1	1	1	2	4	2	2	0	1	2	1	2	1	1	1	0	1	1	0	1	0	0	0	0	0	0	0	0	3	0	3	1	1	2	0	0	1	0	0	0	0	0	0
Bacterial sugar transferase	1	2	5	1	2	1	1	1	1	2	2	2	2	3	3	1	1	1	1	1	1	1	1	1	1	1	0	1	2	1	1	0	2	1	1	1	3	1	2	1	1	1	1	1	1	1	1	1	1
L-lysine 6-monooxygenase (NADPH-requiring)	2	2	3	3	3	3	3	2	2	1	1	1	1	2	3	3	2	3	2	3	3	0	1	0	0	2	2	0	3	0	1	2	0	0	0	0	0	0	1	0	1	1	0	0	0	0	0	0	0
Domain of Unknown Function (DUF326)	0	0	1	1	1	0	1	1	1	0	0	0	0	1	1	1	1	1	1	1	1	0	1	1	0	0	1	0	1	0	0	1	0	1	1	0	0	0	1	1	0	0	1	1	0	1	0	0	0
Protein of unknown function (DUF3253)	0	0	0	0	0	0	0	0	0	0	0	0	0	0	0	0	0	0	0	0	0	1	0	0	0	0	0	0	0	1	0	0	0	0	1	0	0	0	0	1	0	1	0	1	1	1	0	0	0
CHAP domain	0	0	0	0	0	0	0	0	0	0	0	0	0	0	0	0	0	0	0	0	0	0	0	1	0	0	0	0	0	0	0	0	0	0	2	1	0	0	0	0	1	0	0	0	0	0	0	0	1
Protein of unknown function (DUF1428)	0	0	0	0	0	0	0	0	0	1	1	1	1	0	0	0	0	0	0	0	0	0	1	1	0	0	1	0	0	1	0	1	0	0	0	0	0	1	1	0	1	1	0	0	1	1	0	0	0
EF-hand domain pair	0	0	0	0	0	0	0	0	0	0	0	0	0	0	0	0	0	0	0	0	0	1	0	1	1	0	0	0	0	1	1	0	0	1	1	1	0	1	0	1	1	1	0	0	1	1	1	1	1
DcrB	2	1	2	1	2	1	3	2	2	0	0	0	0	0	0	4	2	4	2	2	2	0	0	0	1	0	0	0	2	0	0	0	0	0	1	1	0	0	0	0	1	1	0	0	0	0	0	0	1
Phage tail sheath protein subtilisin-like domain	0	0	1	0	0	0	0	0	0	0	0	0	0	0	0	0	0	0	0	0	1	0	0	0	1	1	0	2	0	0	0	2	0	0	0	0	0	0	0	0	1	1	0	0	0	0	1	0	2
Plasmid replication region DNA-binding N-term	0	1	2	0	1	1	1	0	0	0	0	2	3	1	1	1	0	1	1	1	0	0	0	2	1	0	2	0	2	2	0	1	1	1	2	1	0	0	3	0	1	1	3	0	1	2	0	0	0
Prophage CP4-57 regulatory protein (AlpA)	1	0	0	0	2	0	1	0	0	1	0	0	1	0	1	2	1	2	1	1	1	1	1	1	2	1	0	2	0	0	3	1	3	2	2	0	2	2	4	1	2	2	2	1	0	0	2	1	2
NnrS protein	0	0	1	0	1	1	1	1	0	1	1	1	1	0	0	1	1	1	1	1	0	0	3	2	0	0	0	1	0	0	1	0	4	1	0	0	2	2	2	0	1	1	1	1	0	0	1	1	0
Dolichyl-phosphate-mannose-protein mannosyltransferase	1	1	1	0	1	1	1	1	1	4	3	3	3	1	1	1	1	1	1	1	1	0	1	0	0	0	0	3	1	3	0	0	0	0	0	0	5	2	1	0	1	1	0	0	4	5	2	2	0
MerR family regulatory protein	0	0	0	0	0	0	0	0	0	0	0	0	0	0	0	0	0	0	0	0	0	1	0	2	2	0	0	2	0	3	0	0	0	2	2	1	0	1	0	2	2	2	0	1	2	2	2	1	1
Rieske-like [2Fe-2S] domain	0	0	0	0	0	0	0	0	0	0	0	0	0	0	0	0	0	0	0	0	0	0	0	0	1	0	0	0	0	1	0	0	0	1	0	0	0	1	0	0	1	1	1	0	1	1	1	1	0
2'-5' RNA ligase superfamily	0	0	0	0	0	0	0	0	0	1	1	1	1	0	0	0	0	0	0	0	0	0	1	1	2	0	0	0	0	2	0	0	0	0	1	1	1	0	1	1	0	0	0	0	2	2	1	1	1
HTH-type transcriptional dual regulator CecR, C-terminal domain	0	0	0	0	0	0	0	0	0	0	0	0	0	0	0	0	0	0	0	0	0	1	0	0	0	0	0	0	0	0	1	0	0	0	1	0	0	0	0	0	0	0	0	1	0	0	0	0	1
Neisseria PilC beta-propeller domain	3	1	1	0	1	1	2	1	0	2	1	2	2	1	1	1	1	1	1	1	1	1	1	1	1	1	1	1	1	1	1	2	1	1	1	1	0	1	0	0	1	1	1	1	1	1	1	1	1
Lipid A 3-O-deacylase (PagL)	1	1	1	1	1	1	1	1	1	0	0	1	1	1	1	1	1	1	1	1	1	0	1	0	0	1	1	1	1	1	0	1	0	0	0	0	0	0	1	0	1	1	1	0	1	1	0	0	0
Spore Coat Protein U domain	3	3	3	3	3	3	3	0	3	0	0	0	0	3	3	3	3	3	3	3	3	0	0	0	0	3	0	0	3	4	0	0	0	0	0	0	0	0	0	0	3	3	0	0	4	4	0	0	0
Type III restriction enzyme, res subunit	0	1	2	0	0	1	4	0	3	3	3	2	2	0	0	4	2	4	2	2	3	1	1	4	1	0	1	0	2	1	0	0	4	0	0	1	2	1	7	1	1	1	5	2	0	0	1	0	2
Protein of unknown function (DUF1810)	0	1	1	1	1	1	1	1	1	0	0	0	0	1	1	0	1	0	1	1	1	0	0	0	0	0	1	0	1	1	0	1	0	0	0	0	0	1	0	0	0	0	1	0	1	1	1	1	0
Glycosyl transferase 4-like	0	0	0	0	0	0	0	0	0	1	1	0	0	0	0	0	0	0	0	0	0	0	0	1	0	0	0	0	0	1	1	0	1	0	0	0	0	1	0	0	1	1	0	1	1	1	1	1	1
Protein of unknown function (DUF418)	0	0	0	0	0	0	0	0	0	0	0	0	0	0	0	0	0	0	0	0	0	0	0	0	1	0	0	1	0	1	0	0	0	1	0	1	0	1	0	0	1	1	0	0	1	1	1	1	0
MORN repeat variant	1	0	0	0	0	0	0	0	0	0	0	0	0	0	0	0	0	0	0	0	0	0	0	1	1	0	0	1	0	1	0	0	0	1	0	0	0	1	0	0	1	1	1	0	1	1	1	1	0
Nitrate and nitrite sensing	0	0	0	0	0	0	0	0	0	0	0	0	0	0	0	0	0	0	0	0	0	0	0	0	1	0	0	1	0	1	0	0	0	1	0	0	0	1	0	0	1	1	1	0	1	1	1	1	0
Protein of unknown function (DUF2805)	0	0	0	0	0	0	0	0	0	0	0	0	0	0	0	0	0	0	0	0	0	1	0	0	0	0	0	0	0	0	0	0	0	0	1	1	0	0	0	1	0	0	0	0	0	0	0	0	1
Darcynin, domain of unknown function	0	0	0	0	0	0	0	0	0	0	0	0	0	0	0	0	0	0	0	0	0	1	0	0	0	0	0	0	0	1	0	0	0	0	1	0	0	0	0	0	0	0	0	0	0	0	0	0	1
Protein of unknown function (DUF2845)	0	0	0	0	0	0	0	0	0	0	0	0	0	0	0	0	0	0	0	0	0	1	0	0	0	0	0	0	0	1	0	0	0	0	1	0	0	0	0	1	0	0	0	0	1	1	0	0	1
UDP-N-acetylglucosamine 2-epimerase	1	2	2	0	2	1	1	1	0	0	0	1	1	2	2	1	1	1	1	1	1	2	1	0	0	1	0	1	2	0	0	1	1	0	1	0	1	1	3	1	0	0	0	0	0	0	0	0	1
IPTL-CTERM motif	2	2	5	5	5	4	5	4	5	0	0	0	0	2	4	2	2	2	2	2	2	6	0	1	1	3	0	3	4	0	1	0	0	0	2	2	0	10	0	0	6	5	3	4	0	0	11	8	3
Protein of unknown function (DUF3987)	0	0	0	0	0	0	0	0	0	1	0	0	0	0	0	0	0	0	0	0	0	2	1	0	1	0	0	2	0	0	0	1	1	0	2	0	0	1	0	1	1	0	1	3	0	0	1	2	0
Protein of unknown function (DUF2628)	0	0	0	0	0	0	0	0	0	0	0	0	0	0	0	0	0	0	0	0	0	0	0	0	1	2	0	0	0	0	0	0	0	0	1	0	0	0	0	0	1	1	0	0	0	0	0	0	0
MmgE/PrpD family	1	0	1	1	1	0	2	1	1	1	1	4	4	0	0	2	1	2	1	1	1	1	1	3	1	0	1	1	0	0	0	1	0	0	0	0	3	0	1	0	1	0	3	0	2	1	0	0	0
Putative transposase	0	0	0	0	0	0	0	0	0	0	1	1	1	0	0	0	0	0	0	0	0	0	0	2	0	0	0	0	0	0	0	0	12	0	2	0	0	1	6	0	0	0	1	0	0	0	0	0	0
N-6 DNA Methylase	1	2	4	0	3	1	1	1	0	3	5	6	6	2	3	2	1	2	1	1	2	3	1	4	1	0	2	0	2	1	1	1	5	1	3	2	4	3	3	2	2	0	4	2	0	2	3	1	1
Peptidase_C39 like family	0	0	0	0	0	0	0	0	0	0	0	0	0	0	0	0	0	0	0	0	0	0	0	0	0	0	0	0	0	1	0	0	0	0	0	1	1	0	0	0	1	0	0	0	1	3	0	0	0
Major intrinsic protein	0	0	0	0	0	0	0	0	0	0	1	0	0	0	0	0	0	0	0	0	0	0	0	0	1	0	0	1	0	1	0	0	0	1	0	1	1	1	0	0	0	0	0	0	1	1	1	1	0
AAA domain, putative AbiEii toxin, Type IV TA system	1	4	2	5	2	1	3	3	2	0	0	0	0	3	4	5	6	5	6	6	6	1	1	1	0	2	0	0	2	1	0	0	0	0	2	1	0	0	2	1	1	1	1	0	3	2	1	1	0
Putative vitamin uptake transporter	0	0	0	0	0	0	0	0	0	0	0	0	0	0	0	0	0	0	0	0	0	0	1	1	1	0	1	1	0	1	0	1	0	1	0	0	0	0	1	1	1	1	1	0	1	1	0	0	0
YhcG PDDEXK nuclease domain	0	1	1	0	0	0	0	1	0	0	2	0	0	0	0	2	0	2	0	0	0	0	1	0	0	1	3	0	0	0	0	1	0	3	2	0	1	0	0	0	3	4	2	1	0	0	1	0	0
Tissue inhibitor of metalloproteinase	0	0	0	0	0	0	0	0	0	0	0	0	0	0	0	0	0	0	0	0	0	1	0	0	0	0	0	0	0	0	0	0	0	0	1	0	0	0	0	0	0	0	0	0	0	0	0	0	1
Chitinase class I	0	2	1	1	1	1	1	1	1	0	0	0	0	0	1	1	1	1	1	1	1	0	0	1	0	0	0	0	1	0	0	0	0	0	0	0	0	0	0	0	0	0	0	0	0	0	0	0	0
D12 class N6 adenine-specific DNA methyltransferase	0	0	0	0	0	0	0	0	0	1	0	1	1	0	0	3	1	3	0	1	1	1	0	0	0	0	0	0	0	0	0	0	0	1	2	2	0	1	1	1	0	0	1	0	1	1	0	0	0
Metallo-peptidase family M12	0	0	0	0	0	0	0	0	0	0	0	0	0	0	0	0	0	0	0	0	0	1	0	0	0	0	0	0	0	3	0	0	0	0	0	0	0	1	0	0	0	0	0	0	3	3	1	1	0
OpgC protein	1	1	1	1	1	1	1	1	1	0	0	0	0	1	1	1	1	1	1	1	1	0	0	1	0	1	0	0	1	1	0	0	0	0	0	0	0	0	0	0	0	0	1	0	1	1	0	0	0
Uncharacterized alpha/beta hydrolase domain (DUF2235)	1	1	1	1	1	0	1	1	1	0	0	0	0	1	1	1	1	1	1	1	1	0	0	0	0	1	0	0	1	0	0	0	0	0	0	0	0	1	0	0	1	1	0	0	0	0	0	0	0
DDE superfamily endonuclease	0	1	0	0	0	0	1	0	1	4	8	5	5	1	2	0	0	0	0	0	1	0	3	5	0	0	0	0	0	1	0	0	0	1	3	0	2	0	20	0	0	0	1	0	0	1	2	0	0
Biotin-lipoyl like	2	4	3	3	3	2	2	2	3	1	1	1	1	4	4	2	2	2	2	2	2	0	1	1	0	3	2	0	3	0	1	2	0	0	0	0	1	1	1	0	1	1	1	1	0	0	1	1	0
TipAS antibiotic-recognition domain	0	0	0	0	0	0	0	0	0	0	0	0	0	0	0	0	0	0	0	0	0	0	0	0	1	0	0	1	0	1	1	0	0	0	0	0	0	1	0	0	1	0	0	0	1	1	1	1	0
Antidote-toxin recognition MazE, bacterial antitoxin	0	0	0	0	0	0	1	0	0	1	2	2	2	0	0	1	0	1	0	0	0	0	0	2	1	0	0	0	0	1	1	0	1	1	0	0	0	1	0	1	0	1	1	0	1	1	0	0	0
ABC transporter substrate binding protein	1	1	1	1	1	1	1	1	0	1	1	1	1	1	1	1	1	1	1	1	1	0	1	0	0	0	2	1	1	1	0	2	1	0	0	0	1	0	2	0	1	1	1	0	1	1	0	0	0
Citrate transporter	2	1	2	1	1	1	1	1	1	0	0	0	0	1	1	1	1	1	1	1	1	0	0	0	0	1	0	0	1	1	1	0	0	0	0	0	0	0	0	0	1	1	1	0	1	1	0	0	0
Protein of unknown function (DUF3079)	1	1	1	1	1	1	1	1	1	1	1	0	0	1	1	1	1	1	1	1	1	0	1	1	0	0	0	1	1	0	1	0	1	0	0	0	1	0	1	1	0	0	1	0	0	0	0	0	0
YqaJ-like viral recombinase domain	0	0	0	0	0	0	0	0	0	1	0	0	0	0	0	0	0	0	0	0	0	1	0	0	1	0	1	0	0	1	0	1	1	0	2	0	0	0	1	0	1	0	1	5	0	0	1	0	0
BCCT, betaine/carnitine/choline family transporter	0	1	1	1	1	1	1	1	1	0	0	0	0	1	1	1	1	1	1	1	1	0	0	1	1	1	1	0	1	0	0	1	0	1	0	1	0	0	1	1	0	0	1	0	0	0	0	0	0
Strictosidine synthase	0	0	0	0	0	0	0	0	0	0	0	0	0	0	0	0	0	0	0	0	0	1	0	0	1	0	0	0	0	1	0	0	1	1	0	2	0	1	0	1	1	1	0	0	0	0	1	1	0
Putative MetA-pathway of phenol degradation	1	2	2	2	2	1	0	0	0	2	2	2	2	2	2	0	0	0	0	0	0	1	0	0	0	0	3	1	1	0	1	3	0	0	2	0	1	1	3	0	1	0	0	0	1	1	2	1	1
Fibronectin type III domain	0	0	0	0	0	0	1	0	1	0	0	0	0	0	0	0	0	0	0	0	0	0	0	0	0	0	0	0	0	2	0	0	0	0	1	1	0	0	0	0	0	0	0	0	1	4	1	1	1
Alkyl sulfatase dimerisation	0	0	0	0	0	0	0	0	0	0	0	0	0	0	0	0	0	0	0	0	0	1	0	0	1	0	0	0	0	0	0	0	0	0	1	0	0	0	0	0	0	0	0	0	0	0	0	0	1
Chromate resistance exported protein	0	0	0	0	0	0	0	0	0	0	0	0	0	0	0	0	0	0	0	0	0	1	1	1	1	0	0	2	0	1	2	0	0	2	2	0	1	1	0	1	0	0	0	2	1	1	1	1	0
Domain of unknown function (DUF4406)	0	0	0	0	0	0	0	0	0	0	0	0	0	0	0	1	0	1	0	0	0	0	0	0	0	1	0	1	0	0	1	2	0	0	0	0	0	0	0	3	0	0	0	0	0	0	0	0	1
HAD domain in Swiss Army Knife RNA repair proteins	1	0	0	0	0	0	0	0	0	1	0	3	3	0	0	0	0	0	0	0	0	0	0	2	0	1	0	0	0	0	3	0	1	0	1	0	0	0	1	0	0	0	4	0	0	0	0	0	0
Acetamidase/Formamidase family	0	1	1	0	1	1	1	1	1	0	0	0	0	1	1	0	0	0	0	0	0	0	0	0	0	0	0	1	1	1	1	0	0	0	0	0	0	0	0	0	0	0	0	0	1	1	1	1	0
Putative serine dehydratase domain	0	0	0	0	0	0	0	0	0	0	0	0	0	0	0	0	0	0	0	0	0	0	0	0	1	0	0	1	0	1	1	0	0	1	0	1	0	0	0	0	1	1	0	1	1	1	1	1	0
Protein of unknown function (DUF2958)	0	0	0	0	0	0	0	0	0	4	5	4	4	0	0	2	0	2	0	0	0	0	4	1	0	1	0	0	0	0	0	0	0	0	3	0	4	2	2	4	0	0	1	0	0	0	0	0	0
Uncharacterized conserved protein (DUF2285)	0	0	0	0	0	0	0	0	0	1	3	1	1	0	0	1	0	1	0	0	0	0	2	1	0	1	0	0	0	0	0	0	0	0	2	0	3	1	2	2	0	0	0	0	0	0	0	0	0
Protein of unknown function (DUF3999)	0	0	0	0	0	0	0	0	0	0	0	0	0	0	0	0	0	0	0	0	0	0	0	0	1	0	0	0	0	1	0	0	0	1	0	1	0	1	0	0	1	1	0	0	1	0	1	1	0
Fic/DOC family	2	0	0	1	0	0	1	1	1	2	3	4	4	0	2	3	3	3	4	4	3	0	0	1	1	0	3	0	0	2	1	1	2	4	1	1	0	2	2	1	1	1	1	0	1	1	2	2	0
Predicted membrane protein (DUF2339)	0	0	0	0	0	0	0	0	0	0	0	0	0	0	0	0	0	0	0	0	0	0	0	0	1	0	0	0	0	1	0	0	0	1	0	1	0	1	0	0	1	1	0	0	1	0	1	1	0
Protein of unknown function (DUF2384)	1	1	0	0	0	0	1	0	1	1	0	2	2	0	0	0	0	0	0	0	0	0	0	1	1	0	1	0	1	0	0	1	1	0	2	1	0	0	0	0	0	0	1	0	0	0	0	1	2
FlxA-like protein	0	0	0	0	0	0	0	0	0	0	0	0	0	0	0	0	0	0	0	0	0	1	0	0	0	0	0	0	0	0	0	0	0	0	0	0	0	0	0	0	1	0	0	0	0	0	1	1	1
4TM region of pyridine nucleotide transhydrogenase, mitoch	0	0	0	0	0	0	0	0	0	0	0	0	0	0	0	0	0	0	0	0	0	0	1	0	0	0	1	1	0	1	1	1	1	0	0	0	0	0	1	0	1	1	0	0	1	1	0	0	0
Uncharacterized conserved protein (DUF2304)	1	1	1	1	1	1	1	1	1	0	0	0	0	1	1	1	1	1	1	1	1	1	0	1	0	1	0	1	1	0	0	0	0	0	0	0	0	1	0	0	0	0	1	0	0	0	0	0	0
Protein of unknown function (DUF736)	0	0	0	0	0	0	1	1	1	1	3	1	1	0	1	1	0	1	0	0	0	0	2	0	0	1	0	0	0	0	0	0	0	0	2	0	3	1	2	2	0	0	0	0	0	0	0	0	0
Domain of unknown function (DUF4166)	0	0	0	0	0	0	0	0	0	0	0	0	0	0	0	0	0	0	0	0	0	0	0	0	2	1	1	0	1	2	1	0	0	1	0	2	0	1	0	0	2	1	0	0	2	2	2	2	0
Protein of unknown function (DUF3667)	0	0	0	0	0	0	0	0	0	0	0	0	0	0	0	0	0	0	0	0	0	0	0	1	1	0	0	0	0	2	0	0	1	1	0	0	0	1	0	0	1	1	0	0	0	0	1	1	0
Protein of unknown function (DUF2868)	0	0	0	0	0	0	0	0	0	0	0	0	0	0	0	0	0	0	0	0	0	0	0	1	2	0	0	0	0	0	0	0	0	1	0	0	0	0	0	0	1	1	1	0	1	1	0	0	0
NosL	0	0	0	0	0	0	0	0	0	2	2	2	2	0	0	0	0	0	0	0	0	0	2	2	0	0	0	2	0	0	2	0	2	2	0	0	2	2	2	0	0	0	2	2	0	0	2	2	0
Periplasmic copper-binding protein (NosD)	0	0	0	0	0	0	0	0	0	1	1	1	1	0	0	0	0	0	0	0	0	0	1	1	0	0	0	1	0	0	1	0	1	1	0	0	1	1	1	0	0	0	1	1	0	0	1	1	0
Nitrous oxide reductase propeller repeat	0	0	0	0	0	0	0	0	0	1	1	1	1	0	0	0	0	0	0	0	0	0	1	1	0	0	0	1	0	0	1	0	1	1	0	0	1	1	1	0	0	0	1	1	0	0	1	1	0
SnoaL-like polyketide cyclase	0	1	2	0	2	0	2	2	1	0	0	0	0	0	1	0	0	0	0	0	0	0	0	0	0	0	0	0	1	2	1	0	0	0	2	0	0	0	0	0	0	0	0	0	2	3	1	2	1
IPT/TIG domain	0	0	0	0	0	0	0	0	0	0	0	0	0	0	0	0	0	0	0	0	0	0	0	0	1	0	0	1	0	0	0	0	0	0	1	1	0	1	0	0	0	0	0	0	0	0	2	2	1
Protein of unknown function, DUF393	1	1	1	1	1	1	1	1	1	0	0	0	0	1	1	1	1	1	1	1	1	0	0	0	1	1	0	1	1	2	1	0	0	0	0	1	0	0	0	0	1	1	0	0	2	2	1	1	0
Helix-turn-helix domain, rpiR family	2	2	2	0	2	1	1	1	2	0	0	0	0	1	2	1	1	1	1	1	1	0	0	0	1	2	0	0	2	2	1	0	0	1	0	1	0	0	0	0	1	1	0	0	2	2	1	1	0
Family of unknown function (DUF5653)	1	0	0	0	0	0	0	0	0	1	0	0	0	0	0	0	0	0	0	0	0	1	0	0	0	0	1	0	0	1	0	1	1	1	3	0	0	0	1	0	1	0	0	2	0	0	1	0	0
Phosphoesterase family	1	2	2	3	2	2	3	2	1	1	1	1	1	3	3	2	2	2	2	2	2	0	0	0	0	1	0	0	3	0	0	1	0	0	0	0	0	0	0	0	0	0	0	0	0	0	0	0	0
Cytochrome bd terminal oxidase subunit II	1	0	0	0	0	0	0	0	0	0	0	0	0	1	1	0	0	0	0	0	0	0	0	1	0	0	0	1	1	0	1	0	0	0	0	1	1	2	0	0	1	1	2	0	1	1	1	1	0
Cytochrome bd terminal oxidase subunit I	1	0	0	0	0	0	0	0	0	0	0	0	0	1	1	0	0	0	0	0	0	0	0	1	0	0	0	1	1	0	1	0	0	0	0	1	1	2	0	0	1	1	2	0	1	1	1	1	0
Type IV minor pilin ComP, DNA uptake sequence receptor	2	1	1	0	1	1	1	1	0	2	1	2	2	1	1	1	1	1	1	1	1	0	1	1	0	1	1	2	1	1	1	1	1	0	0	0	0	0	0	0	1	0	1	1	1	1	0	1	0
Protein of unknown function (DUF1232)	1	0	0	0	0	0	0	0	0	1	1	1	1	0	1	0	0	0	0	0	0	0	1	0	0	1	0	0	0	1	1	1	0	0	1	0	1	0	1	1	0	0	0	1	1	1	0	0	0
Acyl-protein synthetase, LuxE	0	0	1	1	1	1	1	1	0	0	0	0	0	0	1	1	1	1	1	1	1	0	0	0	0	1	1	0	1	1	0	1	0	0	0	0	0	0	0	0	0	0	0	0	1	1	0	0	0
Type 5 capsule protein repressor C-terminal domain	1	1	1	1	1	0	1	1	1	0	0	0	0	1	1	1	1	1	1	1	1	0	0	0	0	1	1	0	1	0	1	1	0	0	0	0	0	0	0	0	1	1	0	0	0	0	0	0	0
Eukaryotic-type carbonic anhydrase	0	0	0	0	0	0	0	0	0	0	0	0	0	0	0	0	0	0	0	0	0	0	0	0	1	0	0	0	0	2	1	0	0	0	0	0	0	1	0	2	1	1	0	0	2	2	1	1	0
Porin subfamily	0	0	0	0	0	0	0	0	0	0	0	0	0	0	0	0	0	0	0	0	0	0	0	0	1	0	0	0	0	1	0	0	1	1	0	1	0	0	0	0	1	1	0	1	1	1	0	0	0
Acyl-CoA reductase (LuxC)	0	0	1	1	1	1	1	1	0	0	0	0	0	0	1	1	1	1	1	1	1	0	0	0	0	1	1	0	1	1	0	1	0	0	0	0	0	0	0	0	0	0	0	0	1	1	0	0	0
ApbE family	0	0	0	0	0	0	0	0	0	1	1	1	1	0	0	0	0	0	0	0	0	0	2	2	0	0	0	1	0	1	2	0	2	1	0	0	1	2	2	0	0	0	2	1	1	1	1	1	0
TraB family	1	1	1	1	1	0	1	0	1	0	0	0	0	0	1	1	1	1	1	1	1	0	0	0	0	1	0	0	1	1	0	0	0	0	0	0	0	0	0	0	0	0	0	0	1	1	0	0	0
Protein of unknown function (DUF2975)	0	0	0	0	0	0	0	0	0	0	0	0	0	0	0	0	0	0	0	0	0	0	0	0	0	0	0	0	0	1	0	0	1	0	0	0	0	1	0	0	1	1	0	0	1	1	1	1	1
Domain of unknown function (DUF4123)	0	0	2	2	2	2	2	2	2	0	0	0	0	0	2	2	2	1	2	1	2	0	0	0	0	0	0	0	2	0	0	0	0	0	0	0	0	0	0	0	0	0	0	0	0	0	0	0	0
Asparagine synthase	1	2	3	0	3	0	0	0	0	1	1	1	1	2	2	2	2	2	2	2	2	1	0	1	0	1	0	0	4	0	0	0	0	1	2	0	1	0	0	1	0	0	0	0	0	0	0	0	0
Protein of unknown function (DUF2789)	1	1	1	1	1	1	1	1	1	1	1	2	2	1	1	1	1	1	1	1	1	0	1	2	0	1	2	0	1	0	1	2	0	0	0	0	2	0	2	1	1	1	0	0	0	0	0	0	0
Polymerase beta, Nucleotidyltransferase	0	0	0	0	0	0	0	0	0	2	0	1	1	0	0	0	0	0	0	0	0	1	0	3	0	0	1	0	0	0	1	0	2	1	2	0	1	0	0	1	0	0	0	1	1	0	0	0	0
Carboxyltransferase domain, subdomain A and B	1	1	1	0	1	2	1	0	1	1	0	0	0	1	1	1	1	1	1	1	1	0	0	0	0	1	1	1	1	0	1	1	0	0	0	0	1	0	0	0	0	0	1	0	0	0	0	0	0
Regulator of chromosome condensation (RCC1) repeat	1	0	0	0	0	0	0	0	0	0	0	0	0	0	0	0	0	0	0	0	0	0	0	0	0	0	0	0	0	11	0	0	0	0	0	0	0	0	0	0	0	2	0	0	14	13	0	0	0
Protein of unknown function (DUF4230)	0	1	1	1	1	1	1	0	1	0	0	0	0	1	1	1	1	1	1	1	1	0	0	0	0	1	0	0	1	0	0	0	0	0	0	0	0	0	0	0	1	1	0	0	0	0	1	1	0
Glycoside-hydrolase family GH114	1	1	1	1	1	1	1	1	1	0	0	0	0	1	1	1	1	1	1	1	1	0	0	0	0	1	0	0	1	0	3	0	1	0	0	1	0	0	1	0	0	0	0	1	0	0	0	0	0
Protein of unknown function (DUF3225)	0	0	0	0	0	0	0	0	0	0	0	0	0	0	0	0	0	0	0	0	0	0	0	0	0	0	1	0	0	2	0	1	0	0	0	0	0	0	0	0	1	0	0	0	2	2	0	0	0
Arsenical pump membrane protein	0	0	0	0	0	1	0	1	1	0	0	0	0	0	0	0	0	0	0	0	1	0	1	0	0	1	4	0	1	1	0	1	0	0	0	0	0	0	1	0	0	0	0	0	1	1	0	0	0
Bacterial PH domain	0	0	0	0	0	0	0	0	0	0	0	0	0	0	0	0	0	0	0	0	0	0	1	0	0	0	0	1	0	2	1	0	0	0	0	0	0	2	0	0	3	2	0	0	1	1	1	2	0
Bacterial toxin homologue of phage lysozyme, C-term	0	0	1	1	1	2	1	1	1	0	0	0	0	1	2	1	1	1	1	1	1	0	0	0	1	1	0	0	2	0	0	0	0	0	1	1	0	0	0	0	0	0	0	0	0	0	0	0	1
Protein of unknown function (DUF1449)	1	0	1	1	1	0	1	0	0	0	0	0	0	0	0	0	0	0	0	0	0	0	0	0	0	0	0	0	0	1	0	0	0	1	0	0	0	0	0	0	1	1	0	0	1	1	0	0	0
Flotillin	1	0	1	1	1	0	1	0	0	0	0	0	0	0	0	0	0	0	0	0	0	0	0	0	0	0	0	0	0	1	0	0	0	0	0	0	0	0	0	0	1	1	0	0	1	1	0	0	0
Cobalamin synthesis G N-terminal	1	1	1	1	1	1	1	1	1	1	0	1	1	1	1	1	1	1	1	1	1	0	0	1	0	1	0	0	1	0	1	0	0	0	0	0	0	0	0	0	0	0	0	0	0	0	0	0	0
Precorrin-8X methylmutase	1	1	1	1	1	1	1	1	1	1	0	1	1	1	1	1	1	1	1	1	1	0	0	1	0	1	1	0	1	1	1	1	0	0	0	0	0	0	0	0	1	1	0	0	1	1	0	0	0
LamB/YcsF family	1	1	1	0	1	1	1	0	1	1	0	0	0	1	1	1	1	1	1	1	1	0	0	0	0	1	1	1	1	0	1	1	0	0	0	0	1	0	0	0	0	0	1	0	0	0	0	0	0
Cobalamin synthesis G C-terminus	1	1	1	1	1	1	1	1	1	1	0	1	1	1	1	1	1	1	1	1	1	0	0	1	0	1	1	0	1	1	1	1	0	0	0	0	0	0	0	0	1	1	0	0	1	1	0	0	0
Protein of unknown function (DUF3182)	0	0	0	0	0	0	0	0	0	0	0	0	0	0	0	0	0	0	0	0	0	0	0	0	0	0	0	0	0	1	0	0	0	0	0	0	0	0	0	0	1	1	0	1	1	1	1	1	0
AraC-like ligand binding domain	0	1	1	1	1	1	1	1	1	0	0	0	0	1	1	1	1	1	1	1	1	0	0	0	0	0	1	0	1	2	0	1	0	0	0	0	0	0	0	0	1	1	0	0	2	2	1	1	0
MerT mercuric transport protein	0	0	0	0	0	0	0	0	0	0	0	0	0	0	0	0	0	0	0	0	0	0	1	1	0	0	2	0	0	0	0	1	1	1	1	0	4	0	1	1	0	0	0	1	0	0	0	0	0
Hydroxymethylglutaryl-coenzyme A reductase	0	0	0	0	0	0	0	0	0	0	0	0	0	0	1	0	0	0	0	0	0	0	0	0	0	0	1	2	0	1	0	1	0	0	0	0	0	1	0	0	0	0	1	0	1	1	0	1	0
PspA/IM30 family	1	0	1	1	1	0	1	0	0	0	0	0	0	0	0	0	0	0	0	0	0	0	0	0	0	0	0	0	0	2	0	0	0	1	0	0	0	0	0	0	1	1	0	0	2	2	0	0	0
Domain of unknown function (DUF4010)	0	0	0	0	0	0	0	0	0	2	3	4	3	0	0	0	0	0	0	0	0	0	2	2	0	0	0	1	0	1	1	0	1	0	1	2	3	2	3	2	0	0	0	1	1	1	0	0	0
Pilin (bacterial filament)	1	1	1	0	1	0	0	1	1	2	1	1	1	0	0	0	1	0	1	1	0	1	2	0	0	1	0	1	1	1	0	2	1	0	0	0	0	2	1	0	1	1	0	0	2	3	1	1	1
homogentisate 1,2-dioxygenase	0	0	0	0	0	0	0	0	0	0	0	2	4	0	0	0	0	0	0	0	0	0	0	0	0	0	0	0	0	0	0	0	1	0	1	0	0	0	0	0	0	0	0	0	1	1	0	0	0
Domain of unknown function (DUF3492)	1	1	1	1	1	1	1	1	1	0	0	0	0	1	1	1	1	1	1	1	1	0	0	0	0	1	0	0	1	0	1	0	1	0	0	1	0	0	1	0	0	0	0	1	0	0	0	0	0
CbiD	1	1	1	1	1	1	1	1	1	1	0	1	1	1	1	1	1	1	1	1	1	0	0	1	0	1	0	0	1	0	1	0	0	0	0	0	0	0	0	0	0	0	0	0	0	0	0	0	0
Putative exopolysaccharide Exporter (EPS-E)	1	1	1	1	1	1	1	1	1	0	0	0	0	1	1	1	1	1	1	1	1	0	0	0	0	1	0	0	1	0	1	0	1	0	0	1	0	0	1	0	0	0	0	1	0	0	0	0	0
Phage Tail Collar Domain	1	4	4	4	4	4	4	1	4	0	0	0	0	7	7	3	3	3	3	3	3	1	0	0	3	4	0	1	4	2	0	3	0	0	0	0	0	3	0	0	4	3	0	1	4	4	2	2	0
Type I restriction modification DNA specificity domain	0	2	1	0	0	1	0	0	0	3	1	4	4	0	0	1	1	1	1	1	1	2	1	2	1	0	0	0	1	1	0	0	3	0	1	1	3	1	2	2	2	0	0	1	0	1	2	1	1
PelD GGDEF domain	1	1	1	1	1	1	1	1	1	0	0	0	0	1	1	1	1	1	1	1	1	0	0	0	0	1	0	0	1	0	1	0	1	0	0	1	0	0	1	0	0	0	0	1	0	0	0	0	0
Putative PepSY_TM-like	0	0	0	0	0	0	0	0	0	0	0	0	0	0	0	0	0	0	0	0	0	0	0	0	0	0	0	0	0	2	2	0	0	0	0	0	0	0	0	0	0	0	2	0	1	2	0	0	0
Pectic acid lyase	1	0	0	0	0	0	0	0	0	0	0	0	0	0	0	0	0	0	0	0	0	0	0	0	0	1	0	0	1	1	1	0	0	0	0	0	0	2	0	0	1	1	0	0	0	1	1	1	0
RTX calcium-binding nonapeptide repeat (4 copies)	3	2	3	1	3	2	6	0	5	0	0	0	0	4	13	0	0	0	0	0	0	0	0	0	0	0	0	0	2	6	0	0	2	1	0	0	0	0	0	0	0	0	0	0	5	6	0	0	0
PAS domain	1	1	1	0	1	1	1	1	1	0	0	0	0	1	1	1	1	1	1	1	1	0	0	0	0	1	1	0	1	1	0	1	0	0	0	0	0	0	0	0	2	1	0	0	0	0	1	0	0
Virulence activator alpha C-term	0	0	0	0	0	0	0	0	0	0	0	0	0	0	0	0	0	0	0	0	0	0	0	0	1	0	0	1	0	1	0	0	1	1	0	1	0	0	0	0	0	0	0	0	1	1	1	1	0
Type IV Pilus-assembly protein W	2	1	1	0	1	1	2	1	0	2	1	2	2	1	1	1	1	1	1	1	1	1	0	1	1	1	1	1	1	0	1	2	1	0	1	0	0	1	0	0	1	1	0	0	1	1	0	0	1
Exopolysaccharide synthesis, ExoD	0	0	1	0	1	0	1	0	1	0	0	0	0	0	0	1	1	1	1	1	1	0	0	0	0	1	0	0	1	1	0	0	0	0	0	0	0	0	0	0	0	1	0	0	0	1	0	0	0
Domain of unknown function (DUF4150)	0	0	2	1	1	1	2	0	0	0	0	0	0	0	3	1	0	1	1	1	2	0	0	0	0	1	0	0	1	0	0	0	0	0	0	1	0	0	0	0	0	5	0	0	0	0	0	0	0
Formate/nitrite transporter	0	0	0	0	0	0	0	0	0	0	0	0	0	0	0	0	0	0	0	0	0	0	0	0	0	0	0	0	0	1	0	0	1	0	0	0	1	0	0	0	1	1	1	0	1	1	1	1	0
RimK-like ATPgrasp N-terminal domain	0	0	0	0	0	0	0	0	0	0	0	0	0	0	0	0	0	0	0	0	0	0	0	0	0	0	0	0	0	1	0	0	0	0	0	1	0	0	0	0	1	0	0	0	1	1	0	0	0
Cellulose synthase subunit D	0	0	0	0	0	0	0	0	0	0	0	0	0	0	0	0	0	0	0	0	0	0	0	0	1	0	0	0	0	0	0	0	0	1	0	1	0	1	0	0	1	1	1	0	0	0	1	1	0
Uncharacterized protein conserved in bacteria (DUF2309)	0	1	1	1	1	1	2	1	1	0	0	0	0	0	1	1	1	1	1	1	1	0	0	0	0	0	0	0	1	0	0	0	0	0	0	0	0	0	0	1	0	0	0	1	0	0	0	0	0
Zeta toxin	0	1	1	1	1	1	1	1	1	0	0	2	2	1	1	1	1	1	1	1	1	0	0	1	0	2	1	0	0	0	0	1	0	2	1	0	0	2	1	1	2	2	0	1	3	1	1	1	0
zinc-ribbon domain	0	0	0	0	0	0	0	0	0	0	0	1	0	1	0	0	0	0	0	0	0	0	0	1	0	0	1	0	0	0	0	1	0	0	0	0	0	0	0	0	1	1	1	0	0	0	0	1	0
Resolvase, N terminal domain	1	1	0	0	0	0	1	1	0	1	0	1	1	1	2	9	1	7	1	3	1	0	3	1	0	1	3	0	0	1	1	0	0	0	3	0	4	0	3	0	0	0	5	3	1	0	0	0	2
Iron-containing redox enzyme	0	1	1	1	1	0	1	1	1	0	0	0	0	1	1	1	1	1	1	1	1	0	0	1	0	1	1	0	1	2	0	1	0	0	0	0	0	0	0	0	1	1	0	1	1	1	0	0	0
Alkaline and neutral invertase	0	1	1	1	1	1	1	1	1	0	0	0	0	1	1	1	1	1	1	1	1	0	0	0	0	1	0	0	1	0	0	0	0	0	0	0	0	0	0	0	0	0	0	1	0	0	0	0	0
NHL repeat	1	0	0	0	0	0	0	0	0	0	0	0	0	0	0	0	0	0	0	0	0	6	0	0	0	1	0	0	0	0	1	0	0	0	0	0	0	2	0	0	0	0	0	0	2	2	3	3	0
Patatin phospholipase	0	1	1	0	1	0	1	1	0	0	0	0	0	1	1	0	0	0	0	0	0	0	0	0	0	0	0	0	1	0	0	0	0	0	1	0	0	0	1	0	1	0	0	0	1	1	0	0	0
WG containing repeat	0	0	0	0	0	0	0	0	0	0	0	0	0	0	0	0	0	0	0	0	0	0	0	0	1	0	0	0	0	1	0	0	0	0	0	0	0	1	0	0	1	1	0	0	1	1	1	1	0
Malate:quinone oxidoreductase (Mqo)	1	1	1	1	1	1	1	1	1	0	0	0	0	1	1	1	2	1	1	1	1	0	0	0	0	1	1	0	1	0	0	1	0	0	0	0	0	0	0	0	0	0	0	0	0	0	0	0	0
Phage portal protein	0	0	2	0	0	0	1	0	1	2	1	1	1	0	1	2	1	2	0	0	3	0	0	0	0	1	1	2	0	0	2	2	0	0	0	0	0	0	0	1	1	1	0	0	1	0	1	0	1
Fusaric acid resistance protein-like	1	1	2	1	1	1	1	1	1	1	1	2	1	1	1	1	1	1	1	1	1	0	1	0	0	1	1	1	1	1	0	1	0	0	0	0	1	0	1	0	0	0	0	0	1	1	0	0	0
Subtilase family	2	3	3	1	3	0	2	2	2	0	0	0	0	3	3	3	3	3	3	3	4	0	0	0	1	2	1	0	2	1	0	1	0	1	1	0	0	0	0	0	0	0	0	0	1	2	1	0	0
Penicillin-insensitive murein endopeptidase	0	0	0	1	0	0	1	1	1	0	0	0	0	1	1	0	0	0	0	0	0	0	0	0	1	0	0	0	1	0	0	0	0	0	1	1	0	0	0	0	0	0	0	0	0	0	0	0	1
Conserved TM helix	0	1	1	1	1	0	1	1	1	0	0	0	0	1	1	1	1	1	1	1	1	0	0	0	0	1	0	1	1	0	0	0	0	0	0	0	0	0	0	0	0	0	1	1	0	0	0	0	0
Type IV pilus assembly protein PilX C-term	1	1	1	0	1	0	1	1	0	1	1	1	1	1	1	1	1	1	1	1	1	1	1	1	1	1	1	1	1	1	1	2	1	1	1	1	0	1	1	0	1	1	1	1	1	1	1	1	1
Capsular polysaccharide synthesis protein	0	2	2	2	2	2	2	2	2	0	1	0	0	2	2	2	2	2	2	2	2	0	1	1	0	0	0	2	2	0	0	0	0	0	0	0	0	0	1	0	0	0	2	0	0	0	0	0	0
Formamidopyrimidine-DNA glycosylase H2TH domain	0	1	1	1	1	1	1	1	1	0	0	0	0	1	1	1	1	1	1	1	1	0	0	0	0	0	0	0	1	1	0	0	0	0	0	0	0	0	0	0	0	0	0	0	0	0	0	0	0
Protein of unknown function (DUF4087)	0	1	1	1	1	1	1	1	1	0	0	0	0	0	1	1	1	1	1	1	1	0	0	1	1	0	0	0	1	0	0	0	0	1	1	1	0	1	0	0	0	0	0	0	0	0	1	1	1
Phospholipid methyltransferase	0	0	0	0	0	0	0	0	0	1	1	2	2	0	0	0	0	0	0	0	0	0	2	3	0	0	0	1	0	0	0	0	1	1	1	0	2	1	4	1	0	0	0	0	0	0	1	1	0
AraC-type transcriptional regulator N-terminus	0	0	0	0	0	0	0	0	0	0	0	0	0	0	0	0	0	0	0	0	0	0	0	0	1	0	0	0	0	2	0	0	0	1	0	1	1	0	0	0	0	0	0	0	1	1	0	0	0
Protein of unknown function (DUF3016)	1	1	1	1	1	1	1	1	1	0	0	0	0	1	1	1	1	1	1	1	1	0	1	0	0	1	0	0	1	1	0	0	0	0	0	0	0	0	1	0	0	0	2	0	1	1	0	0	0
DinB family	0	0	1	0	1	1	1	0	0	0	0	0	0	0	1	0	0	0	0	0	0	0	0	0	1	0	0	1	1	0	0	0	0	0	0	0	0	1	0	0	0	1	0	0	0	0	1	1	0
Histidine kinase-like ATPase domain	0	1	1	1	1	1	1	1	1	0	0	0	0	1	1	1	1	1	1	1	1	0	0	0	0	1	2	0	1	2	0	2	0	0	0	0	0	0	0	0	2	2	1	0	2	2	0	0	0
Terminase-like family	1	0	1	0	0	0	0	0	0	0	0	0	0	0	0	0	0	0	0	0	1	0	0	0	0	1	0	1	0	1	1	4	0	0	1	0	0	0	0	0	1	1	0	0	1	1	1	0	0
Outer membrane usher protein	1	1	1	1	1	1	1	0	1	0	0	0	0	1	1	1	1	0	1	1	1	0	0	0	0	1	0	0	1	1	0	0	0	0	0	0	0	0	0	0	1	1	0	0	1	1	0	0	0
DeoC/LacD family aldolase	0	0	0	0	0	0	0	0	0	0	0	0	0	0	0	0	0	0	0	0	0	0	0	0	1	0	0	0	0	1	0	0	0	0	0	1	0	0	0	0	0	0	0	0	1	1	1	1	0
Methylpurine-DNA glycosylase (MPG)	0	0	0	0	0	0	0	0	0	0	0	0	0	0	0	0	0	0	0	0	0	0	0	1	0	0	1	0	0	1	0	1	0	0	0	0	0	0	0	0	0	1	0	1	1	1	0	0	0
Condensation domain	1	1	2	1	1	1	2	1	0	0	0	0	0	2	1	1	1	1	1	1	2	0	0	0	0	1	0	0	1	0	0	0	0	0	0	0	0	0	0	0	0	0	0	0	0	0	0	0	0
Zonular occludens toxin (Zot)	3	0	1	0	0	0	0	1	0	0	0	1	1	0	0	3	1	3	1	3	0	1	1	0	0	2	0	0	0	0	0	0	0	1	1	0	0	1	1	0	0	0	0	0	0	0	0	0	2
Maltose acetyltransferase	1	1	1	1	1	1	1	1	1	0	0	0	0	1	1	1	1	1	1	1	1	0	0	0	0	1	0	0	1	1	0	0	0	0	0	0	0	0	0	0	1	1	1	0	0	1	0	0	0
Cobalt uptake substrate-specific transmembrane region	1	1	1	1	1	1	1	1	1	1	0	1	1	1	1	1	1	1	1	1	1	0	0	1	0	1	0	0	1	1	1	0	0	0	0	0	0	0	0	0	1	1	0	0	1	1	0	0	0
Domain of unknown function (DUF2760)	0	1	1	0	1	0	1	1	0	0	0	0	0	1	1	1	1	1	1	1	1	0	1	0	0	0	1	0	1	0	0	1	0	0	0	0	0	0	1	0	0	0	1	0	0	0	0	0	0
Protein of unknown function (DUF1295)	1	1	2	0	1	1	1	1	1	0	0	0	0	1	1	1	1	1	1	1	1	0	0	0	0	1	0	1	1	0	0	0	0	0	0	0	0	0	0	0	0	0	0	0	0	0	0	0	0
Acetoacetate decarboxylase (ADC)	0	1	1	0	1	0	1	1	0	0	0	0	0	1	1	0	0	0	0	0	0	0	0	0	0	0	0	0	1	1	0	0	0	0	0	0	0	1	0	0	1	0	0	0	2	1	0	0	1
AAA lid domain	0	0	0	0	0	0	0	0	0	0	0	0	0	0	0	0	0	0	0	0	0	0	0	0	0	0	1	0	0	1	0	1	0	0	0	0	0	0	0	0	1	1	1	0	1	1	0	0	0
Putative ATP-dependent DNA helicase recG C-terminal	0	1	0	0	1	1	2	0	1	3	1	2	2	2	3	0	0	0	0	0	0	1	0	1	1	1	0	0	0	0	0	0	2	1	0	1	0	2	1	0	0	1	0	0	0	1	1	0	0
Concanavalin A-like lectin/glucanases superfamily	2	0	0	0	0	0	0	0	0	0	0	0	0	1	1	2	1	2	0	1	0	1	0	0	1	1	0	0	0	1	0	0	0	0	0	1	0	2	0	0	0	0	0	0	1	1	2	2	0
Domain of unknown function (DUF4263)	0	0	0	0	0	0	0	0	0	0	0	0	0	0	0	0	0	0	0	0	0	0	0	0	0	0	0	0	0	0	0	0	1	1	0	0	0	0	0	0	0	0	0	0	0	0	0	0	0
Type VI secretion system (T6SS), amidase effector protein 4	1	1	1	2	0	3	3	3	2	0	0	0	0	3	2	3	3	3	3	3	3	0	0	0	0	0	0	0	0	0	0	0	0	0	0	0	0	0	0	0	2	1	0	0	0	0	0	0	0
Sodium/glutamate symporter	0	0	0	0	0	0	0	0	0	0	0	0	0	0	0	0	0	0	0	0	0	0	1	1	0	0	2	0	0	0	0	3	0	1	0	0	1	1	1	0	0	0	0	0	1	1	0	0	0
Bacterial Ig-like domain (group 1)	1	1	1	1	1	1	1	1	1	0	1	0	0	1	1	1	1	1	1	1	1	0	0	0	0	1	1	0	1	0	1	1	0	0	0	0	0	0	0	1	0	0	0	0	0	0	0	0	0
Nickel/cobalt transporter regulator	1	1	1	1	1	1	1	1	1	1	1	1	1	1	1	1	1	1	1	1	1	0	0	0	0	1	2	0	1	0	0	2	0	0	0	0	0	0	0	0	0	0	1	0	0	0	0	0	0
Glycosyltransferase Family 4	1	1	1	1	1	1	1	1	1	0	0	0	0	0	0	1	1	1	1	1	1	1	1	1	0	1	0	2	1	0	0	0	0	0	0	0	0	0	1	0	0	0	0	0	0	0	1	1	0
Predicted membrane protein (DUF2177)	1	1	1	0	1	1	1	1	1	0	0	0	0	1	1	1	1	1	1	1	1	0	0	0	0	1	0	1	1	0	0	0	0	0	0	0	0	0	0	0	0	0	0	0	0	0	0	0	0
ChrR Cupin-like domain	1	1	1	0	1	1	1	1	1	0	0	0	0	1	1	1	1	1	1	1	1	0	0	0	0	1	0	1	1	0	0	0	0	0	0	0	0	0	0	0	0	0	0	0	0	0	0	0	0
VirK protein	1	1	1	1	1	1	1	1	1	0	0	0	0	1	1	1	1	1	1	1	1	0	0	0	0	1	0	0	1	0	0	0	0	0	0	0	0	0	0	0	0	0	0	0	0	0	0	0	0
Collagen triple helix repeat (20 copies)	1	3	2	2	2	2	2	2	3	1	1	1	1	1	2	2	2	2	2	2	2	1	0	0	1	2	0	1	2	0	0	0	0	0	0	1	0	5	0	0	0	0	0	0	0	0	3	4	0
Methylmuconolactone methyl-isomerase	0	0	0	0	0	0	0	0	0	0	0	0	0	0	0	0	0	0	0	0	0	0	0	0	0	0	0	1	0	0	0	0	0	0	0	0	0	0	0	0	0	0	0	0	1	1	0	0	0
Repeat domain in Vibrio, Colwellia, Bradyrhizobium and Shewanella	0	0	0	0	0	0	0	0	0	0	0	0	0	0	0	0	0	0	0	0	0	1	0	0	0	0	0	1	0	0	0	0	1	1	0	0	0	2	0	0	0	0	1	1	0	0	3	3	0
Spherulation-specific family 4	2	2	2	2	2	2	2	2	2	0	0	0	0	2	2	2	2	2	2	2	2	1	0	0	0	2	0	0	2	0	1	0	1	1	0	2	0	1	1	0	0	0	0	2	0	0	0	0	0
Sulfotransferase family	0	0	1	0	1	1	1	1	1	0	0	0	0	0	0	1	1	1	0	0	1	1	0	0	1	0	0	2	1	1	1	0	0	1	0	1	0	2	0	0	1	1	0	0	1	2	4	4	0
Domain of unknown function (DUF1972)	0	0	0	0	0	0	0	0	0	0	0	0	0	0	0	0	0	0	0	0	0	1	0	0	0	0	0	1	0	1	0	0	0	1	0	0	0	1	0	0	0	0	1	1	1	1	1	1	0
TspO/MBR family	1	1	1	1	1	1	1	1	1	0	0	0	0	1	1	1	1	1	1	1	1	0	0	0	0	1	0	0	1	0	0	0	0	0	0	0	0	0	0	0	0	0	0	0	0	0	0	0	0
CARDB	0	0	0	0	0	0	0	0	0	0	0	0	0	0	0	0	0	0	0	0	0	0	0	0	0	0	0	0	0	1	0	0	0	0	0	0	0	0	0	0	1	1	0	0	1	1	0	0	0
PTS system, Lactose/Cellobiose specific IIB subunit	1	1	1	1	1	1	1	1	1	0	0	0	0	1	1	1	1	1	1	1	1	0	0	0	0	1	0	0	1	0	0	0	0	0	0	0	0	0	0	0	0	0	0	0	0	0	0	0	0
Nucleotidyl transferase AbiEii toxin, Type IV TA system	3	0	0	0	0	0	0	0	0	3	1	2	2	1	2	1	1	1	1	1	1	1	1	0	1	1	0	0	0	1	1	2	1	2	1	0	1	1	3	1	4	2	1	0	1	2	1	1	0
Trehalase	0	1	1	1	1	1	2	1	1	0	0	0	0	1	1	2	1	2	2	2	2	0	0	0	0	1	0	0	1	0	0	0	0	0	0	0	0	0	0	0	0	0	0	0	0	0	0	0	0
Protein of unknown function (DUF2523)	2	0	0	0	0	0	0	0	0	0	0	1	1	0	0	1	1	1	1	2	0	1	1	0	0	1	0	0	0	0	0	0	0	1	1	0	0	1	1	0	0	0	0	0	0	0	0	0	2
NeuB family	0	0	0	0	0	0	0	0	0	0	0	0	0	0	0	0	0	0	0	0	0	1	0	0	0	0	0	0	0	0	0	0	0	1	1	0	0	0	0	0	0	0	0	0	0	0	0	0	0
ACT domain	1	1	1	0	1	1	1	0	1	0	0	0	0	1	1	1	1	1	1	1	1	0	0	0	0	1	0	0	1	0	1	0	0	0	0	0	0	0	0	0	0	0	0	0	0	0	0	0	0
Protein of unknown function (DUF5131)	1	1	0	0	0	0	0	0	0	0	0	0	0	0	0	1	2	1	2	2	2	0	1	1	0	0	0	0	0	0	0	0	0	0	0	0	0	0	0	0	0	0	0	0	0	0	0	0	0
Predicted membrane protein (DUF2127)	1	1	1	1	1	1	1	1	1	0	0	0	0	1	1	1	1	1	1	1	1	0	0	0	0	1	0	0	1	1	0	0	0	0	0	0	0	0	0	0	0	0	0	0	1	1	0	0	0
Sodium:sulfate symporter transmembrane region	1	0	1	1	1	1	1	1	1	1	1	1	1	1	1	1	1	1	1	1	1	0	1	1	0	1	1	1	1	0	1	1	0	0	0	0	2	1	1	1	0	0	1	0	1	0	0	0	0
Glycosyl hydrolases family 18	1	0	1	1	1	1	1	1	1	0	0	0	0	1	1	1	1	1	1	1	1	0	0	0	0	1	0	2	1	1	0	0	0	0	0	0	0	1	0	0	0	0	2	0	0	0	0	1	0
Oxidoreductase family, C-terminal alpha/beta domain	0	0	0	0	0	0	0	0	0	0	0	0	0	0	0	0	0	0	0	0	0	0	0	0	0	0	0	0	0	1	0	0	0	0	0	0	0	0	0	0	1	1	0	0	1	1	0	0	0
Putative antitoxin of bacterial toxin-antitoxin system, YdaS/YdaT	2	1	1	1	1	1	1	2	1	0	0	0	0	1	2	4	2	4	1	1	2	0	0	0	0	1	0	0	1	0	0	0	0	0	0	0	0	0	0	0	0	0	0	0	0	0	0	0	0
Pectate lyase	4	2	3	4	3	3	3	3	3	0	0	0	0	3	2	3	3	3	3	3	3	0	0	0	0	2	0	0	3	0	0	0	0	0	0	0	0	0	0	0	0	0	0	0	0	0	0	0	0
RNA ligase	0	1	1	0	1	0	1	0	1	1	1	1	1	0	0	0	0	0	0	0	0	0	0	1	0	0	0	0	1	1	0	0	1	1	0	0	1	0	1	0	0	0	0	0	1	1	0	1	0
Precorrin-6x reductase CbiJ/CobK	0	0	0	0	0	0	0	0	0	0	0	0	0	0	0	0	0	0	0	0	0	0	0	0	0	0	1	0	0	1	0	1	0	0	0	0	0	0	0	0	1	1	0	0	1	1	0	0	0
Single Cache domain 2	1	1	2	2	2	2	2	1	2	0	0	0	0	1	1	2	2	2	2	2	2	0	0	0	0	2	1	2	2	0	0	0	0	0	0	0	0	0	0	0	0	0	0	0	0	0	0	0	0
Reverse transcriptase (RNA-dependent DNA polymerase)	0	0	0	0	0	1	0	0	0	0	0	0	0	1	1	0	0	0	0	0	1	0	0	0	1	0	0	0	0	0	0	0	0	1	3	0	0	1	1	0	0	1	0	1	1	0	1	1	0
Tir chaperone protein (CesT) family	2	1	2	2	2	2	2	2	2	0	0	0	0	2	2	2	2	2	2	2	2	0	0	0	0	2	7	0	2	0	0	6	0	0	0	0	0	0	0	0	5	6	0	0	0	0	0	0	0
Protein of unknown function (DUF993)	0	0	0	0	0	0	0	0	0	0	0	0	0	0	0	0	0	0	0	0	0	0	0	0	0	0	0	0	0	1	0	0	0	0	0	0	0	0	0	0	1	1	0	0	1	1	0	0	0
Glycine zipper	0	0	0	0	0	0	0	0	0	0	0	0	0	0	0	0	0	0	0	0	0	0	0	1	0	0	2	0	0	1	0	2	0	0	1	0	0	0	0	0	1	1	0	2	1	1	0	0	0
Bacterial type III secretion protein (HrpB7)	1	1	1	1	1	1	1	1	1	0	0	0	0	1	1	1	1	1	1	1	1	0	0	0	0	1	0	0	1	0	0	0	0	0	0	0	0	0	0	0	0	0	0	0	0	0	0	0	0
Conserved hypothetical protein 698	2	1	1	1	1	1	1	1	1	0	0	1	1	0	0	1	1	1	1	1	1	0	1	1	0	0	1	0	1	0	0	0	0	0	1	0	1	0	1	1	0	0	2	0	0	1	0	0	0
EF-hand domain	1	1	1	1	1	0	1	1	1	0	0	0	0	1	1	1	1	1	1	1	1	0	0	0	0	1	0	0	1	1	0	0	0	0	0	0	0	0	0	0	0	0	0	0	1	1	0	0	0
SWI2/SNF2 ATPase	0	0	0	0	1	0	0	0	0	1	0	1	1	0	0	1	1	1	1	1	1	1	0	1	0	0	0	0	0	0	0	0	0	0	0	0	1	1	0	1	1	1	1	0	0	1	0	0	0
UDP-glucoronosyl and UDP-glucosyl transferase	1	1	1	0	1	0	1	0	1	0	0	0	0	1	1	1	1	1	1	1	1	0	0	0	1	1	1	0	1	0	0	1	0	0	0	0	0	0	0	0	0	0	0	0	0	0	0	0	0
Nucleotidyltransferase domain	0	0	1	0	1	1	1	0	0	2	2	1	1	2	2	1	1	1	1	1	1	1	0	1	1	1	1	0	2	0	0	1	1	0	2	0	0	0	1	0	0	0	0	0	0	1	0	0	1
Bacterial type III secretion protein (HrpB2)	1	1	1	0	1	1	1	1	1	0	0	0	0	1	1	1	1	1	1	1	1	0	0	0	0	1	0	0	1	0	0	0	0	0	0	0	0	0	0	0	0	0	0	0	0	0	0	0	0
N-terminal half of MaoC dehydratase	0	0	0	0	0	0	0	0	0	3	2	2	2	0	0	0	0	0	0	0	0	0	1	3	0	0	1	1	0	2	0	2	0	0	0	1	2	0	2	0	1	0	5	0	1	1	1	0	0
Protein of unknown function (DUF2167)	0	1	1	1	1	1	1	1	1	0	0	0	0	1	1	1	1	1	1	1	1	0	0	0	0	0	0	0	1	0	0	0	0	0	0	0	0	0	0	0	0	0	0	0	0	0	0	0	0
Phage lysozyme	1	0	3	1	1	0	1	1	1	0	0	0	0	1	1	1	1	1	1	1	2	0	1	1	0	1	2	1	1	1	0	0	0	0	1	1	0	0	0	3	1	2	2	0	2	2	1	0	1
MbtH-like protein	3	2	2	0	2	0	2	1	1	0	0	0	0	2	2	2	2	2	2	2	2	0	0	0	0	2	0	0	2	0	0	0	0	0	0	0	0	0	0	0	0	0	0	0	0	0	0	0	0
Asparaginase	1	1	1	0	1	1	1	0	1	0	0	0	0	1	1	1	1	1	1	1	1	0	0	0	0	1	1	0	1	0	0	1	0	0	0	0	0	0	0	0	0	0	0	0	0	0	0	0	0
Carbohydrate-selective porin, OprB family	1	1	1	0	1	0	1	1	0	0	0	0	0	1	1	1	1	1	1	1	1	0	0	0	0	1	0	0	1	0	0	0	0	0	0	0	1	0	0	0	0	0	0	0	0	0	0	0	0
Ferric iron reductase FhuF-like transporter	1	0	1	1	1	1	1	1	1	0	0	0	0	1	1	1	1	1	1	1	1	0	0	0	0	1	0	0	1	0	0	0	0	0	0	0	0	0	0	0	0	0	0	0	0	0	0	0	0
Cellulose binding domain	0	1	1	1	1	1	1	1	1	0	0	0	0	1	1	1	1	1	1	1	1	0	0	0	0	1	0	0	1	0	0	0	0	0	0	0	0	0	0	0	0	0	0	0	0	0	0	0	0
YcaO cyclodehydratase, ATP-ad Mg2+-binding	1	1	1	1	1	1	1	1	1	0	0	0	0	1	1	1	1	1	1	1	1	0	0	0	0	0	0	0	1	0	0	0	0	0	0	0	0	0	0	0	0	0	0	0	0	0	0	0	0
D-aminopeptidase	1	1	1	0	1	1	1	0	1	0	0	0	0	1	1	1	1	1	1	1	1	0	0	0	0	1	0	0	1	0	0	0	0	0	0	0	0	0	0	0	0	0	0	0	0	0	0	0	0
Domain of unknown function (DUF4174)	0	1	1	1	1	0	1	1	0	0	0	0	0	1	1	1	1	1	1	1	1	0	0	0	0	1	1	0	1	0	0	1	0	0	0	0	0	0	0	0	0	0	0	0	0	0	0	0	0
C-5 cytosine-specific DNA methylase	0	0	4	0	1	1	1	1	0	0	0	2	4	0	0	5	2	5	2	2	3	0	0	0	1	0	3	1	0	1	1	3	0	1	1	0	0	1	5	0	1	1	1	1	0	0	0	0	0
Amino acid permease	2	2	3	2	3	2	3	2	3	0	0	0	0	2	2	2	3	2	3	3	2	0	0	0	0	2	4	2	3	0	0	4	0	0	0	0	0	0	0	0	0	0	0	0	0	0	0	0	0
Aspartyl/Asparaginyl beta-hydroxylase	0	1	1	1	1	1	1	1	1	0	0	0	0	0	1	1	1	1	1	1	1	1	0	0	0	1	0	1	1	1	0	0	0	0	0	0	0	1	0	0	1	1	0	0	1	1	1	1	0
Pili and flagellar-assembly chaperone, PapD N-terminal domain	1	1	1	1	1	1	1	0	1	0	0	0	0	1	1	1	1	1	1	1	1	0	0	0	0	1	0	0	1	1	0	0	0	0	0	0	0	0	0	0	1	1	0	0	1	1	0	0	0
Insulinase (Peptidase family M16)	0	0	1	0	1	0	1	1	0	0	0	0	0	0	1	1	1	1	1	1	1	0	0	0	0	0	1	0	1	0	0	1	0	0	0	0	0	0	0	0	0	0	1	0	0	0	0	0	0
Cephalosporin hydroxylase	0	0	0	0	0	0	0	0	0	0	0	0	0	0	0	0	0	0	0	0	0	0	0	0	1	0	0	0	0	1	1	0	0	1	0	0	0	1	0	0	0	0	0	0	1	0	1	1	0
Galactose oxidase, central domain	1	1	3	1	2	1	2	1	1	0	0	0	0	1	1	1	1	1	1	1	1	0	0	0	0	0	0	0	1	0	0	0	0	0	0	1	0	0	0	0	0	0	0	0	0	0	0	1	0
Putative zinc-finger	1	1	1	1	1	0	1	1	1	1	1	1	1	1	1	1	1	1	1	1	0	0	0	1	0	1	0	0	1	0	0	0	1	0	0	0	1	0	0	0	0	0	0	0	0	0	0	0	0
Leucine Rich repeat	1	1	1	1	1	0	1	1	1	0	0	0	0	1	1	1	1	1	1	1	1	0	0	0	0	1	0	0	1	0	0	0	0	0	0	0	0	0	0	0	0	0	0	0	0	0	1	1	0
Acyl-coenzyme A:6-aminopenicillanic acid acyl-transferase	0	1	1	0	1	0	2	1	0	0	0	0	0	0	0	0	0	0	0	0	0	0	0	0	0	0	0	0	1	0	0	0	0	0	0	1	0	0	0	0	0	0	0	0	1	1	0	0	0
Carbon starvation protein CstA	1	1	1	1	1	1	1	0	1	0	0	0	0	1	1	1	1	1	1	1	1	0	0	0	0	1	0	0	1	0	0	0	0	0	0	0	0	0	0	0	0	0	0	0	0	0	0	0	0
Proline dehydrogenase	0	0	0	0	0	0	0	0	0	0	0	0	0	0	0	0	0	0	0	0	0	0	0	0	0	0	0	0	0	0	0	0	0	0	0	0	0	0	0	0	0	0	0	0	1	1	1	1	0
Bacterial type III secretion protein (HrpB4)	1	1	1	0	1	1	1	1	1	0	0	0	0	0	1	1	1	1	1	1	1	0	0	0	0	1	0	0	1	0	0	0	0	0	0	0	0	0	0	0	0	0	0	0	0	0	0	0	0
Uncharacterized protein conserved in bacteria (DUF2169)	1	2	3	3	3	3	5	2	2	0	0	0	0	2	5	4	2	4	3	3	4	0	0	0	0	2	0	0	4	0	0	0	0	0	0	1	0	0	0	0	0	2	0	0	0	0	0	0	0
Domain of unknown function (DUF5655)	0	0	0	0	0	0	0	1	0	0	0	0	0	0	0	0	0	0	0	0	0	0	0	0	0	0	0	0	0	0	0	0	0	0	1	0	0	0	0	0	0	0	0	0	0	0	0	0	0
Type II transport protein GspH	1	1	2	0	1	0	1	0	0	0	0	0	0	1	1	1	1	1	1	1	1	0	2	0	1	1	1	1	1	1	1	1	0	0	1	1	1	1	1	0	1	1	1	0	1	1	2	0	0
Leucine rich repeat	0	1	1	1	1	1	1	1	1	0	0	0	0	2	2	1	1	1	1	1	1	0	0	0	0	0	0	0	1	0	0	0	0	0	0	0	0	0	0	0	0	0	0	0	0	0	0	0	0
Phage portal protein, SPP1 Gp6-like	1	0	0	0	0	0	0	0	0	0	0	0	0	0	0	0	0	0	0	0	0	0	0	0	0	1	0	0	0	0	0	0	0	0	0	0	0	0	0	0	0	0	0	0	0	0	0	0	0
Protein of unknown function (DUF1376)	0	0	0	0	0	0	0	0	0	0	0	0	0	0	0	0	0	0	0	0	0	0	0	0	0	0	0	0	0	1	0	0	0	0	0	0	0	0	0	0	0	0	0	0	1	1	0	0	0
Domain of unknown function (DUF4880)	2	1	1	0	1	0	1	1	0	0	0	0	0	1	1	1	1	1	1	1	1	0	0	0	0	2	0	0	1	0	0	0	0	0	0	0	0	0	0	0	0	0	0	0	0	0	0	0	0
Protein of unknown function (DUF465)	0	0	0	0	0	0	0	0	0	1	1	1	1	0	0	0	0	0	0	0	0	0	0	0	0	0	0	1	0	0	0	0	1	1	1	1	0	0	0	0	0	0	1	0	0	0	0	0	0
Protein of unknown function (DUF1636)	0	0	0	0	0	0	0	0	0	0	0	0	0	0	0	0	0	0	0	0	0	0	0	0	0	0	0	0	0	1	0	0	0	0	0	0	0	0	0	0	1	1	0	0	1	1	0	0	0
Domain of unknown function (DUF4288)	0	0	0	0	0	0	0	0	0	0	0	0	0	0	0	0	0	0	0	0	0	1	0	0	0	0	0	0	0	0	0	0	0	1	0	0	0	0	0	0	0	0	0	0	0	0	0	0	1
Four helix bundle sensory module for signal transduction	0	1	1	1	1	1	1	1	1	0	0	0	0	1	1	1	1	1	1	1	1	0	0	0	0	0	0	0	1	1	0	0	0	0	0	0	0	0	0	0	0	0	0	0	1	2	0	0	0
S-adenosyl-L-homocysteine hydrolase, NAD binding domain	0	0	1	1	1	1	1	1	1	0	0	0	0	1	1	1	1	1	1	1	2	0	0	0	0	0	0	0	1	0	0	0	0	0	0	0	0	0	0	0	0	0	0	0	0	0	0	0	0
Domain of unknown function (DUF4303)	0	0	1	0	1	1	0	0	0	0	0	0	0	0	0	1	0	1	1	1	0	0	0	0	0	0	0	0	0	1	0	0	0	0	0	0	0	0	0	0	0	1	0	0	1	1	0	0	0
Glycosyl hydrolase-like 10	0	1	1	1	1	1	1	1	1	0	0	0	0	1	1	1	1	1	1	1	1	0	0	0	0	0	0	0	1	0	0	0	0	0	0	0	0	0	0	0	0	0	0	0	0	0	0	0	0
Protein of unknown function, DUF599	1	1	1	1	1	0	0	0	0	0	0	0	0	0	0	1	1	1	1	1	1	0	1	0	0	0	0	0	0	1	0	0	0	0	1	0	0	0	1	0	0	0	1	0	1	1	1	1	0
AAA ATPase domain	1	3	0	0	0	1	1	1	1	1	2	5	6	0	1	3	2	3	2	2	2	1	0	3	1	0	2	0	1	2	1	3	1	1	1	1	1	2	2	0	1	1	1	0	1	1	0	1	0
ISXO2-like transposase domain	1	0	0	0	0	0	0	0	0	0	0	0	0	0	0	0	0	0	0	0	0	4	0	1	0	0	0	0	0	0	0	0	0	2	0	0	0	1	4	0	0	1	0	3	0	0	0	0	0
Domain of unknown function (DUF3387)	0	1	1	0	1	0	2	0	0	1	0	1	1	0	1	1	1	1	1	1	2	1	1	0	0	0	0	0	0	0	1	0	0	0	0	1	0	1	0	0	0	0	0	1	0	0	1	0	0
Protein of unknown function (DUF861)	2	2	2	2	2	2	1	0	1	0	0	0	0	2	2	2	1	2	1	1	2	0	0	0	0	1	0	1	2	0	2	0	0	0	0	0	0	0	0	0	1	1	1	0	1	1	1	1	0
Nitrite/Sulfite reductase ferredoxin-like half domain	0	0	0	0	0	0	0	0	0	0	0	0	0	0	0	0	0	0	0	0	0	0	0	0	0	0	1	0	0	1	0	1	0	0	0	0	0	0	0	0	1	1	0	0	1	1	0	0	0
Bacterial type III secretion protein (HrpB1_HrpK)	2	2	2	0	2	2	1	1	1	0	0	0	0	2	2	2	2	2	2	2	2	0	0	0	0	2	0	0	2	0	0	0	0	0	0	0	0	0	0	0	0	0	0	0	0	0	0	0	0
Phage tail tube protein FII	0	0	1	0	0	0	0	0	0	0	0	0	0	0	0	0	0	0	0	0	1	0	0	0	0	1	0	1	0	0	0	0	0	0	0	0	0	0	0	0	1	1	0	0	0	0	1	0	0
Protein of unknown function (DUF1272)	0	0	0	0	0	0	0	0	0	0	0	0	0	0	0	0	0	0	0	0	0	0	0	1	0	0	0	0	0	1	0	0	0	0	0	0	0	0	0	0	1	1	0	0	1	1	1	1	0
Predicted methyltransferase regulatory domain	1	1	1	0	1	1	1	1	0	0	0	0	0	1	1	1	1	1	1	1	1	0	0	0	0	1	0	0	1	1	0	0	0	0	0	0	0	0	1	0	0	0	0	0	1	1	0	0	0
Cytochrome D1 heme domain	0	0	0	0	0	0	0	0	0	4	4	8	5	0	0	0	0	0	0	0	0	0	4	2	0	0	0	0	0	0	3	0	5	0	0	0	4	0	4	0	0	0	3	0	0	0	3	3	0
Domain of unknown function (DUF4287)	0	0	0	0	0	0	0	0	0	0	0	0	0	0	0	0	0	0	0	0	0	0	0	0	0	0	0	0	0	1	1	0	0	0	0	0	0	0	0	0	0	1	0	0	1	1	0	0	0
Siderophore-interacting protein	1	1	1	1	1	1	1	1	1	0	0	0	0	1	1	0	0	0	0	0	0	0	0	0	0	1	0	1	1	1	0	0	0	0	0	0	0	0	0	0	1	1	2	0	1	1	0	0	0
Purine nucleoside permease (NUP)	0	0	0	0	0	0	0	0	0	0	0	0	0	0	0	0	0	0	0	0	0	0	0	0	0	0	0	0	0	1	0	0	0	0	0	0	0	0	0	0	1	1	0	0	1	1	0	0	0
Retinal pigment epithelial membrane protein	0	0	0	0	0	0	0	0	0	0	0	0	0	0	0	0	0	0	0	0	0	0	0	0	1	0	0	0	0	2	0	0	0	1	0	0	0	0	0	0	1	1	0	1	2	2	1	1	0
Chlorophyllase	0	0	0	0	0	0	0	0	0	0	0	0	0	0	0	0	0	0	0	0	0	0	0	0	0	0	0	0	0	1	0	0	0	0	0	0	0	0	0	0	1	1	0	0	1	1	0	0	0
Heme oxygenase	0	1	1	1	1	1	1	1	1	0	0	0	0	1	1	1	1	1	1	1	1	0	0	0	0	0	0	0	1	1	0	0	0	0	0	0	0	0	0	0	1	1	0	0	1	1	0	0	0
Peptidase family M28	0	0	0	0	0	0	0	0	0	0	0	0	0	0	0	0	0	0	0	0	0	1	0	0	1	0	1	0	0	0	1	1	0	1	0	0	0	1	0	0	1	0	0	0	0	0	1	1	0
Selenoprotein, putative	1	1	1	1	1	0	1	0	1	0	0	0	0	1	1	1	1	1	1	1	1	0	0	0	0	1	0	0	1	0	0	0	0	0	0	0	0	0	0	0	0	0	0	0	0	0	0	0	0
Phage tail tube protein, TTP	0	0	1	1	1	0	2	1	1	0	0	0	0	0	1	2	1	2	0	0	1	0	0	1	0	0	0	0	1	1	0	0	0	0	0	0	0	0	0	0	0	0	1	0	2	0	0	0	0
Phage P2 GpU	0	0	1	0	0	0	0	0	0	0	0	0	0	0	0	0	0	0	0	0	1	0	0	0	0	1	0	1	0	0	0	0	0	0	0	0	0	0	0	0	1	1	0	0	0	0	1	0	0
[truncated: 1,037 more rows]
[truncated: 57 more columns]

## Sheet: splits
Bin	n_genomes	Clusters	Gene	Percentage	lower_bound	higher_bound	mean
Core	100 to 106	1865	206332	0.05	1946.53	1946.53	1946.53
Shell	16 to 99	8488	266631	0.25	2666.31	2539.34	2602.83
Cloud	2 to 15	11182	36670	0.33	2291.88	370.404	1331.14
Singleton	max 1	12611	13895	0.37	13895	13895	13895
Total	106	34146	523528	1			19775.5

## Sheet: enrichedFunctions
Pfam	enrichment_score	unadjusted_p_value	adjusted_q_value	associated_groups	function_accession	gene_clusters_ids	p_commensal	p_pathogen	p_free-living	N_commensal	N_pathogen	N_free-living
Cytochrome D1 heme domain	48.142	3.51646e-11	4.07479e-10	free-living	PF02239.17	GC_00006183, GC_00006613, GC_00006803, GC_00007861, GC_00019964, GC_00020943	0.0323	0	0.6087	62	21	23
Transposase, Mutator family	47.2274	5.55523e-11	6.29317e-10	free-living	PF00872.19	GC_00004166, GC_00004240, GC_00016487, GC_00019258	0.0645	0.0952	0.7391	62	21	23
Domain of unknown function (DUF3597)	44.296	2.40567e-10	2.41841e-09	free-living	PF12200.9	GC_00008269	0	0	0.4783	62	21	23
Putative nucleotidyltransferase substrate binding domain	44.296	2.40567e-10	2.41841e-09	free-living	PF10335.10	GC_00008717, GC_00019372	0	0	0.4783	62	21	23
Prokaryotic acetaldehyde dehydrogenase, dimerisation	43.5274	3.53299e-10	3.39436e-09	free-living	PF09290.12	GC_00006739, GC_00006992	0.0161	0	0.5217	62	21	23
Protein of unknown function, DUF485	39.8478	2.22414e-09	1.95725e-08	free-living	PF04341.13	GC_00008615	0	0	0.4348	62	21	23
G-rich domain on putative tyrosine kinase	39.8478	2.22414e-09	1.95725e-08	free-living	PF13807.7	GC_00009693, GC_00014107, GC_00021058	0	0	0.4348	62	21	23
Polysaccharide biosynthesis/export protein	39.3515	2.8505e-09	2.43778e-08	free-living	PF02563.17	GC_00009796, GC_00019594, GC_00019938	0	0.0476	0.4783	62	21	23
AsnC-like ligand binding domain	39.0356	3.33834e-09	2.78439e-08	free-living	PF17805.2	GC_00006415, GC_00006792, GC_00006807	0.0323	0	0.5217	62	21	23
Protein of unknown function (DUF3141)	35.4913	1.9641e-08	1.52898e-07	free-living	PF11339.9	GC_00007071	0	0	0.3913	62	21	23
D-xylulose 5-phosphate/D-fructose 6-phosphate phosphoketolase	35.4913	1.9641e-08	1.52898e-07	free-living	PF03894.16	GC_00008020	0	0	0.3913	62	21	23
3-deoxy-D-manno-oct-2-ulosonic acid (Kdo) hydroxylase	35.4913	1.9641e-08	1.52898e-07	free-living	PF11004.9	GC_00009225	0	0	0.3913	62	21	23
Thiolase, C-terminal domain	34.9747	2.54292e-08	1.93008e-07	free-living	PF02803.19	GC_00006222, GC_00013602, GC_00016065	0.0323	0.0476	0.5217	62	21	23
Phospholipid methyltransferase	33.5087	5.29283e-08	3.78613e-07	free-living	PF04191.14	GC_00005222, GC_00007173, GC_00009643	0.2097	0	0.7391	62	21	23
PEP-CTERM motif	31.2237	1.65902e-07	1.11549e-06	free-living	PF07589.12	GC_00010178, GC_00011455, GC_00012225, GC_00013200, GC_00013607, GC_00015307, GC_00016090, GC_00016201, GC_00017402, GC_00018547, GC_00019642	0	0	0.3478	62	21	23
Domain of unknown function (DUF3473)	31.2237	1.65902e-07	1.11549e-06	free-living	PF11959.9	GC_00009784	0	0	0.3478	62	21	23
Phenol hydroxylase subunit	31.2237	1.65902e-07	1.11549e-06	free-living	PF06099.12	GC_00009567	0	0	0.3478	62	21	23
Uncharacterized protein conserved in bacteria (DUF2065)	31.0308	1.82706e-07	1.21377e-06	free-living	PF09838.10	GC_00006781	0.0484	0	0.4783	62	21	23
Heavy-metal resistance	30.7377	2.11544e-07	1.38246e-06	free-living	PF13801.7	GC_00008246, GC_00009466	0.0968	0	0.5652	62	21	23
NosL	28.593	6.18168e-07	3.78379e-06	free-living	PF05573.13	GC_00004752, GC_00005354, GC_00010944, GC_00016257	0.2258	0	0.6957	62	21	23
Periplasmic copper-binding protein (NosD)	28.593	6.18168e-07	3.78379e-06	free-living	PF05048.14	GC_00004753	0.2258	0	0.6957	62	21	23
Nitrous oxide reductase propeller repeat	28.593	6.18168e-07	3.78379e-06	free-living	PF18764.2	GC_00004754	0.2258	0	0.6957	62	21	23
DUF35 OB-fold domain, acyl-CoA-associated	28.0198	8.23352e-07	4.97948e-06	free-living	PF01796.18	GC_00006620, GC_00008232, GC_00010919, GC_00012951, GC_00015944, GC_00016149, GC_00016365, GC_00021078, GC_00021771	0.1935	0.0476	0.6957	62	21	23
SUF system FeS cluster assembly, SufBD	27.0424	1.34217e-06	7.92767e-06	free-living	PF01458.18	GC_00010400, GC_00013925, GC_00016318, GC_00019541	0	0	0.3043	62	21	23
Protein of unknown function (DUF1059)	27.0424	1.34217e-06	7.92767e-06	free-living	PF06348.12	GC_00010099	0	0	0.3043	62	21	23
Domain of unknown function (DUF5666)	27.0424	1.34217e-06	7.92767e-06	free-living	PF18914.1	GC_00013413, GC_00019273, GC_00019416	0	0	0.3043	62	21	23
Chitin synthase	27.0424	1.34217e-06	7.92767e-06	free-living	PF03142.16	GC_00010233	0	0	0.3043	62	21	23
Uncharacterized conserved protein (DUF2249)	27.0424	1.34217e-06	7.92767e-06	free-living	PF10006.10	GC_00012304, GC_00020394, GC_00021059	0	0	0.3043	62	21	23
Domain of unknown function (DUF4382)	27.0424	1.34217e-06	7.92767e-06	free-living	PF14321.7	GC_00010287	0	0	0.3043	62	21	23
Acyl-ACP thioesterase	27.0424	1.34217e-06	7.92767e-06	free-living	PF01643.18	GC_00010327	0	0	0.3043	62	21	23
Thaumarchaeal output domain 1	27.0424	1.34217e-06	7.92767e-06	free-living	PF18551.2	GC_00010441	0	0	0.3043	62	21	23
Dihydrodipicolinate reductase, N-terminus	26.9381	1.41406e-06	8.30382e-06	free-living	PF01113.21	GC_00006501	0.0484	0	0.4348	62	21	23
Peptidase C39 family	26.5906	1.68241e-06	9.72911e-06	free-living	PF03412.16	GC_00009206	0	0.0476	0.3478	62	21	23
Phenol hydroxylase conserved region	26.1934	2.05196e-06	1.17765e-05	free-living	PF04663.13	GC_00009200	0.0161	0	0.3478	62	21	23
Methane/Phenol/Toluene Hydroxylase	26.1934	2.05196e-06	1.17765e-05	free-living	PF02332.19	GC_00008739, GC_00008789	0.0161	0	0.3478	62	21	23
MmoB/DmpM family	26.1934	2.05196e-06	1.17765e-05	free-living	PF02406.18	GC_00010364, GC_00017650	0.0161	0	0.3478	62	21	23
Domain of unknown function (DUF4010)	25.0218	3.6862e-06	2.01645e-05	free-living	PF13194.7	GC_00004973, GC_00007838, GC_00007842, GC_00011712, GC_00017067	0.2903	0	0.6957	62	21	23
Nucleotide modification associated domain 2	22.9541	1.0365e-05	5.28877e-05	free-living	PF18753.2	GC_00015815, GC_00016738	0	0	0.2609	62	21	23
Glycine-zipper domain	22.9541	1.0365e-05	5.28877e-05	free-living	PF13436.7	GC_00011384	0	0	0.2609	62	21	23
Uncharacterized KorC regulated protein A	22.9541	1.0365e-05	5.28877e-05	free-living	PF17383.3	GC_00013761, GC_00015917	0	0	0.2609	62	21	23
Predicted periplasmic protein (DUF2271)	22.9541	1.0365e-05	5.28877e-05	free-living	PF10029.10	GC_00011553	0	0	0.2609	62	21	23
Domain of unknown function (DUF4114)	22.9541	1.0365e-05	5.28877e-05	free-living	PF13448.7	GC_00010312	0	0	0.2609	62	21	23
B12 binding domain	22.9541	1.0365e-05	5.28877e-05	free-living	PF02310.20	GC_00011578	0	0	0.2609	62	21	23
GYD domain	22.9541	1.0365e-05	5.28877e-05	free-living	PF08734.12	GC_00011291	0	0	0.2609	62	21	23
Dehydrogenase E1 component	22.559	1.26292e-05	6.37975e-05	free-living	PF00676.21	GC_00016498, GC_00016574, GC_00021784	0	0.0476	0.3043	62	21	23
Bestrophin, RFP-TM, chloride channel	22.16	1.54174e-05	7.73672e-05	free-living	PF01062.22	GC_00007419, GC_00013155, GC_00017173	0.0645	0.0952	0.4783	62	21	23
Anaerobic ribonucleoside-triphosphate reductase	19.6097	5.51826e-05	0.00025384	free-living	PF13597.7	GC_00006379, GC_00006401	0.0968	0	0.4348	62	21	23
Putative transposase	19.6097	5.51826e-05	0.00025384	free-living	PF04986.14	GC_00004524, GC_00011434	0.0968	0	0.4348	62	21	23
Protein required for attachment to host cells	18.9375	7.72272e-05	0.000347866	free-living	PF10116.10	GC_00016248, GC_00019833	0	0	0.2174	62	21	23
PglD N-terminal domain	18.9375	7.72272e-05	0.000347866	free-living	PF17836.2	GC_00016619, GC_00021696	0	0	0.2174	62	21	23
haemagglutination activity domain	18.9375	7.72272e-05	0.000347866	free-living	PF05860.14	GC_00012528	0	0	0.2174	62	21	23
TrfB plasmid transcriptional repressor	18.842	8.10059e-05	0.000362734	free-living	PF16509.6	GC_00012633, GC_00013770, GC_00016192	0.0323	0.0476	0.3478	62	21	23
MTH538 TIR-like domain (DUF1863)	18.842	8.10059e-05	0.000362734	free-living	PF08937.12	GC_00010044, GC_00015990, GC_00016243, GC_00019041	0.0323	0.0476	0.3478	62	21	23
Sex factor F TraW protein N terminal	18.6588	8.87756e-05	0.000388922	free-living	PF12477.9	GC_00011564, GC_00014585	0	0.0476	0.2609	62	21	23
Ion transport protein	18.6588	8.87756e-05	0.000388922	free-living	PF00520.32	GC_00012439, GC_00019550	0	0.0476	0.2609	62	21	23
Haemolysin secretion/activation protein ShlB/FhaC/HecB	18.6588	8.87756e-05	0.000388922	free-living	PF03865.14	GC_00012426, GC_00019382, GC_00019392	0	0.0476	0.2609	62	21	23
Putative ATP-dependent Lon protease	18.6588	8.87756e-05	0.000388922	free-living	PF13337.7	GC_00013502, GC_00016429	0	0.0476	0.2609	62	21	23
Protein of unknown function (Hypoth_ymh)	18.409	0.000100588	0.000436761	free-living	PF09509.11	GC_00008468, GC_00018497	0.0161	0.0476	0.3043	62	21	23
N-terminal half of MaoC dehydratase	17.7306	0.000141205	0.000593767	free-living	PF13452.7	GC_00005816, GC_00007070, GC_00008710, GC_00010104, GC_00013865, GC_00014084, GC_00016079	0.3387	0.0476	0.6522	62	21	23
Glycosyl transferase 4-like domain	16.2933	0.000289703	0.00114523	free-living	PF13579.7	GC_00010970, GC_00011459, GC_00017641, GC_00021222	0.0968	0	0.3913	62	21	23
Protein of unknown function (DUF2840)	16.2669	0.000293554	0.00115895	free-living	PF11000.9	GC_00004316, GC_00012714	0.1613	0.1429	0.5652	62	21	23
Protein of unknown function DUF86	15.7199	0.000385895	0.00150588	free-living	PF01934.18	GC_00008070, GC_00008605, GC_00011571, GC_00012277, GC_00012549	0.1935	0.0952	0.5652	62	21	23
HypF Kae1-like domain	14.9997	0.000553172	0.00207593	free-living	PF17788.2	GC_00012107	0	0	0.1739	62	21	23
Hydrogenase formation hypA family	14.9997	0.000553172	0.00207593	free-living	PF01924.17	GC_00010479	0	0	0.1739	62	21	23
Polysulphide reductase, NrfD	14.9997	0.000553172	0.00207593	free-living	PF03916.15	GC_00014048	0	0	0.1739	62	21	23
Hydrogenase/urease nickel incorporation, metallochaperone, hypA	14.9997	0.000553172	0.00207593	free-living	PF01155.20	GC_00012019	0	0	0.1739	62	21	23
Sodium:neurotransmitter symporter family	14.9997	0.000553172	0.00207593	free-living	PF00209.19	GC_00013953	0	0	0.1739	62	21	23
Nickel-dependent hydrogenase	14.9997	0.000553172	0.00207593	free-living	PF00374.20	GC_00011374, GC_00012188	0	0	0.1739	62	21	23
Acyl-CoA dehydrogenase N terminal	14.9997	0.000553172	0.00207593	free-living	PF12418.9	GC_00013477	0	0	0.1739	62	21	23
Family of unknown function (DUF5338)	14.9997	0.000553172	0.00207593	free-living	PF17273.3	GC_00014091, GC_00021079	0	0	0.1739	62	21	23
Diaminopimelic acid dehydrogenase C-terminal domain	14.9997	0.000553172	0.00207593	free-living	PF16654.6	GC_00013843	0	0	0.1739	62	21	23
Antirestriction protein	14.9997	0.000553172	0.00207593	free-living	PF03230.14	GC_00013999	0	0	0.1739	62	21	23
Hydrogenase maturation protease	14.9997	0.000553172	0.00207593	free-living	PF01750.19	GC_00012415	0	0	0.1739	62	21	23
Protein with unknown function (DUF469)	14.9997	0.000553172	0.00207593	free-living	PF04320.15	GC_00013824	0	0	0.1739	62	21	23
HupH hydrogenase expression protein, C-terminal conserved region	14.9997	0.000553172	0.00207593	free-living	PF04809.14	GC_00012162	0	0	0.1739	62	21	23
Domain of unknown function (DUF4405)	14.9997	0.000553172	0.00207593	free-living	PF14358.7	GC_00012890	0	0	0.1739	62	21	23
SPW repeat	14.9997	0.000553172	0.00207593	free-living	PF03779.15	GC_00013561	0	0	0.1739	62	21	23
HupF/HypC family	14.9997	0.000553172	0.00207593	free-living	PF01455.19	GC_00012063, GC_00013009	0	0	0.1739	62	21	23
Ribonuclease toxin, BrnT, of type II toxin-antitoxin system	14.9997	0.000553172	0.00207593	free-living	PF04365.14	GC_00013775	0	0	0.1739	62	21	23
Oxidoreductase FAD-binding domain	14.9997	0.000553172	0.00207593	free-living	PF00970.25	GC_00013053	0	0	0.1739	62	21	23
prlF antitoxin for toxin YhaV_toxin	14.9997	0.000553172	0.00207593	free-living	PF15937.6	GC_00012621	0	0	0.1739	62	21	23
Hydrogenase-1 expression protein HyaE	14.9997	0.000553172	0.00207593	free-living	PF07449.12	GC_00012134	0	0	0.1739	62	21	23
Nuclease-related domain	14.8903	0.000584279	0.0021792	free-living	PF08378.12	GC_00014638, GC_00017050, GC_00021236	0	0.0476	0.2174	62	21	23
Membrane bound FAD containing D-sorbitol dehydrogenase	14.8903	0.000584279	0.0021792	free-living	PF12318.9	GC_00018752, GC_00019545, GC_00021375	0	0.0476	0.2174	62	21	23
LVIVD repeat	14.8903	0.000584279	0.0021792	free-living	PF08309.12	GC_00011329	0	0.0476	0.2174	62	21	23
Domain of unknown function (DUF1788)	14.8903	0.000584279	0.0021792	free-living	PF08747.12	GC_00015504, GC_00016776	0	0.0476	0.2174	62	21	23
Glycosyltransferase family 25 (LPS biosynthesis protein)	14.7024	0.000641827	0.00237779	free-living	PF01755.18	GC_00009873	0.0161	0.0476	0.2609	62	21	23
Uncharacterised protein conserved in bacteria (DUF2326)	14.7024	0.000641827	0.00237779	free-living	PF10088.10	GC_00010018, GC_00013404, GC_00020889	0.0161	0.0476	0.2609	62	21	23
Dodecin	14.6986	0.000643026	0.00237779	free-living	PF07311.13	GC_00009472, GC_00009819	0.0323	0	0.2609	62	21	23
Acetokinase family	14.576	0.000683687	0.00251597	free-living	PF00871.18	GC_00006975, GC_00009836, GC_00010083, GC_00016137	0.2097	0	0.4783	62	21	23
Iron dependent repressor, N-terminal DNA binding domain	14.3049	0.000782951	0.00284197	free-living	PF01325.20	GC_00011514	0.0161	0	0.2174	62	21	23
Helix-turn-helix domain of transposase family ISL3	14.3049	0.000782951	0.00284197	free-living	PF13542.7	GC_00011567	0.0161	0	0.2174	62	21	23
Polysaccharide pyruvyl transferase	14.3049	0.000782951	0.00284197	free-living	PF04230.14	GC_00013717, GC_00019937	0.0161	0	0.2174	62	21	23
Protein of unknown function (DUF465)	14.2889	0.000789238	0.00285593	free-living	PF04325.14	GC_00006077, GC_00016236	0.1613	0	0.4348	62	21	23
MerT mercuric transport protein	13.7493	0.00103365	0.0036618	free-living	PF02411.16	GC_00004952	0.129	0.0476	0.4348	62	21	23
Relaxase/Mobilisation nuclease domain	13.4062	0.00122711	0.00432694	free-living	PF03432.15	GC_00012053, GC_00012539, GC_00018320	0.0645	0	0.3043	62	21	23
Protein of unknown function (DUF2958)	13.3462	0.00126448	0.00444324	free-living	PF11171.9	GC_00004691, GC_00005320, GC_00012018, GC_00017121	0.1613	0.1429	0.5217	62	21	23
Protein of unknown function (DUF3309)	11.1692	0.00375525	0.0116247	free-living	PF11752.9	GC_00010114	0.0161	0.0476	0.2174	62	21	23
PglZ domain	11.1692	0.00375525	0.0116247	free-living	PF08665.13	GC_00015525, GC_00019710, GC_00019950	0.0161	0.0476	0.2174	62	21	23
Domain of unknown function (DUF3560)	11.1685	0.00375653	0.0116247	free-living	PF12083.9	GC_00013645, GC_00013956	0.0323	0	0.2174	62	21	23
Iron-binding zinc finger CDGSH type	11.1685	0.00375653	0.0116247	free-living	PF09360.11	GC_00014066, GC_00015821	0.0323	0	0.2174	62	21	23
Protein of unknown function (DUF499)	11.1384	0.00381362	0.0116247	free-living	PF04465.13	GC_00015566	0	0	0.1304	62	21	23
DNA primase catalytic core, N-terminal domain	11.1384	0.00381362	0.0116247	free-living	PF08275.12	GC_00015257, GC_00018531	0	0	0.1304	62	21	23
Putative restriction endonuclease	11.1384	0.00381362	0.0116247	free-living	PF05685.13	GC_00019861, GC_00021048	0	0	0.1304	62	21	23
MazG C-terminal domain	11.1384	0.00381362	0.0116247	free-living	PF18722.2	GC_00016509	0	0	0.1304	62	21	23
Protein of unknown function (DUF3102)	11.1384	0.00381362	0.0116247	free-living	PF11300.9	GC_00016807	0	0	0.1304	62	21	23
Arsenical resistance operon protein ArsD	11.1384	0.00381362	0.0116247	free-living	PF06953.12	GC_00016476	0	0	0.1304	62	21	23
[NiFe]-hydrogenase assembly, chaperone, HybE	11.1384	0.00381362	0.0116247	free-living	PF11939.9	GC_00012952	0	0	0.1304	62	21	23
Uncharacterized KleE stable inheritance protein	11.1384	0.00381362	0.0116247	free-living	PF17394.3	GC_00016215	0	0	0.1304	62	21	23
Putative inner membrane protein (DUF1819)	11.1384	0.00381362	0.0116247	free-living	PF08849.12	GC_00016716	0	0	0.1304	62	21	23
Domain of unknown function (DUF1805)	11.1384	0.00381362	0.0116247	free-living	PF08827.12	GC_00015627	0	0	0.1304	62	21	23
Homoserine dehydrogenase, NAD binding domain	11.1384	0.00381362	0.0116247	free-living	PF03447.17	GC_00016728	0	0	0.1304	62	21	23
Protein of unknown function (DUF1156)	11.1384	0.00381362	0.0116247	free-living	PF06634.13	GC_00016095	0	0	0.1304	62	21	23
Protein of unknown function (DUF2026)	11.1384	0.00381362	0.0116247	free-living	PF09641.11	GC_00015388	0	0	0.1304	62	21	23
PilX N-terminal	11.1384	0.00381362	0.0116247	free-living	PF14341.7	GC_00014714	0	0	0.1304	62	21	23
KfrB protein	11.1384	0.00381362	0.0116247	free-living	PF18790.2	GC_00016539	0	0	0.1304	62	21	23
Electron transfer flavoprotein FAD-binding domain	11.1384	0.00381362	0.0116247	free-living	PF00766.20	GC_00014168	0	0	0.1304	62	21	23
Toxin with endonuclease activity, of toxin-antitoxin system	11.1384	0.00381362	0.0116247	free-living	PF11663.9	GC_00013877	0	0	0.1304	62	21	23
Legume lectin domain	11.1384	0.00381362	0.0116247	free-living	PF00139.20	GC_00015641	0	0	0.1304	62	21	23
Protein of unknown function (DUF2501)	11.1384	0.00381362	0.0116247	free-living	PF10696.10	GC_00016436	0	0	0.1304	62	21	23
Probable transposase	11.1384	0.00381362	0.0116247	free-living	PF01385.20	GC_00016060	0	0	0.1304	62	21	23
Putative mono-oxygenase ydhR	11.1384	0.00381362	0.0116247	free-living	PF08803.12	GC_00016752	0	0	0.1304	62	21	23
Bacterial HORMA domain 2	11.1384	0.00381362	0.0116247	free-living	PF18173.2	GC_00016753	0	0	0.1304	62	21	23
Protein of unknown function (DUF2761)	11.1384	0.00381362	0.0116247	free-living	PF10959.9	GC_00016414	0	0	0.1304	62	21	23
Chain length determinant protein	11.1384	0.00381362	0.0116247	free-living	PF02706.16	GC_00015396	0	0	0.1304	62	21	23
D5 N terminal like	11.1384	0.00381362	0.0116247	free-living	PF08706.12	GC_00013898	0	0	0.1304	62	21	23
Hypervirulence associated proteins TUDOR domain	11.1384	0.00381362	0.0116247	free-living	PF11160.9	GC_00016356	0	0	0.1304	62	21	23
Toxin of toxin-antitoxin type 1 system	11.1384	0.00381362	0.0116247	free-living	PF12703.8	GC_00016631	0	0	0.1304	62	21	23
Menaquinone biosynthesis	11.1384	0.00381362	0.0116247	free-living	PF02621.15	GC_00016593	0	0	0.1304	62	21	23
Protein of unknown function (DUF1524)	11.1384	0.00381362	0.0116247	free-living	PF07510.12	GC_00016227	0	0	0.1304	62	21	23
Ribulose bisphosphate carboxylase, small chain	11.1384	0.00381362	0.0116247	free-living	PF00101.21	GC_00015241	0	0	0.1304	62	21	23
High potential iron-sulfur protein	11.1384	0.00381362	0.0116247	free-living	PF01355.18	GC_00014425	0	0	0.1304	62	21	23
Bacterial protein of unknown function (DUF882)	10.9224	0.00424843	0.0128982	free-living	PF05951.14	GC_00009429, GC_00009726, GC_00019095	0.129	0	0.3478	62	21	23
Uncharacterized conserved protein (DUF2285)	10.6678	0.00482527	0.0144901	free-living	PF10074.10	GC_00004692, GC_00013449, GC_00017996	0.1613	0.1429	0.4783	62	21	23
3' exoribonuclease, RNase T-like	10.5944	0.0050057	0.0149433	free-living	PF16473.6	GC_00016306, GC_00021615	0.0161	0	0.1739	62	21	23
NiFe/NiFeSe hydrogenase small subunit C-terminal	10.5944	0.0050057	0.0149433	free-living	PF14720.7	GC_00011237	0.0161	0	0.1739	62	21	23
Putative addiction module component	10.5944	0.0050057	0.0149433	free-living	PF09720.11	GC_00012482	0.0161	0	0.1739	62	21	23
Nucleotidyl transferase AbiEii toxin, Type IV TA system	10.5221	0.00518986	0.0154626	free-living	PF08843.12	GC_00005557, GC_00009191, GC_00009533, GC_00009714, GC_00010030, GC_00011041, GC_00011453, GC_00013036, GC_00013541, GC_00013872, GC_00016128, GC_00021266	0.3871	0.4762	0.7826	62	21	23
Protein of unknown function (DUF3240)	10.302	0.00579351	0.0171434	free-living	PF11582.9	GC_00009146, GC_00015447	0.0645	0	0.2609	62	21	23
RelE toxin of RelE / RelB toxin-antitoxin system	9.99171	0.00676595	0.019866	free-living	PF06296.13	GC_00008476, GC_00008688, GC_00019524	0.1452	0.0476	0.3913	62	21	23
Peptidase dimerisation domain	9.5356	0.00849906	0.0246684	free-living	PF07687.15	GC_00008699	0.0484	0.0476	0.2609	62	21	23
Sodium/glutamate symporter	9.21545	0.00997447	0.0288955	free-living	PF03616.15	GC_00005424, GC_00014088, GC_00015544, GC_00019682	0.2258	0.0476	0.4348	62	21	23
UDP-glucose/GDP-mannose dehydrogenase family, NAD binding domain	9.12141	0.0104547	0.0301429	free-living	PF03721.15	GC_00003928, GC_00005448, GC_00017412, GC_00017413, GC_00019528	0.5968	0.381	0.8261	62	21	23
Antitoxin component of bacterial toxin-antitoxin system, MqsA	9.00436	0.0110848	0.0319293	free-living	PF15731.6	GC_00012273, GC_00016451	0.0484	0	0.2174	62	21	23
Type IV conjugative transfer system lipoprotein (TraV)	8.52745	0.0140698	0.0388327	free-living	PF09676.11	GC_00012600, GC_00015410, GC_00020956	0.0323	0.0476	0.2174	62	21	23
Protein of unknown function (DUF3486)	8.43801	0.0147133	0.0404983	free-living	PF11985.9	GC_00007361, GC_00012567, GC_00015165	0.129	0.0476	0.3478	62	21	23
Protein of unknown function (DUF1232)	8.07703	0.0176236	0.0446621	free-living	PF06803.13	GC_00004808, GC_00008515, GC_00011587	0.3871	0.1905	0.6087	62	21	23
Transposase IS116/IS110/IS902 family	8.01722	0.0181586	0.0457507	free-living	PF02371.17	GC_00008518, GC_00010109, GC_00011925, GC_00012195, GC_00015343, GC_00016002, GC_00016604, GC_00017071, GC_00017072, GC_00020434	0.2742	0.1429	0.5217	62	21	23
TrbC/VIRB2 pilin	7.89889	0.0192654	0.0476302	free-living	PF04956.14	GC_00010384, GC_00012504, GC_00014797, GC_00015247, GC_00015614, GC_00017751, GC_00020771, GC_00021648	0.129	0.1429	0.3913	62	21	23
PhoD related phosphatase	7.8689	0.0195565	0.0482315	free-living	PF19050.1	GC_00013651, GC_00016595	0.0323	0	0.1739	62	21	23
Replication protein C (RepC)	7.8689	0.0195565	0.0482315	free-living	PF06504.12	GC_00017517, GC_00017590, GC_00018196, GC_00020869	0.0323	0	0.1739	62	21	23
D-lactate dehydrogenase, membrane binding	7.86567	0.0195881	0.0482315	free-living	PF09330.12	GC_00011516	0.0161	0.0476	0.1739	62	21	23
Exodeoxyribonuclease V, gamma subunit	7.86567	0.0195881	0.0482315	free-living	PF04257.15	GC_00011532	0.0161	0.0476	0.1739	62	21	23
TraL protein	7.8471	0.0197708	0.0485844	free-living	PF07178.12	GC_00011575, GC_00012967, GC_00014370	0.0645	0.0476	0.2609	62	21	23
TraE protein	7.8471	0.0197708	0.0485844	free-living	PF05309.12	GC_00011526, GC_00013256, GC_00014953	0.0645	0.0476	0.2609	62	21	23
Phage integrase protein	7.84323	0.0198091	0.0485844	free-living	PF12482.9	GC_00009479, GC_00011972	0.0968	0	0.2609	62	21	23
Copper resistance protein B precursor (CopB)	7.36075	0.0252136	0.0574688	free-living	PF05275.12	GC_00021339	0	0	0.087	62	21	23
Thymidylate synthase complementing protein	7.36075	0.0252136	0.0574688	free-living	PF02511.16	GC_00021292	0	0	0.087	62	21	23
Protein of unknown function (DUF2569)	7.36075	0.0252136	0.0574688	free-living	PF10754.10	GC_00018963	0	0	0.087	62	21	23
NADAR domain	7.36075	0.0252136	0.0574688	free-living	PF08719.12	GC_00018584	0	0	0.087	62	21	23
Putative glucoamylase	7.36075	0.0252136	0.0574688	free-living	PF10091.10	GC_00020277	0	0	0.087	62	21	23
FlgN protein	7.36075	0.0252136	0.0574688	free-living	PF05130.13	GC_00015026	0	0	0.087	62	21	23
Mut7-C ubiquitin	7.36075	0.0252136	0.0574688	free-living	PF14451.7	GC_00021086	0	0	0.087	62	21	23
Sodium:alanine symporter family	7.36075	0.0252136	0.0574688	free-living	PF01235.18	GC_00019971	0	0	0.087	62	21	23
Putative outer membrane core complex of type IVb secretion	7.36075	0.0252136	0.0574688	free-living	PF12293.9	GC_00018733	0	0	0.087	62	21	23
Protein of unknown function (DUF3311)	7.36075	0.0252136	0.0574688	free-living	PF11755.9	GC_00018398	0	0	0.087	62	21	23
Type IV secretory system, conjugal DNA-protein transfer	7.36075	0.0252136	0.0574688	free-living	PF16932.6	GC_00020748	0	0	0.087	62	21	23
Protein of unknown function (DUF3761)	7.36075	0.0252136	0.0574688	free-living	PF12587.9	GC_00018435	0	0	0.087	62	21	23
Aldehyde ferredoxin oxidoreductase, domains 2 & 3	7.36075	0.0252136	0.0574688	free-living	PF01314.19	GC_00019824	0	0	0.087	62	21	23
Anaerobic c4-dicarboxylate membrane transporter	7.36075	0.0252136	0.0574688	free-living	PF03605.15	GC_00020461	0	0	0.087	62	21	23
Fructose-bisphosphate aldolase class-I	7.36075	0.0252136	0.0574688	free-living	PF00274.20	GC_00018252	0	0	0.087	62	21	23
Limonene-1,2-epoxide hydrolase catalytic domain	7.36075	0.0252136	0.0574688	free-living	PF07858.13	GC_00019919	0	0	0.087	62	21	23
Bacteriophage holin family HP1	7.36075	0.0252136	0.0574688	free-living	PF16080.6	GC_00020607	0	0	0.087	62	21	23
BphX-like	7.36075	0.0252136	0.0574688	free-living	PF06139.13	GC_00019895	0	0	0.087	62	21	23
Domain of unknown function (DUF4215)	7.36075	0.0252136	0.0574688	free-living	PF13948.7	GC_00021035	0	0	0.087	62	21	23
Uncharacterized protein conserved in bacteria (DUF2334)	7.36075	0.0252136	0.0574688	free-living	PF10096.10	GC_00021563	0	0	0.087	62	21	23
Glycosyl Hydrolase Family 88	7.36075	0.0252136	0.0574688	free-living	PF07470.14	GC_00019358	0	0	0.087	62	21	23
Predicted metal-binding integral membrane protein (DUF2182)	7.36075	0.0252136	0.0574688	free-living	PF09948.10	GC_00018505	0	0	0.087	62	21	23
Coenzyme F420 hydrogenase/dehydrogenase, beta subunit C terminus	7.36075	0.0252136	0.0574688	free-living	PF04432.14	GC_00018203	0	0	0.087	62	21	23
Protein of unknown function (DUF1326)	7.36075	0.0252136	0.0574688	free-living	PF07040.12	GC_00017211	0	0	0.087	62	21	23
Inner membrane component of T3SS, periplasmic domain	7.36075	0.0252136	0.0574688	free-living	PF16693.6	GC_00019785	0	0	0.087	62	21	23
TonB-dependent Receptor Plug Domain	7.36075	0.0252136	0.0574688	free-living	PF07715.16	GC_00021504	0	0	0.087	62	21	23
Protein of unknown function (DUF2474)	7.36075	0.0252136	0.0574688	free-living	PF10617.10	GC_00020824	0	0	0.087	62	21	23
Bacterial type II/III secretion system short domain	7.36075	0.0252136	0.0574688	free-living	PF03958.18	GC_00016980	0	0	0.087	62	21	23
Sulphur oxidation protein SoxZ	7.36075	0.0252136	0.0574688	free-living	PF08770.12	GC_00021650	0	0	0.087	62	21	23
Family of unknown function (DUF5681)	7.36075	0.0252136	0.0574688	free-living	PF18932.1	GC_00020163	0	0	0.087	62	21	23
RimK-like ATP-grasp domain	7.36075	0.0252136	0.0574688	free-living	PF08443.12	GC_00021373	0	0	0.087	62	21	23
StbA protein	7.36075	0.0252136	0.0574688	free-living	PF06406.12	GC_00018364	0	0	0.087	62	21	23
FtsZ family, C-terminal domain	7.36075	0.0252136	0.0574688	free-living	PF12327.9	GC_00020968	0	0	0.087	62	21	23
Domain of unknown function (DUF4810)	7.36075	0.0252136	0.0574688	free-living	PF16068.6	GC_00020831	0	0	0.087	62	21	23
Mitochondrial fission ELM1	7.36075	0.0252136	0.0574688	free-living	PF06258.12	GC_00020423	0	0	0.087	62	21	23
Glycosyltransferase family 28 C-terminal domain	7.36075	0.0252136	0.0574688	free-living	PF04101.17	GC_00021307	0	0	0.087	62	21	23
Uncharacterized protein conserved in bacteria (DUF2219)	7.36075	0.0252136	0.0574688	free-living	PF09982.10	GC_00020599	0	0	0.087	62	21	23
CHRD domain	7.36075	0.0252136	0.0574688	free-living	PF07452.13	GC_00021007	0	0	0.087	62	21	23
Putative bacterial lipoprotein (DUF799)	7.36075	0.0252136	0.0574688	free-living	PF05643.12	GC_00019241	0	0	0.087	62	21	23
Domain of unknown function (DUF3482)	7.36075	0.0252136	0.0574688	free-living	PF11981.9	GC_00019032	0	0	0.087	62	21	23
Family of unknown function (DUF5856)	7.36075	0.0252136	0.0574688	free-living	PF19174.1	GC_00019834	0	0	0.087	62	21	23
ACT domain	7.36075	0.0252136	0.0574688	free-living	PF10000.10	GC_00020681	0	0	0.087	62	21	23
Type-IV b secretion system, inner-membrane complex component	7.36075	0.0252136	0.0574688	free-living	PF11393.9	GC_00018183	0	0	0.087	62	21	23
Metallopeptidase toxin 4	7.36075	0.0252136	0.0574688	free-living	PF15640.7	GC_00013965	0	0	0.087	62	21	23
Domain of unknown function (DUF4118)	7.36075	0.0252136	0.0574688	free-living	PF13493.7	GC_00016731	0	0	0.087	62	21	23
VWA-like domain (DUF2201)	7.36075	0.0252136	0.0574688	free-living	PF09967.10	GC_00020077	0	0	0.087	62	21	23
Domain of Unknown Function with PDB structure (DUF3861)	7.36075	0.0252136	0.0574688	free-living	PF12977.8	GC_00020354	0	0	0.087	62	21	23
Glycosyl hydrolase 36 superfamily, catalytic domain	7.36075	0.0252136	0.0574688	free-living	PF17167.5	GC_00019461	0	0	0.087	62	21	23
Protein of unknown function (DUF3584)	7.36075	0.0252136	0.0574688	free-living	PF12128.9	GC_00020540	0	0	0.087	62	21	23
Abi-like protein	7.36075	0.0252136	0.0574688	free-living	PF07751.12	GC_00018465	0	0	0.087	62	21	23
DotD protein	7.36075	0.0252136	0.0574688	free-living	PF16816.6	GC_00021004	0	0	0.087	62	21	23
BNR repeat-like domain	7.36075	0.0252136	0.0574688	free-living	PF13088.7	GC_00019967	0	0	0.087	62	21	23
C-terminal domain on Strawberry notch homologue	7.36075	0.0252136	0.0574688	free-living	PF13871.7	GC_00019646	0	0	0.087	62	21	23
Sulfur oxidation protein SoxY	7.36075	0.0252136	0.0574688	free-living	PF13501.7	GC_00020682	0	0	0.087	62	21	23
Rod binding protein	7.36075	0.0252136	0.0574688	free-living	PF10135.10	GC_00014721	0	0	0.087	62	21	23
Domain of unknown function (DUF4082)	7.36075	0.0252136	0.0574688	free-living	PF13313.7	GC_00019842	0	0	0.087	62	21	23
Phage derived protein Gp49-like (DUF891)	7.0923	0.0288355	0.0651373	free-living	PF05973.15	GC_00006685, GC_00008718, GC_00010240, GC_00011288, GC_00016760	0.1935	0.2381	0.4783	62	21	23
Domain of unknown function (DUF3883)	7.07629	0.0290671	0.0656118	free-living	PF13020.7	GC_00011095, GC_00013460, GC_00013461	0.1129	0	0.2609	62	21	23
MoaC family	6.69611	0.0351527	0.0788793	free-living	PF01967.22	GC_00002312	0.7581	0.8095	1	62	21	23
D12 class N6 adenine-specific DNA methyltransferase	6.67386	0.0355459	0.0797026	free-living	PF02086.16	GC_00004592, GC_00012821, GC_00013527, GC_00016033, GC_00016450, GC_00020806	0.2742	0.2857	0.5652	62	21	23
Conjugative relaxosome accessory transposon protein	6.63579	0.036229	0.0811743	free-living	PF06122.12	GC_00012639, GC_00014362, GC_00014573	0.0484	0.0476	0.2174	62	21	23
Elongation factor G, domain IV	6.53135	0.0381712	0.0849712	free-living	PF03764.19	GC_00006582, GC_00018411	0.129	0	0.2609	62	21	23
Type IV secretion-system coupling protein DNA-binding domain	6.53112	0.0381755	0.0849712	free-living	PF10412.10	GC_00012540, GC_00013201, GC_00015515, GC_00019466	0.0645	0.0952	0.2609	62	21	23
DDE superfamily endonuclease	6.20624	0.0449088	0.0989427	free-living	PF13358.7	GC_00004609, GC_00005272, GC_00006010, GC_00009763, GC_00010803, GC_00012696, GC_00016934, GC_00020081	0.2419	0.2857	0.5217	62	21	23
TerD domain	6.13572	0.0465206	0.101317	free-living	PF02342.19	GC_00011992, GC_00019276	0.0484	0	0.1739	62	21	23
vWA found in TerF C terminus	6.13572	0.0465206	0.101317	free-living	PF10138.10	GC_00012347, GC_00016546	0.0484	0	0.1739	62	21	23
Protein of unknown function (DUF1173)	5.69461	0.0580005	0.124357	free-living	PF06666.12	GC_00011355, GC_00011773, GC_00014543, GC_00016037, GC_00018374, GC_00021768	0.129	0.1429	0.3478	62	21	23
Domain of unknown function (DUF4357)	5.59709	0.0608985	0.129564	free-living	PF14267.7	GC_00012315, GC_00017118	0.0323	0.0476	0.1739	62	21	23
EcoEI R protein C-terminal	5.59709	0.0608985	0.129564	free-living	PF08463.11	GC_00012625, GC_00016360	0.0323	0.0476	0.1739	62	21	23
Domain of unknown function (DUF4377)	5.56913	0.0617558	0.131296	free-living	PF14302.7	GC_00007902, GC_00020795	0.0968	0.0476	0.2609	62	21	23
Transcriptional regulator, AbiEi antitoxin	5.30675	0.0704131	0.146121	free-living	PF13338.7	GC_00006766, GC_00009586	0.1613	0.0952	0.3478	62	21	23
T5orf172 domain	5.26042	0.0720632	0.148832	free-living	PF10544.10	GC_00011573, GC_00014822, GC_00017933	0.0645	0.0476	0.2174	62	21	23
Type-1V conjugative transfer system mating pair stabilisation	5.26042	0.0720632	0.148832	free-living	PF06986.12	GC_00012571, GC_00013057, GC_00014986	0.0645	0.0476	0.2174	62	21	23
Helicase HerA, central domain	5.26042	0.0720632	0.148832	free-living	PF01935.18	GC_00014978, GC_00016687, GC_00020303, GC_00021245	0.0645	0.0476	0.2174	62	21	23
F plasmid transfer operon protein	5.26042	0.0720632	0.148832	free-living	PF13728.7	GC_00012561, GC_00013013, GC_00014741	0.0645	0.0476	0.2174	62	21	23
TraK protein	5.26042	0.0720632	0.148832	free-living	PF06586.12	GC_00012560, GC_00013237, GC_00014720	0.0645	0.0476	0.2174	62	21	23
Type-F conjugative transfer system pilin assembly protein	5.26042	0.0720632	0.148832	free-living	PF09673.11	GC_00012613, GC_00013271, GC_00015330	0.0645	0.0476	0.2174	62	21	23
Motility quorum-sensing regulator, toxin of MqsA	4.8879	0.0868174	0.173635	free-living	PF15723.6	GC_00012454	0.0323	0	0.1304	62	21	23
Double zinc ribbon	4.8879	0.0868174	0.173635	free-living	PF12773.8	GC_00015429, GC_00019610	0.0323	0	0.1304	62	21	23
SLOG cluster3 family	4.8879	0.0868174	0.173635	free-living	PF18180.2	GC_00016768, GC_00018296	0.0323	0	0.1304	62	21	23
MT-A70	4.8879	0.0868174	0.173635	free-living	PF05063.15	GC_00016496, GC_00018809	0.0323	0	0.1304	62	21	23
BrnA antitoxin of type II toxin-antitoxin system	3.9352	0.139792	0.242658	free-living	PF14384.7	GC_00011137, GC_00013185, GC_00013490, GC_00015332	0.1452	0.0476	0.2609	62	21	23
SMODS and SLOG-associating 2TM effector domain family 4	3.82987	0.147351	0.253317	free-living	PF18186.2	GC_00014706	0.0161	0	0.087	62	21	23
Fumarase C-terminus	3.82987	0.147351	0.253317	free-living	PF05683.13	GC_00016237	0.0161	0	0.087	62	21	23
Domain of unknown function (DUF3395)	3.82987	0.147351	0.253317	free-living	PF11875.9	GC_00016572	0.0161	0	0.087	62	21	23
Cytochrome P460	3.82987	0.147351	0.253317	free-living	PF16694.6	GC_00015678	0.0161	0	0.087	62	21	23
Membrane transport protein MerF	3.82987	0.147351	0.253317	free-living	PF11431.9	GC_00014397	0.0161	0	0.087	62	21	23
Domain of unknown function (DUF1794)	3.82987	0.147351	0.253317	free-living	PF08768.12	GC_00016706	0.0161	0	0.087	62	21	23
Protein of unknown function (DUF559)	3.82987	0.147351	0.253317	free-living	PF04480.13	GC_00016605	0.0161	0	0.087	62	21	23
RepB plasmid partitioning protein	3.68404	0.158497	0.266051	free-living	PF07506.12	GC_00011126	0.0484	0	0.1304	62	21	23
TrfA protein	3.68404	0.158497	0.266051	free-living	PF07042.12	GC_00014537, GC_00016839	0.0484	0	0.1304	62	21	23
Zincin-like metallopeptidase	3.55345	0.169191	0.277507	free-living	PF18818.2	GC_00013077, GC_00014110, GC_00018358, GC_00020227	0.0968	0.0476	0.2174	62	21	23
MerE protein	3.55345	0.169191	0.277507	free-living	PF05052.13	GC_00006939	0.0968	0.0476	0.2174	62	21	23
MerC mercury resistance protein	3.06281	0.216232	0.351434	free-living	PF03203.15	GC_00010478	0.0323	0.0476	0.1304	62	21	23
Domain of unknown function (DUF5710)	3.06281	0.216232	0.351434	free-living	PF18974.1	GC_00016207, GC_00020337, GC_00021181	0.0323	0.0476	0.1304	62	21	23
Protein of unknown function (DUF4242)	3.03283	0.219498	0.356361	free-living	PF14026.7	GC_00010131	0.0645	0	0.1304	62	21	23
Initiator Replication protein	2.77353	0.249883	0.382189	free-living	PF01051.22	GC_00010300, GC_00011816, GC_00018301, GC_00021027	0.129	0.0476	0.2174	62	21	23
DsrE/DsrF-like family	2.40932	0.299794	0.451475	free-living	PF02635.16	GC_00018767, GC_00019451	0.0323	0	0.087	62	21	23
Immunomodulating metalloprotease N-terminal domain	2.40932	0.299794	0.451475	free-living	PF18650.2	GC_00012470	0.0323	0	0.087	62	21	23
Phage major capsid protein E	1.97337	0.37281	0.542594	free-living	PF03864.16	GC_00013050, GC_00013927	0.0484	0.0476	0.1304	62	21	23
Bacterial transglutaminase-like cysteine proteinase BTLCP	1.96092	0.375139	0.545461	free-living	PF06035.12	GC_00008837, GC_00021358	0.0968	0.0476	0.1739	62	21	23
LapD/MoxY periplasmic domain	1.96092	0.375139	0.545461	free-living	PF16448.6	GC_00009000, GC_00020623	0.0968	0.0476	0.1739	62	21	23
Protein of unknown function (DUF1320)	1.59124	0.451302	0.649054	free-living	PF07030.13	GC_00011988, GC_00014011, GC_00021036	0.0806	0.0952	0.1739	62	21	23
Protein of unknown function (DUF935)	1.54119	0.462738	0.664871	free-living	PF06074.13	GC_00009023, GC_00014020, GC_00021590	0.129	0.0952	0.2174	62	21	23
N-6 DNA Methylase	1.27942	0.527444	0.73624	free-living	PF02384.17	GC_00004538, GC_00005993, GC_00006002, GC_00006266, GC_00007484, GC_00007532, GC_00008085, GC_00009213, GC_00010036, GC_00010756, GC_00010761, GC_00011534, GC_00011962, GC_00012265, GC_00012361, GC_00013007, GC_00013630, GC_00013911, GC_00013954, GC_00014045, GC_00014471, GC_00014783, GC_00015225, GC_00015438, GC_00015470, GC_00015624, GC_00015711, GC_00015744, GC_00016865, GC_00017634, GC_000181…	0.9032	0.8571	0.9565	62	21	23
Protein of unknown function (DUF3089)	1.1841	0.553193	0.763059	free-living	PF11288.9	GC_00019931	0.0161	0	0.0435	62	21	23
Domain of unknown function (DUF4177)	1.1841	0.553193	0.763059	free-living	PF13783.7	GC_00021019	0.0161	0	0.0435	62	21	23
Phage Head-Tail Attachment	1.1841	0.553193	0.763059	free-living	PF05354.12	GC_00021115	0.0161	0	0.0435	62	21	23
EH_Signature domain	1.1841	0.553193	0.763059	free-living	PF15611.7	GC_00020083	0.0161	0	0.0435	62	21	23
CcdB protein	1.1841	0.553193	0.763059	free-living	PF01845.18	GC_00021175	0.0161	0	0.0435	62	21	23
Viral (Superfamily 1) RNA helicase	1.1841	0.553193	0.763059	free-living	PF01443.19	GC_00019365	0.0161	0	0.0435	62	21	23
Protein of unknown function (DUF3732)	1.1841	0.553193	0.763059	free-living	PF12532.9	GC_00021508	0.0161	0	0.0435	62	21	23
Beta2-adaptin appendage, C-terminal sub-domain	1.1841	0.553193	0.763059	free-living	PF09066.11	GC_00019487	0.0161	0	0.0435	62	21	23
PucR C-terminal helix-turn-helix domain	1.1841	0.553193	0.763059	free-living	PF13556.7	GC_00020355	0.0161	0	0.0435	62	21	23
Protein of unknown function (DUF1264)	1.1841	0.553193	0.763059	free-living	PF06884.12	GC_00021471	0.0161	0	0.0435	62	21	23
Thymidine kinase	1.1841	0.553193	0.763059	free-living	PF00265.19	GC_00019878	0.0161	0	0.0435	62	21	23
Protein of unknown function (DUF433)	1.1841	0.553193	0.763059	free-living	PF04255.15	GC_00020092	0.0161	0	0.0435	62	21	23
Uncharacterized lipoprotein	1.1841	0.553193	0.763059	free-living	PF03923.14	GC_00020486	0.0161	0	0.0435	62	21	23
Domain of unknown function (DUF5615)	1.1841	0.553193	0.763059	free-living	PF18480.2	GC_00020221	0.0161	0	0.0435	62	21	23
Post-segregation antitoxin CcdA	1.1841	0.553193	0.763059	free-living	PF07362.13	GC_00019380	0.0161	0	0.0435	62	21	23
Carbamoyltransferase N-terminus	1.00404	0.605307	0.830416	free-living	PF02543.16	GC_00008651	0.0806	0.0476	0.1304	62	21	23
Type I restriction and modification enzyme - subunit R C terminal	1.00404	0.605307	0.830416	free-living	PF12008.9	GC_00012559, GC_00013203	0.0806	0.0476	0.1304	62	21	23
Transmembrane exosortase (Exosortase_EpsH)	0.660644	0.718692	0.965892	free-living	PF09721.11	GC_00002966, GC_00009838	0.7419	0.7619	0.8261	62	21	23
Domain of unknown function DUF108	0.282004	0.868488	1	free-living	PF01958.19	GC_00012030, GC_00020038	0.0645	0.0476	0.087	62	21	23
Benzoate membrane transport protein	0.00906424	0.995478	1	free-living	PF03594.14	GC_00001877, GC_00008720, GC_00019897, GC_00020617	0.9516	0.9524	0.9565	62	21	23
N-acylglucosamine 2-epimerase (GlcNAc 2-epimerase)	82.7399	1.07958e-18	6.38826e-17	commensal	PF07221.12	GC_00002933	1	0	0.3478	62	21	23
Lipase C-terminal domain	82.7399	1.07958e-18	6.38826e-17	commensal	PF18067.2	GC_00003074	1	0	0.3478	62	21	23
HIM1	82.7399	1.07958e-18	6.38826e-17	commensal	PF08732.11	GC_00003151	1	0	0.3478	62	21	23
C-methyltransferase C-terminal domain	82.7052	1.09849e-18	6.38826e-17	commensal	PF08484.12	GC_00003293	0.9839	0	0.2609	62	21	23
D-ala-D-ala dipeptidase	82.6376	1.13625e-18	6.38826e-17	commensal	PF01427.18	GC_00002804, GC_00016581	1	0	0.7391	62	21	23
PGAP1-like protein	81.2306	2.29618e-18	1.08925e-16	commensal	PF07819.14	GC_00003042	1	0	0.3913	62	21	23
CPBP intramembrane metalloprotease	81.2306	2.29618e-18	1.08925e-16	commensal	PF02517.17	GC_00003559, GC_00004260, GC_00006115, GC_00007930, GC_00008530, GC_00008914, GC_00021521	1	0	0.3913	62	21	23
Protein of unknown function (DUF3592)	81.2306	2.29618e-18	1.08925e-16	commensal	PF12158.9	GC_00003944, GC_00004022, GC_00004205, GC_00004373, GC_00004984, GC_00007832, GC_00010146, GC_00010202, GC_00010215, GC_00013124, GC_00013617, GC_00016972, GC_00017306, GC_00018396	1	0	0.3913	62	21	23
Domain of unknown function (DUF5668)	80.0613	4.12007e-18	1.72698e-16	commensal	PF18917.1	GC_00002888	1	0	0.4348	62	21	23
Protein of unknown function (DUF2855)	80.0613	4.12007e-18	1.72698e-16	commensal	PF11017.9	GC_00002862, GC_00006955	1	0	0.4348	62	21	23
LamB porin	80.0613	4.12007e-18	1.72698e-16	commensal	PF02264.16	GC_00002987	1	0	0.4348	62	21	23
Glucokinase	80.0613	4.12007e-18	1.72698e-16	commensal	PF02685.17	GC_00002961	1	0	0.4348	62	21	23
WS/DGAT C-terminal domain	80.0613	4.12007e-18	1.72698e-16	commensal	PF06974.14	GC_00003002	1	0	0.4348	62	21	23
Cyanate lyase C-terminal domain	80.0613	4.12007e-18	1.72698e-16	commensal	PF02560.15	GC_00002843	1	0	0.4348	62	21	23
Peptidase C13 family	80.0613	4.12007e-18	1.72698e-16	commensal	PF01650.19	GC_00003005, GC_00004533	1	0	0.4348	62	21	23
Protein of unknown function (DUF3703)	80.0613	4.12007e-18	1.72698e-16	commensal	PF12487.9	GC_00003147, GC_00007123, GC_00009033, GC_00016997, GC_00020946	1	0	0.4348	62	21	23
Protein of unknown function (DUF1579)	80.0456	4.1525e-18	1.72698e-16	commensal	PF07617.12	GC_00002910, GC_00011890	1	0.0476	0.3043	62	21	23
Protein of unknown function (DUF533)	79.7511	4.81145e-18	1.94767e-16	commensal	PF04391.13	GC_00002711	1	0	0.6522	62	21	23
Secretory lipase	79.7511	4.81145e-18	1.94767e-16	commensal	PF03583.15	GC_00002678, GC_00004801	1	0	0.6522	62	21	23
Protein of unknown function (DUF1569)	79.2311	6.24e-18	2.49272e-16	commensal	PF07606.12	GC_00003599, GC_00006682	1	0	0.4783	62	21	23
Domain of unknown function (DUF802)	79.0094	6.9716e-18	2.52483e-16	commensal	PF05650.12	GC_00002803	1	0	0.6087	62	21	23
Protein of unknown function (DUF3348)	79.0094	6.9716e-18	2.52483e-16	commensal	PF11828.9	GC_00004149, GC_00004443	1	0	0.6087	62	21	23
3'-5' exonuclease	78.7685	7.86403e-18	2.64847e-16	commensal	PF01612.21	GC_00002999, GC_00020881	1	0	0.5217	62	21	23
Protein of unknown function (DUF1425)	78.7685	7.86403e-18	2.64847e-16	commensal	PF07233.13	GC_00002845	1	0	0.5217	62	21	23
Predicted membrane protein (DUF2306)	78.7685	7.86403e-18	2.64847e-16	commensal	PF10067.10	GC_00002809, GC_00006049	1	0	0.5217	62	21	23
Glycosyl hydrolases family 8	78.717	8.06902e-18	2.64847e-16	commensal	PF01270.18	GC_00003213	0.9839	0	0.3478	62	21	23
Protein of unknown function (DUF917)	78.717	8.06902e-18	2.64847e-16	commensal	PF06032.13	GC_00003145	0.9839	0	0.3478	62	21	23
Cellulose synthase operon protein C C-terminus (BCSC_C)	78.717	8.06902e-18	2.64847e-16	commensal	PF05420.12	GC_00003739, GC_00005083	0.9839	0	0.3478	62	21	23
Domain of unknown function (DUF4863)	78.717	8.06902e-18	2.64847e-16	commensal	PF16155.6	GC_00002902	0.9839	0	0.3478	62	21	23
Cellulose biosynthesis protein BcsQ	78.717	8.06902e-18	2.64847e-16	commensal	PF06564.13	GC_00003852, GC_00005077, GC_00020424	0.9839	0	0.3478	62	21	23
Uncharacterized protein conserved in bacteria (DUF2256)	78.6848	8.20014e-18	2.64847e-16	commensal	PF10013.10	GC_00000090	1	0	0.5652	62	21	23
Uncharacterized protein conserved in bacteria (DUF2236)	78.6848	8.20014e-18	2.64847e-16	commensal	PF09995.10	GC_00003059, GC_00016231, GC_00020812	1	0	0.5652	62	21	23
Protein of unknown function (DUF3237)	78.1061	1.09517e-17	3.49995e-16	commensal	PF11578.9	GC_00003033, GC_00009460	1	0.0476	0.3478	62	21	23
Proline racemase	77.1959	1.72634e-17	5.34814e-16	commensal	PF05544.12	GC_00003150	0.9839	0	0.3913	62	21	23
Domain of unknown function (DU1801)	77.1959	1.72634e-17	5.34814e-16	commensal	PF08818.12	GC_00003759, GC_00007971, GC_00008559, GC_00008685, GC_00010297	0.9839	0	0.3913	62	21	23
Aromatic-ring-opening dioxygenase LigAB, LigA subunit	75.3354	4.37648e-17	1.14543e-15	commensal	PF07746.12	GC_00002595, GC_00003829	1	0.0476	0.6957	62	21	23
Domain of unknown function (DUF4394)	75.3354	4.37648e-17	1.14543e-15	commensal	PF14339.7	GC_00002745, GC_00019754	1	0.0476	0.6957	62	21	23
Winged helix DNA-binding domain	75.3354	4.37648e-17	1.14543e-15	commensal	PF13463.7	GC_00002731, GC_00009019, GC_00021166	1	0.0476	0.6957	62	21	23
Glutamine cyclotransferase	75.2615	4.54112e-17	1.17836e-15	commensal	PF05096.13	GC_00003341	0.9516	0	0.2609	62	21	23
Conserved region in glutamate synthase	75.1972	4.68959e-17	1.20658e-15	commensal	PF01645.18	GC_00002856	1	0.0476	0.4348	62	21	23
Yip1 domain	74.7779	5.78332e-17	1.47547e-15	commensal	PF04893.18	GC_00002817, GC_00016316	0.9839	0	0.6087	62	21	23
Acylphosphatase	74.5198	6.58013e-17	1.65101e-15	commensal	PF00708.19	GC_00002859	0.9839	0	0.5652	62	21	23
Protein of unknown function (DUF2894)	74.5198	6.58013e-17	1.65101e-15	commensal	PF11445.9	GC_00004190, GC_00004572	0.9839	0	0.5652	62	21	23
Protein of unknown function (DUF1045)	74.2611	7.48869e-17	1.83352e-15	commensal	PF06299.13	GC_00002800, GC_00019865	1	0.0476	0.6522	62	21	23
Integron-associated effector binding protein	73.6644	1.00922e-16	2.45119e-15	commensal	PF14526.7	GC_00002822	1	0.0476	0.5217	62	21	23
CHASE2 domain	73.4543	1.12096e-16	2.70099e-15	commensal	PF05226.12	GC_00002873, GC_00002914, GC_00003206, GC_00003596, GC_00007212, GC_00008037, GC_00019767	1	0.0476	0.5652	62	21	23
Carotenoid biosynthesis protein	73.362	1.17394e-16	2.78443e-15	commensal	PF04240.13	GC_00003207	0.9677	0	0.3913	62	21	23
Ricin-type beta-trefoil lectin domain	73.1238	1.32239e-16	3.08828e-15	commensal	PF00652.23	GC_00003303	0.9516	0	0.3043	62	21	23
Oxygenase, catalysing oxidative methylation of damaged DNA	72.4871	1.81814e-16	4.21366e-15	commensal	PF09859.10	GC_00003057	0.9839	0.0476	0.3913	62	21	23
Sugar-binding N-terminal domain	72.4484	1.85367e-16	4.26345e-15	commensal	PF07005.12	GC_00003520, GC_00004095, GC_00013817, GC_00021390	0.9839	0.0476	0.7391	62	21	23
Bacteriocin-protection, YdeI or OmpD-Associated	72.1587	2.14263e-16	4.891e-15	commensal	PF13376.7	GC_00003744, GC_00007375, GC_00012575, GC_00016352	0.9677	0	0.4348	62	21	23
Pyroglutamyl peptidase	71.3558	3.20101e-16	7.19872e-15	commensal	PF01470.18	GC_00002826, GC_00008820	1	0.0952	0.7391	62	21	23
Negative regulator of sigma F	71.1834	3.48922e-16	7.67629e-15	commensal	PF06532.12	GC_00002980	0.9839	0.0476	0.4348	62	21	23
Siderophore-interacting FAD-binding domain	71.1834	3.48922e-16	7.67629e-15	commensal	PF08021.12	GC_00002983	0.9839	0.0476	0.4348	62	21	23
Predicted integral membrane protein (DUF2282)	70.2089	5.67969e-16	1.17303e-14	commensal	PF10048.10	GC_00002882	0.9839	0.0476	0.4783	62	21	23
Protein of unknown function (DUF2867)	70.2089	5.67969e-16	1.17303e-14	commensal	PF11066.9	GC_00003455, GC_00008014, GC_00012900	0.9839	0.0476	0.4783	62	21	23
Protein of unknown function (DUF692)	70.2089	5.67969e-16	1.17303e-14	commensal	PF05114.14	GC_00002878, GC_00003885	0.9839	0.0476	0.4783	62	21	23
HEAT repeats	69.5226	8.00504e-16	1.5989e-14	commensal	PF13646.7	GC_00003609, GC_00007920, GC_00008042, GC_00008112, GC_00010987, GC_00016756, GC_00020219, GC_00021674	1	0.0952	0.4783	62	21	23
L-asparaginase II	68.6914	1.21297e-15	2.37585e-14	commensal	PF06089.13	GC_00003097	0.9677	0.0476	0.3913	62	21	23
CobN/Magnesium Chelatase	66.9647	2.87602e-15	5.52342e-14	commensal	PF02514.17	GC_00003409, GC_00005375, GC_00016228, GC_00016978	0.9839	0.0952	0.7391	62	21	23
NAD(P)-binding Rossmann-like domain	65.7404	5.30465e-15	1.00031e-13	commensal	PF13450.7	GC_00003440, GC_00008951, GC_00009183	0.9839	0.1429	0.3478	62	21	23
Bacterial SH3 domain	65.6466	5.55924e-15	1.04184e-13	commensal	PF06347.14	GC_00003209, GC_00003578, GC_00008144, GC_00008330, GC_00009219	0.9839	0.0952	0.6957	62	21	23
Family of unknown function (DUF695)	65.4067	6.26793e-15	1.16745e-13	commensal	PF05117.13	GC_00003490	0.9032	0	0.2609	62	21	23
MerR family regulatory protein	65.1545	7.11005e-15	1.23349e-13	commensal	PF00376.24	GC_00004438, GC_00005358, GC_00005567, GC_00006543, GC_00008521, GC_00010167, GC_00015336	0.9355	0	0.4348	62	21	23
EF-hand domain pair	65.1331	7.18662e-15	1.23969e-13	commensal	PF13499.7	GC_00004402, GC_00005113, GC_00007765, GC_00014489	0.9516	0.0476	0.3913	62	21	23
Domain of unknown function (DUF1993)	65.0401	7.5286e-15	1.28409e-13	commensal	PF09351.11	GC_00002697, GC_00013327	1	0.1429	0.4783	62	21	23
Protein of unknown function, DUF488	64.7987	8.49446e-15	1.44074e-13	commensal	PF04343.14	GC_00002789, GC_00015354, GC_00016292, GC_00017896, GC_00020963	0.9839	0.0952	0.6522	62	21	23
Protein of unknown function (DUF560)	64.5492	9.62296e-15	1.62307e-13	commensal	PF04575.14	GC_00003631	0.871	0	0.1739	62	21	23
Bacterial protein of unknown function (DUF922)	62.4285	2.77854e-14	4.55982e-13	commensal	PF06037.12	GC_00003528	0.8871	0	0.2609	62	21	23
Protein of unknown function (DUF2783)	61.7612	3.87914e-14	6.29789e-13	commensal	PF10932.9	GC_00002892, GC_00012017	0.9677	0.0952	0.4783	62	21	23
PXPV repeat (3 copies)	60.8356	6.16188e-14	9.89813e-13	commensal	PF12778.8	GC_00003422, GC_00003579	1	0.1905	0.7391	62	21	23
Protein of unknown function (DUF805)	60.3137	7.99904e-14	1.27816e-12	commensal	PF05656.15	GC_00003085	0.9194	0	0.5652	62	21	23
Flavin-binding monooxygenase-like	59.4845	1.21092e-13	1.87568e-12	commensal	PF00743.20	GC_00003598, GC_00005544, GC_00011317, GC_00012391, GC_00016479	0.9355	0.0476	0.4783	62	21	23
Domain of unknown function (DUF4331)	59.3605	1.28833e-13	1.97544e-12	commensal	PF14224.7	GC_00003742	0.8226	0	0.1304	62	21	23
Domain of unknown function (DUF1737)	59.0832	1.47997e-13	2.25788e-12	commensal	PF08410.11	GC_00003723	0.8387	0	0.1739	62	21	23
Domain of unknown function (DUF1932)	57.4765	3.30474e-13	4.99164e-12	commensal	PF09130.12	GC_00002618	0.9032	0	0.5217	62	21	23
Protein of unknown function (DUF1348)	56.3652	5.76046e-13	8.65779e-12	commensal	PF07080.12	GC_00003018	0.9355	0.1905	0.2609	62	21	23
Amidinotransferase	55.8188	7.57022e-13	1.12663e-11	commensal	PF02274.18	GC_00003459	0.871	0	0.3478	62	21	23
Integral membrane protein (DUF2244)	54.8729	1.21477e-12	1.7903e-11	commensal	PF10003.10	GC_00002965, GC_00010760	1	0.2857	0.4348	62	21	23
Putative Ig domain	54.8589	1.2233e-12	1.79417e-11	commensal	PF05345.13	GC_00004228, GC_00006332, GC_00007413, GC_00007886, GC_00008533, GC_00012075, GC_00013186, GC_00013394, GC_00015529, GC_00016560	0.9516	0.1905	0.3478	62	21	23
Beta-lactamase	54.462	1.49185e-12	2.15679e-11	commensal	PF00144.25	GC_00003058, GC_00003129, GC_00003796, GC_00003839, GC_00003961, GC_00004554, GC_00005405, GC_00005518, GC_00006388, GC_00007851, GC_00008544, GC_00008548, GC_00009140, GC_00009566, GC_00009896, GC_00010271, GC_00010313, GC_00011233, GC_00015133, GC_00016233, GC_00016309, GC_00019462, GC_00020724, GC_00021100, GC_00021575	1	0.2381	0.6522	62	21	23
PrpF protein	54.1851	1.71337e-12	2.45368e-11	commensal	PF04303.14	GC_00003396, GC_00010088, GC_00019479	0.9355	0.0952	0.5217	62	21	23
Protein of unknown function (DUF1176)	54.1025	1.78559e-12	2.5451e-11	commensal	PF06674.12	GC_00003655, GC_00021269	0.8548	0.0952	0.1739	62	21	23
GrpB protein	52.9112	3.23956e-12	4.4706e-11	commensal	PF04229.15	GC_00004302, GC_00007968	0.7581	0	0.087	62	21	23
Domain of unknown function (DUF4440)	52.4522	4.07524e-12	5.54818e-11	commensal	PF14534.7	GC_00003020, GC_00006924, GC_00006962, GC_00007334, GC_00007751, GC_00010827, GC_00011478, GC_00013514, GC_00017565	0.9839	0.3333	0.3478	62	21	23
Cytochrome C biogenesis protein transmembrane region	52.2855	4.42946e-12	5.97682e-11	commensal	PF02683.16	GC_00003633	0.8387	0	0.3043	62	21	23
Membrane-bound lysozyme-inhibitor of c-type lysozyme	52.2855	4.42946e-12	5.97682e-11	commensal	PF09864.10	GC_00003626, GC_00010243	0.8387	0	0.3043	62	21	23
Cytochrome P450	51.8488	5.51038e-12	7.33751e-11	commensal	PF00067.23	GC_00003154, GC_00007299, GC_00012957, GC_00012958, GC_00012959, GC_00015499, GC_00015585, GC_00015800, GC_00016182, GC_00019427, GC_00020986, GC_00021326, GC_00021607	1	0.2857	0.5217	62	21	23
Glycosyl transferase family 41	51.8207	5.58828e-12	7.40875e-11	commensal	PF13844.7	GC_00003513, GC_00005100, GC_00008445, GC_00008624, GC_00010302, GC_00010385, GC_00012616, GC_00017522	0.9839	0.2381	0.5217	62	21	23
Saccharopine dehydrogenase NADP binding domain	50.3373	1.17325e-11	1.50932e-10	commensal	PF03435.19	GC_00002749, GC_00002994, GC_00003202, GC_00004030, GC_00006328, GC_00008123	1	0.2857	0.6957	62	21	23
Anti-sigma-K factor rskA	50.3373	1.17325e-11	1.50932e-10	commensal	PF10099.10	GC_00002698, GC_00003404, GC_00008215, GC_00008527, GC_00011193	1	0.2857	0.6957	62	21	23
Protein of unknown function (DUF444)	49.9046	1.45663e-11	1.85035e-10	commensal	PF04285.13	GC_00003169	0.8871	0.0476	0.5217	62	21	23
PrkA AAA domain	49.9046	1.45663e-11	1.85035e-10	commensal	PF08298.12	GC_00003229	0.8871	0.0476	0.5217	62	21	23
SpoVR like protein	49.9046	1.45663e-11	1.85035e-10	commensal	PF04293.14	GC_00003084	0.8871	0.0476	0.5217	62	21	23
Bacterial cellulose synthase subunit	49.883	1.47247e-11	1.86268e-10	commensal	PF03170.14	GC_00003750, GC_00005075, GC_00009831	0.9839	0.381	0.3478	62	21	23
2'-5' RNA ligase superfamily	49.3549	1.91745e-11	2.35683e-10	commensal	PF13563.7	GC_00004456, GC_00005531, GC_00007752, GC_00007995, GC_00012453, GC_00021239, GC_00021749	0.8548	0	0.6087	62	21	23
Cache domain	49.2443	2.02647e-11	2.48079e-10	commensal	PF02743.19	GC_00003590, GC_00016898	0.8387	0	0.3913	62	21	23
Bacterial phosphonate metabolism protein (PhnH)	47.4314	5.01648e-11	5.72558e-10	commensal	PF05845.13	GC_00003062	0.871	0.0476	0.6522	62	21	23
Electron transfer DM13	47.0757	5.99309e-11	6.76394e-10	commensal	PF10517.10	GC_00003732	0.7903	0	0.2609	62	21	23
CheC-like family	46.9934	6.24468e-11	6.99588e-10	commensal	PF04509.13	GC_00003699	0.7742	0	0.2174	62	21	23
Mannitol dehydrogenase C-terminal domain	46.8525	6.70053e-11	7.39738e-10	commensal	PF08125.14	GC_00002500, GC_00012298, GC_00014031	1	0.5714	0.3478	62	21	23
Protein of unknown function (DUF1328)	46.208	9.24826e-11	1.00999e-09	commensal	PF07043.14	GC_00003013, GC_00021622	0.9194	0.1429	0.5652	62	21	23
beta-keto acid cleavage enzyme	45.9762	1.03847e-10	1.12599e-09	commensal	PF05853.13	GC_00002568, GC_00003620, GC_00005153, GC_00010350, GC_00019263	1	0.3333	0.6957	62	21	23
Protein of unknown function (DUF2938)	45.8294	1.11758e-10	1.20747e-09	commensal	PF11158.9	GC_00003546	0.8226	0	0.4348	62	21	23
RIO1 family	45.3459	1.4232e-10	1.52679e-09	commensal	PF01163.23	GC_00003287	0.8548	0.0476	0.4783	62	21	23
Cupin	44.9568	1.72885e-10	1.82884e-09	commensal	PF12852.8	GC_00002880, GC_00005257, GC_00005611, GC_00007258, GC_00007823, GC_00008621, GC_00009575, GC_00009656, GC_00010855, GC_00016211, GC_00018483, GC_00020414, GC_00021682	1	0.381	0.5217	62	21	23
Cellulose biosynthesis protein BcsG	44.8838	1.79314e-10	1.88373e-09	commensal	PF11658.9	GC_00003721	0.7742	0	0.2609	62	21	23
Cellulose biosynthesis GIL	44.8838	1.79314e-10	1.88373e-09	commensal	PF10995.9	GC_00003832, GC_00021585	0.7742	0	0.2609	62	21	23
Rubredoxin	44.5953	2.0713e-10	2.12297e-09	commensal	PF00301.21	GC_00001132, GC_00012281	0.871	0.0952	0.4348	62	21	23
Protein of unknown function (DUF2798)	44.5546	2.11388e-10	2.1464e-09	commensal	PF11391.9	GC_00003834, GC_00005030, GC_00009425, GC_00015482	0.8226	0	0.5652	62	21	23
FlxA-like protein	43.9523	2.85687e-10	2.86252e-09	commensal	PF14282.7	GC_00004713, GC_00012757, GC_00015240, GC_00015481, GC_00017991, GC_00020256	0.6613	0	0.0435	62	21	23
Protein of unknown function (DUF3253)	43.6746	3.28238e-10	3.22502e-09	commensal	PF11625.9	GC_00004367, GC_00007764	0.7097	0	0.1304	62	21	23
Bacterial protein of unknown function (DUF899)	43.6746	3.28238e-10	3.22502e-09	commensal	PF05988.13	GC_00004177, GC_00006174	0.7097	0	0.1304	62	21	23
NADP oxidoreductase coenzyme F420-dependent	43.6746	3.28238e-10	3.22502e-09	commensal	PF03807.18	GC_00004017, GC_00013830	0.7097	0	0.1304	62	21	23
Hydantoinase/oxoprolinase	43.0237	4.54491e-10	4.35279e-09	commensal	PF01968.19	GC_00003693, GC_00012237, GC_00012661, GC_00013468	0.871	0.3333	0.1739	62	21	23
Amino acid synthesis	42.2476	6.6996e-10	6.29721e-09	commensal	PF06684.12	GC_00003237, GC_00003251, GC_00003986, GC_00009036, GC_00010971, GC_00020397	0.9839	0.7143	0.3478	62	21	23
Tannase and feruloyl esterase	42.2173	6.80193e-10	6.37366e-09	commensal	PF07519.12	GC_00002274, GC_00002585, GC_00003572, GC_00015294, GC_00016260, GC_00020411	1	0.7143	0.3913	62	21	23
YfiR/HmsC-like	42.0879	7.25668e-10	6.7374e-09	commensal	PF13689.7	GC_00003924, GC_00007224, GC_00009644, GC_00010238	0.9032	0.3333	0.2609	62	21	23
FG-GAP repeat	41.0209	1.23713e-09	1.1313e-08	commensal	PF14312.7	GC_00003942, GC_00005812, GC_00007816, GC_00010130, GC_00012040, GC_00012688, GC_00013254, GC_00020010	0.7581	0	0.3043	62	21	23
tRNA-splicing ligase RtcB	40.1196	1.94148e-09	1.74389e-08	commensal	PF01139.18	GC_00002572, GC_00020229	0.9839	0.4762	0.4348	62	21	23
Regulator of RNA terminal phosphate cyclase	40.071	1.98925e-09	1.77629e-08	commensal	PF06956.12	GC_00002395	0.9839	0.8095	0.3913	62	21	23
HAD-hyrolase-like	39.8648	2.20535e-09	1.95725e-08	commensal	PF13242.7	GC_00004051	0.6774	0	0.1304	62	21	23
Lysine methyltransferase	39.7524	2.33276e-09	2.02542e-08	commensal	PF10294.10	GC_00003380	0.8387	0.0952	0.4348	62	21	23
RNA 3'-terminal phosphate cyclase	39.7505	2.33497e-09	2.02542e-08	commensal	PF01137.22	GC_00002470	0.9839	0.5714	0.3913	62	21	23
Oxidoreductase family, NAD-binding Rossmann fold	38.7464	3.85763e-09	3.2087e-08	commensal	PF01408.23	GC_00002439, GC_00003349, GC_00005373, GC_00005618, GC_00011850, GC_00012928, GC_00014234, GC_00016882, GC_00019237	1	0.4286	0.7826	62	21	23
Putative DNA-binding domain	38.1875	5.10151e-09	4.19734e-08	commensal	PF09836.10	GC_00002912, GC_00008745, GC_00016274, GC_00016446	0.9839	0.381	0.6522	62	21	23
Protein of unknown function (DUF2845)	38.0608	5.43504e-09	4.45967e-08	commensal	PF11006.9	GC_00004503, GC_00008057	0.6613	0	0.1304	62	21	23
Fibronectin type III domain	37.8685	5.98345e-09	4.89643e-08	commensal	PF00041.22	GC_00004676, GC_00008661, GC_00010253, GC_00012899, GC_00016524, GC_00019534, GC_00021808	0.6935	0.0952	0.087	62	21	23
Diacylglycerol kinase catalytic domain	37.588	6.88449e-09	5.58859e-08	commensal	PF00781.25	GC_00002322, GC_00017339	1	0.8571	0.4783	62	21	23
Type II secretion system protein B	37.588	6.88449e-09	5.58859e-08	commensal	PF16537.6	GC_00002257, GC_00016942	1	0.8571	0.4783	62	21	23
GCN5-related N-acetyl-transferase	37.0184	9.15271e-09	7.35122e-08	commensal	PF14542.7	GC_00003994	0.6935	0	0.2174	62	21	23
NnrU protein	36.7025	1.07188e-08	8.54127e-08	commensal	PF07298.12	GC_00003591	0.7581	0	0.5652	62	21	23
Bacterial signalling protein N terminal repeat	36.6753	1.0866e-08	8.63592e-08	commensal	PF03707.17	GC_00003716, GC_00004330	0.7581	0	0.5217	62	21	23
ParD-like antitoxin of type II bacterial toxin-antitoxin system	35.9945	1.52718e-08	1.21058e-07	commensal	PF11903.9	GC_00002452, GC_00005024	1	0.4762	0.6087	62	21	23
Putative amidoligase enzyme (DUF2126)	35.3284	2.13073e-08	1.65445e-07	commensal	PF09899.10	GC_00003797	0.7097	0	0.3043	62	21	23
Periplasmic glucan biosynthesis protein, MdoG	34.887	2.65694e-08	1.99665e-07	commensal	PF04349.13	GC_00002864, GC_00006261	1	0.7143	0.4783	62	21	23
Nucleotidyltransferase	34.3015	3.56053e-08	2.5985e-07	commensal	PF06042.12	GC_00002984, GC_00005348, GC_00008749, GC_00008920, GC_00009163, GC_00010773, GC_00017053, GC_00017698	1	0.4762	0.6957	62	21	23
WYL domain	34.3015	3.56053e-08	2.5985e-07	commensal	PF13280.7	GC_00002504, GC_00003132, GC_00003330, GC_00008928, GC_00010186, GC_00012726, GC_00013094, GC_00015083, GC_00021287, GC_00021540	1	0.4762	0.6957	62	21	23
Protein of unknown function (DUF2834)	34.0112	4.11692e-08	2.96887e-07	commensal	PF11196.9	GC_00003869	0.7097	0	0.3478	62	21	23
Protein of unknown function (DUF2752)	33.536	5.22098e-08	3.74725e-07	commensal	PF10825.9	GC_00004041	0.6613	0	0.2174	62	21	23
Protein of unknown function (DUF3037)	33.5059	5.30009e-08	3.78613e-07	commensal	PF11236.9	GC_00002218, GC_00010716	1	0.8571	0.5217	62	21	23
Uncharacterized protein conserved in bacteria (DUF2062)	33.3305	5.78588e-08	4.12346e-07	commensal	PF09835.10	GC_00002371	1	0.619	0.5217	62	21	23
Domain of unknown function (DUF4369)	32.9926	6.85084e-08	4.871e-07	commensal	PF14289.7	GC_00003784	0.7097	0	0.3913	62	21	23
DUF218 domain	31.5993	1.37496e-07	9.60921e-07	commensal	PF02698.18	GC_00003618, GC_00005178, GC_00005958, GC_00019829	0.9839	0.6667	0.4783	62	21	23
FecR protein	31.556	1.40506e-07	9.73921e-07	commensal	PF04773.14	GC_00003029, GC_00003065, GC_00003600, GC_00003604, GC_00006385, GC_00006806, GC_00007567, GC_00007780, GC_00007799, GC_00008281, GC_00008286, GC_00008701, GC_00009728, GC_00012556, GC_00012867, GC_00014009, GC_00014807, GC_00015469, GC_00015893, GC_00016154, GC_00018049, GC_00018764, GC_00019399, GC_00019438, GC_00019977, GC_00019984, GC_00020119, GC_00020925, GC_00020973, GC_00021147, GC_000214…	1	0.7143	0.5217	62	21	23
LrgB-like family	31.0808	1.78193e-07	1.189e-06	commensal	PF04172.17	GC_00003776, GC_00010417	0.7419	0.0476	0.4783	62	21	23
LrgA family	31.0808	1.78193e-07	1.189e-06	commensal	PF03788.15	GC_00003827, GC_00010495	0.7419	0.0476	0.4783	62	21	23
Deoxyribodipyrimidine photo-lyase-related protein	30.7805	2.07061e-07	1.37257e-06	commensal	PF04244.14	GC_00002755, GC_00006909	1	0.619	0.5652	62	21	23
DNA polymerase family B	29.8922	3.22843e-07	2.04625e-06	commensal	PF00136.22	GC_00003436	0.6935	0.0476	0.3043	62	21	23
PEGA domain	29.6301	3.6805e-07	2.30868e-06	commensal	PF08308.12	GC_00004174	0.6129	0.0476	0.1304	62	21	23
Proteobacterial lipase chaperone protein	29.5749	3.78357e-07	2.36357e-06	commensal	PF03280.15	GC_00002875, GC_00006191, GC_00017007	1	0.8571	0.5652	62	21	23
Protein of unknown function (DUF3649)	29.5018	3.92441e-07	2.44651e-06	commensal	PF12365.9	GC_00002307, GC_00007530, GC_00009778, GC_00020516, GC_00021494	0.9839	0.8571	0.5217	62	21	23
Phosphatidylethanolamine-binding protein	29.2497	4.45145e-07	2.75808e-06	commensal	PF01161.21	GC_00003556, GC_00005231, GC_00007908	0.9516	0.4762	0.5217	62	21	23
Putative prokaryotic signal transducing protein	28.7929	5.59362e-07	3.44467e-06	commensal	PF09413.11	GC_00002075	1	0.5714	0.8696	62	21	23
NeuB family	28.3807	6.87403e-07	4.19911e-06	commensal	PF03102.15	GC_00005590, GC_00007536, GC_00008931	0.5645	0	0.1304	62	21	23
yiaA/B two helix domain	28.1183	7.83759e-07	4.74948e-06	commensal	PF05360.15	GC_00002250	1	0.7619	0.5652	62	21	23
Prolyl oligopeptidase family	28.1183	7.83759e-07	4.74948e-06	commensal	PF00326.22	GC_00003657, GC_00004055, GC_00004225, GC_00004958, GC_00008274, GC_00010535, GC_00011017, GC_00012551, GC_00017094, GC_00019822	1	0.7619	0.5652	62	21	23
Beta propeller domain	27.2815	1.19099e-06	7.14593e-06	commensal	PF09826.10	GC_00004123	0.5968	0	0.2174	62	21	23
Oxidoreductase family, C-terminal alpha/beta domain	27.0031	1.36884e-06	8.06953e-06	commensal	PF02894.18	GC_00005648, GC_00008927	0.4516	0	0	62	21	23
Domain of unknown function (DUF4384)	26.8407	1.48463e-06	8.68467e-06	commensal	PF14326.7	GC_00004065, GC_00007289, GC_00008362	0.6935	0.0476	0.4348	62	21	23
Darcynin, domain of unknown function	26.5451	1.7211e-06	9.93395e-06	commensal	PF17074.6	GC_00004495	0.5161	0	0.087	62	21	23
Domain of unknown function (DUF4336)	25.727	2.59096e-06	1.44865e-05	commensal	PF14234.7	GC_00004154	0.5968	0	0.2609	62	21	23
Sel1 repeat	25.6845	2.64657e-06	1.47702e-05	commensal	PF08238.13	GC_00002753, GC_00004301, GC_00006399, GC_00007325, GC_00007627, GC_00008023, GC_00010153, GC_00011279, GC_00014388, GC_00015064, GC_00016298, GC_00016335, GC_00019789, GC_00019868, GC_00020377, GC_00020438	0.9839	0.8571	0.5652	62	21	23
CHAP domain	25.5514	2.82862e-06	1.57572e-05	commensal	PF05257.17	GC_00004374	0.5323	0	0.1304	62	21	23
Tissue inhibitor of metalloproteinase	25.1862	3.39531e-06	1.87421e-05	commensal	PF00965.18	GC_00004568	0.5	0	0.087	62	21	23
MmyB-like transcription regulator ligand binding domain	24.9941	3.73771e-06	2.04095e-05	commensal	PF17765.2	GC_00002225, GC_00007397, GC_00009686, GC_00009962, GC_00017276	1	0.8095	0.6087	62	21	23
Uncharacterized protein conserved in bacteria (DUF2145)	24.9778	3.76831e-06	2.05397e-05	commensal	PF09916.10	GC_00002204, GC_00020576	1	0.7619	0.6087	62	21	23
Putative phosphatase (DUF442)	24.8768	3.96334e-06	2.1564e-05	commensal	PF04273.14	GC_00004054	0.6129	0	0.3478	62	21	23
Protein of unknown function (DUF2805)	24.8661	3.98476e-06	2.16418e-05	commensal	PF10985.9	GC_00004489, GC_00013681	0.5484	0	0.1739	62	21	23
3-demethylubiquinone-9 3-methyltransferase	24.7091	4.31008e-06	2.33668e-05	commensal	PF06983.14	GC_00002168, GC_00003711, GC_00009484, GC_00012374, GC_00016794, GC_00016924, GC_00021797	1	0.619	0.8696	62	21	23
Uncharacterized protein conserved in bacteria (DUF2237)	24.4736	4.84866e-06	2.61002e-05	commensal	PF09996.10	GC_00004253	0.5645	0	0.2174	62	21	23
Protein of unknown function (DUF3429)	24.4736	4.84866e-06	2.61002e-05	commensal	PF11911.9	GC_00004220	0.5645	0	0.2174	62	21	23
Protein of unknown function (DUF3182)	24.4519	4.90165e-06	2.63388e-05	commensal	PF11379.9	GC_00004943	0.4194	0	0	62	21	23
HTH-type transcriptional dual regulator CecR, C-terminal domain	24.1935	5.57752e-06	2.99176e-05	commensal	PF09209.12	GC_00004458	0.5161	0	0.1304	62	21	23
Domain of unknown function (DUF305)	24.0854	5.8873e-06	3.15235e-05	commensal	PF03713.14	GC_00004144, GC_00005396, GC_00015819, GC_00018999, GC_00021571	0.6452	0.0476	0.3478	62	21	23
SIR2-like domain	23.9854	6.18935e-06	3.30243e-05	commensal	PF13289.7	GC_00006436, GC_00009286, GC_00011031, GC_00011871, GC_00012802, GC_00013743, GC_00014265, GC_00014679, GC_00015230, GC_00016080, GC_00017226, GC_00018141, GC_00019060, GC_00019256, GC_00019974, GC_00020334	0.7097	0.2381	0.2174	62	21	23
Ribulose bisphosphate carboxylase large chain, catalytic domain	23.7875	6.833e-06	3.6331e-05	commensal	PF00016.21	GC_00004165, GC_00012353, GC_00015811	0.629	0.0476	0.3043	62	21	23
Polysaccharide lyase family 4, domain II	23.7575	6.93611e-06	3.67505e-05	commensal	PF14686.7	GC_00002113	1	0.9048	0.6522	62	21	23
Uncharacterized protein conserved in bacteria (DUF2130)	22.4178	1.35531e-05	6.82377e-05	commensal	PF09903.10	GC_00004014	0.6129	0.0476	0.3043	62	21	23
Vanillate O-demethylase oxygenase C-terminal domain	22.2519	1.47252e-05	7.4016e-05	commensal	PF19112.1	GC_00002475, GC_00002998, GC_00008496, GC_00020753	1	0.8571	0.6522	62	21	23
Protein of unknown function (DUF2628)	22.0692	1.61337e-05	8.043e-05	commensal	PF10947.9	GC_00004517, GC_00016411, GC_00017378	0.5323	0.0952	0.087	62	21	23
Haemin-degrading HemS.ChuX domain	22.0099	1.6619e-05	8.25783e-05	commensal	PF05171.13	GC_00003926, GC_00019634	0.6774	0.1429	0.3043	62	21	23
IPT/TIG domain	21.8699	1.78243e-05	8.82785e-05	commensal	PF01833.25	GC_00004768, GC_00011168, GC_00016502, GC_00016998	0.5323	0	0.2174	62	21	23
Putative thioesterase (yiiD_Cterm)	21.7744	1.86965e-05	9.23059e-05	commensal	PF09500.11	GC_00004281	0.5484	0	0.2609	62	21	23
Threonyl and Alanyl tRNA synthetase second additional domain	21.7742	1.86983e-05	9.23059e-05	commensal	PF07973.15	GC_00002185	1	0.8095	0.6522	62	21	23
Glutathione-dependent formaldehyde-activating enzyme	21.2034	2.48742e-05	0.000117446	commensal	PF04828.15	GC_00003519, GC_00004576, GC_00004695, GC_00005874, GC_00006161, GC_00006990, GC_00007053, GC_00007986, GC_00013933, GC_00014319, GC_00019480, GC_00019592, GC_00020139	0.9839	0.6667	0.6522	62	21	23
Glycosyltransferase family 36	21.0217	2.72397e-05	0.000128217	commensal	PF06165.12	GC_00004087, GC_00006179, GC_00021543	0.7258	0.1905	0.3913	62	21	23
Bacterial PH domain	20.9763	2.78651e-05	0.000130352	commensal	PF08000.12	GC_00004914, GC_00005939, GC_00019429	0.5	0	0.1739	62	21	23
Rieske-like [2Fe-2S] domain	20.9763	2.78651e-05	0.000130352	commensal	PF13806.7	GC_00004450	0.5	0	0.1739	62	21	23
Dioxygenase	20.8949	2.90221e-05	0.000135347	commensal	PF00775.22	GC_00002997, GC_00004171, GC_00005038, GC_00005381, GC_00007740, GC_00016553	0.9839	0.619	0.8696	62	21	23
Reverse transcriptase (RNA-dependent DNA polymerase)	20.8835	2.91886e-05	0.000135915	commensal	PF00078.28	GC_00005689, GC_00005909, GC_00007538, GC_00010583, GC_00015044, GC_00015781, GC_00020380, GC_00021739	0.6774	0.2381	0.2174	62	21	23
Short-chain fatty acyl coenzyme A regulators	20.8436	2.97766e-05	0.00013844	commensal	PF09856.10	GC_00002240	0.9516	0.5238	0.7391	62	21	23
Adenylate and Guanylate cyclase catalytic domain	20.0355	4.46001e-05	0.000206097	commensal	PF00211.21	GC_00002067, GC_00002960, GC_00003735, GC_00006047, GC_00006406	1	0.9048	0.6957	62	21	23
Nitrate and nitrite sensing	19.4423	6.00009e-05	0.000275171	commensal	PF08376.11	GC_00004480, GC_00020884	0.5	0	0.2174	62	21	23
Alkyl sulfatase dimerisation	19.1888	6.81079e-05	0.000310941	commensal	PF14863.7	GC_00004677	0.4516	0	0.1304	62	21	23
Protein of unknown function (DUF2975)	18.939	7.71683e-05	0.000347866	commensal	PF11188.9	GC_00004850	0.4194	0	0.087	62	21	23
Protein of unknown function (DUF1294)	18.8232	8.17698e-05	0.000365616	commensal	PF06961.14	GC_00002437, GC_00007195, GC_00007682, GC_00017345	1	0.8095	0.6957	62	21	23
Retinal pigment epithelial membrane protein	18.5918	9.17994e-05	0.000401011	commensal	PF03055.16	GC_00006189, GC_00007636, GC_00007779, GC_00016683, GC_00020331, GC_00021395	0.4677	0	0.1739	62	21	23
Nitrate reductase delta subunit	18.4067	0.000100702	0.000436761	commensal	PF02613.16	GC_00002510, GC_00002662, GC_00006480	1	0.7143	0.913	62	21	23
Protein of unknown function (DUF418)	18.2982	0.000106318	0.000459801	commensal	PF04235.13	GC_00004477	0.4839	0	0.2174	62	21	23
Putative lumazine-binding	18.2783	0.00010738	0.000463733	commensal	PF12893.8	GC_00003733, GC_00015993	0.6935	0.2857	0.2609	62	21	23
RimK-like ATPgrasp N-terminal domain	17.9384	0.000127269	0.000544208	commensal	PF14401.7	GC_00005081	0.371	0	0.0435	62	21	23
WG containing repeat	17.787	0.000137281	0.000578067	commensal	PF14903.7	GC_00005160, GC_00013113	0.4032	0	0.087	62	21	23
Tn7-like transposition protein D	17.787	0.000137281	0.000578067	commensal	PF15978.6	GC_00008389, GC_00008957, GC_00012798, GC_00013355	0.4032	0	0.087	62	21	23
Ring hydroxylating beta subunit	17.633	0.000148265	0.000622591	commensal	PF00866.19	GC_00002638, GC_00012886, GC_00013279, GC_00013280, GC_00013350, GC_00014934, GC_00016669, GC_00019496, GC_00019614	0.9516	0.6667	0.6087	62	21	23
Pentapeptide repeats (9 copies)	17.4957	0.000158805	0.000663179	commensal	PF13599.7	GC_00007972, GC_00011215, GC_00011488, GC_00015339	0.3226	0	0	62	21	23
CARDB	17.4957	0.000158805	0.000663179	commensal	PF07705.12	GC_00005538	0.3226	0	0	62	21	23
BFD-like [2Fe-2S] binding domain	16.5136	0.00025949	0.00103933	commensal	PF04324.16	GC_00002037	1	0.9048	0.7391	62	21	23
Translation initiation factor SUI1	16.5136	0.00025949	0.00103933	commensal	PF01253.23	GC_00002050	1	0.9048	0.7391	62	21	23
Protein of unknown function (DUF993)	16.4318	0.000270323	0.00107845	commensal	PF06187.12	GC_00005721	0.3065	0	0	62	21	23
Bacterial Ig-like domain	16.4318	0.000270323	0.00107845	commensal	PF19078.1	GC_00007341, GC_00009013, GC_00009687, GC_00017014, GC_00017422	0.3065	0	0	62	21	23
Protein of unknown function (DUF1376)	16.4318	0.000270323	0.00107845	commensal	PF07120.12	GC_00006062, GC_00014865, GC_00018326, GC_00019128	0.3065	0	0	62	21	23
Protein of unknown function (DUF3999)	16.3733	0.000278341	0.00110463	commensal	PF13163.7	GC_00004693	0.4355	0	0.1739	62	21	23
Predicted membrane protein (DUF2339)	16.3733	0.000278341	0.00110463	commensal	PF10101.10	GC_00004705	0.4355	0	0.1739	62	21	23
Haemolysin-III related	16.031	0.000330302	0.00129896	commensal	PF03006.21	GC_00003630, GC_00003831, GC_00004619	0.9032	0.5714	0.5652	62	21	23
TniQ	15.9866	0.00033772	0.00132641	commensal	PF06527.12	GC_00008367, GC_00010895, GC_00010988, GC_00011177, GC_00012832, GC_00012934, GC_00013175, GC_00013390, GC_00013526, GC_00015053, GC_00016071, GC_00016176, GC_00017716, GC_00018148, GC_00019141	0.4839	0	0.3478	62	21	23
Uncharacterized protein conserved in bacteria (DUF2141)	15.5914	0.000411494	0.00160166	commensal	PF09912.10	GC_00007551, GC_00007635, GC_00016402	0.371	0	0.087	62	21	23
Antitoxin Phd_YefM, type II toxin-antitoxin system	15.4165	0.000449108	0.00174583	commensal	PF02604.20	GC_00002369, GC_00005143, GC_00009581, GC_00009964, GC_00010009, GC_00012197, GC_00014078, GC_00021412	0.9839	0.8571	0.6957	62	21	23
Proline dehydrogenase	15.3857	0.000456086	0.00177069	commensal	PF01619.19	GC_00005940	0.2903	0	0	62	21	23
SnoaL-like polyketide cyclase	14.8357	0.000600451	0.00223403	commensal	PF07366.13	GC_00004762, GC_00006867, GC_00007034, GC_00007483, GC_00009890, GC_00012020, GC_00016139, GC_00018025	0.5484	0.381	0.087	62	21	23
7TM diverse intracellular signalling	14.6963	0.000643788	0.00237779	commensal	PF07695.12	GC_00007954, GC_00010132, GC_00015766	0.3226	0	0.0435	62	21	23
Protein of unknown function (DUF1003)	14.6963	0.000643788	0.00237779	commensal	PF06210.12	GC_00006713, GC_00008224	0.3226	0	0.0435	62	21	23
Queuosine biosynthesis protein QueC	14.6268	0.000666534	0.00245582	commensal	PF06508.14	GC_00001802	1	0.7619	0.913	62	21	23
Glycosyl transferase 4-like	14.5546	0.000691046	0.00253997	commensal	PF13477.7	GC_00004476	0.4516	0	0.3043	62	21	23
Domain of unknown function (DUF3526)	14.3694	0.000758104	0.00276968	commensal	PF12040.9	GC_00007789, GC_00007855, GC_00010358	0.2742	0	0	62	21	23
Protein of unknown function (DUF1636)	14.3694	0.000758104	0.00276968	commensal	PF07845.12	GC_00006082	0.2742	0	0	62	21	23
YcxB-like protein	14.3694	0.000758104	0.00276968	commensal	PF14317.7	GC_00006304, GC_00007880, GC_00012102, GC_00016130	0.2742	0	0	62	21	23
Purine nucleoside permease (NUP)	14.3694	0.000758104	0.00276968	commensal	PF06516.12	GC_00006188	0.2742	0	0	62	21	23
Chlorophyllase	14.3694	0.000758104	0.00276968	commensal	PF07224.12	GC_00006190	0.2742	0	0	62	21	23
X-Pro dipeptidyl-peptidase (S15 family)	14.3058	0.000782579	0.00284197	commensal	PF02129.19	GC_00004031, GC_00009863, GC_00013065	0.629	0.4286	0.1739	62	21	23
FR47-like protein	14.3011	0.000784443	0.00284197	commensal	PF08445.11	GC_00003697	0.4032	0	0.1739	62	21	23
Eukaryotic-type carbonic anhydrase	14.3011	0.000784443	0.00284197	commensal	PF00194.22	GC_00004833, GC_00006905	0.4032	0	0.1739	62	21	23
zinc-ribbon domain	14.1646	0.00083984	0.00302462	commensal	PF13719.7	GC_00005111, GC_00008171, GC_00017499	0.4839	0.0952	0.1739	62	21	23
Putative serine dehydratase domain	14.1341	0.000852742	0.00306745	commensal	PF14031.7	GC_00004688	0.4194	0	0.2174	62	21	23
Adaptive response protein AidB N-terminal domain	14.0175	0.00090393	0.00322863	commensal	PF18158.2	GC_00003157, GC_00004826, GC_00009658, GC_00020202	1	0.7619	0.8696	62	21	23
HupE / UreJ protein	13.9625	0.000929137	0.00330311	commensal	PF04955.13	GC_00002344, GC_00003893, GC_00009237, GC_00014062, GC_00016120, GC_00016346	1	0.8095	0.7826	62	21	23
NHL repeat	13.7775	0.00101921	0.00361486	commensal	PF01436.22	GC_00005157, GC_00008523, GC_00008574, GC_00009012, GC_00009020, GC_00009351, GC_00009940, GC_00010867, GC_00011182, GC_00012167, GC_00020549	0.4516	0.0952	0.1304	62	21	23
Protein of unknown function (DUF4435)	13.3756	0.00124599	0.00438336	commensal	PF14491.7	GC_00009297, GC_00011699, GC_00015310	0.2581	0	0	62	21	23
Porin subfamily	13.3242	0.00127844	0.00448709	commensal	PF02530.15	GC_00004835	0.3871	0	0.1739	62	21	23
Urease, gamma subunit	13.2188	0.00134761	0.0046919	commensal	PF00547.19	GC_00002005	1	0.9048	0.7826	62	21	23
UreF	13.2188	0.00134761	0.0046919	commensal	PF01730.17	GC_00002013	1	0.9048	0.7826	62	21	23
Domain of unknown function (DUF427)	13.2188	0.00134761	0.0046919	commensal	PF04248.13	GC_00001943	1	0.9048	0.7826	62	21	23
Succinylglutamate desuccinylase / Aspartoacylase family	13.2188	0.00134761	0.0046919	commensal	PF04952.15	GC_00002052, GC_00002518, GC_00003417, GC_00006745	1	0.9048	0.7826	62	21	23
UreE urease accessory protein, C-terminal domain	13.2188	0.00134761	0.0046919	commensal	PF05194.13	GC_00001995	1	0.9048	0.7826	62	21	23
Urease beta subunit	13.0684	0.00145286	0.00505254	commensal	PF00699.21	GC_00002019	1	0.8571	0.7826	62	21	23
AefR-like transcriptional repressor, C-terminal domain	12.978	0.0015201	0.00528033	commensal	PF14246.7	GC_00002358, GC_00006562, GC_00008482, GC_00009709, GC_00020257, GC_00021386	0.9839	0.9048	0.7391	62	21	23
Cobalamin-independent synthase, Catalytic domain	12.9287	0.00155804	0.00540596	commensal	PF01717.19	GC_00003564, GC_00004312	0.9839	0.8095	0.7391	62	21	23
Major intrinsic protein	12.8761	0.00159954	0.0055436	commensal	PF00230.21	GC_00004541	0.4194	0	0.3043	62	21	23
CHAD domain	12.49	0.00194009	0.00652282	commensal	PF05235.15	GC_00003487, GC_00005639, GC_00007128, GC_00009895, GC_00016886, GC_00021779	0.9839	0.8571	0.7391	62	21	23
Pilin (bacterial filament)	12.4872	0.00194286	0.00652492	commensal	PF00114.20	GC_00004982, GC_00006326, GC_00007834, GC_00009283, GC_00009488, GC_00011142, GC_00012695, GC_00013353, GC_00014167, GC_00014830, GC_00016791, GC_00016792, GC_00017543, GC_00019452	0.8548	0.5238	0.5652	62	21	23
Domain of unknown function (DUF1972)	12.4659	0.00196367	0.00658026	commensal	PF09314.12	GC_00005511, GC_00007737	0.4032	0	0.2609	62	21	23
Protein of unknown function (DUF2868)	12.4659	0.00196367	0.00658026	commensal	PF11067.9	GC_00004751, GC_00020838	0.4032	0	0.2609	62	21	23
Peptidase_C39 like family	12.3844	0.00204531	0.00684628	commensal	PF11814.9	GC_00004540, GC_00016602	0.371	0	0.1739	62	21	23
Protein of unknown function (DUF3667)	12.2944	0.00213944	0.00715345	commensal	PF12412.9	GC_00004744	0.3871	0	0.2174	62	21	23
ANTAR domain	12.2372	0.00220159	0.00732897	commensal	PF03861.15	GC_00002039, GC_00007344, GC_00011815, GC_00019923	1	0.8095	0.8261	62	21	23
Domain of unknown function (DUF4442)	12.2372	0.00220159	0.00732897	commensal	PF14539.7	GC_00002032, GC_00018221	1	0.8095	0.8261	62	21	23
DnaJ domain	12.2372	0.00220159	0.00732897	commensal	PF00226.32	GC_00002101, GC_00008137, GC_00018522, GC_00019804, GC_00021084	1	0.8095	0.8261	62	21	23
Lipocalin-like domain	12.2372	0.00220159	0.00732897	commensal	PF08212.13	GC_00000072, GC_00021656	1	0.8095	0.8261	62	21	23
MORN repeat variant	12.2142	0.00222696	0.00740532	commensal	PF07661.14	GC_00004479	0.4516	0.0476	0.2609	62	21	23
Formate/nitrite transporter	11.8207	0.00271124	0.00893737	commensal	PF01226.18	GC_00005076	0.3387	0	0.1304	62	21	23
ADP-ribosylglycohydrolase	11.8207	0.00271124	0.00893737	commensal	PF03747.15	GC_00007292, GC_00010967, GC_00014218, GC_00015808	0.3387	0	0.1304	62	21	23
Domain of unknown function (DUF4263)	11.8207	0.00271124	0.00893737	commensal	PF14082.7	GC_00005398, GC_00012447	0.3387	0	0.1304	62	21	23
Replication initiation factor	11.7444	0.00281662	0.00927468	commensal	PF02486.20	GC_00003792, GC_00011483, GC_00013867, GC_00016802	0.5806	0.381	0.1739	62	21	23
Family of unknown function (DUF5653)	11.6073	0.00301656	0.00990084	commensal	PF18897.1	GC_00004779, GC_00011547, GC_00011782, GC_00012042, GC_00017397	0.5	0.0952	0.3043	62	21	23
DeoC/LacD family aldolase	11.5594	0.00308959	0.0101187	commensal	PF01791.10	GC_00005264	0.3065	0	0.087	62	21	23
ASCH domain	11.5594	0.00308959	0.0101187	commensal	PF04266.15	GC_00007655, GC_00008925, GC_00010231, GC_00018095, GC_00018489	0.3065	0	0.087	62	21	23
TipAS antibiotic-recognition domain	11.4988	0.00318465	0.0104187	commensal	PF07739.14	GC_00004625	0.4032	0.0476	0.1739	62	21	23
Domain of unknown function (DUF1851)	11.447	0.0032682	0.0106691	commensal	PF08906.12	GC_00008952, GC_00012249	0.2258	0	0	62	21	23
Domain of unknown function (DUF1857)	11.447	0.0032682	0.0106691	commensal	PF08982.12	GC_00006696	0.2258	0	0	62	21	23
Ribbon-Helix-Helix transcriptional regulator family	11.4349	0.00328809	0.0107225	commensal	PF17723.2	GC_00002736	0.8387	0.6667	0.4783	62	21	23
DegT/DnrJ/EryC1/StrS aminotransferase family	11.2905	0.00353423	0.0112947	commensal	PF01041.18	GC_00004106, GC_00004354, GC_00005301, GC_00005529, GC_00005653, GC_00007143, GC_00008332, GC_00008977, GC_00009834, GC_00009837, GC_00009900, GC_00010289, GC_00010343, GC_00010816, GC_00011900, GC_00012320, GC_00013917, GC_00014002, GC_00020029	1	0.9524	0.8261	62	21	23
Putative motility protein	11.2905	0.00353423	0.0112947	commensal	PF14070.7	GC_00001839	1	0.9524	0.8261	62	21	23
D-galactarate dehydratase / Altronate hydrolase, C terminus	11.2905	0.00353423	0.0112947	commensal	PF04295.14	GC_00001308, GC_00003765	1	0.9524	0.8261	62	21	23
SNF2 family N-terminal domain	11.2905	0.00353423	0.0112947	commensal	PF00176.24	GC_00001993, GC_00002764, GC_00006383, GC_00013698, GC_00014495, GC_00014517, GC_00015687, GC_00016722, GC_00017237, GC_00019248, GC_00020735	1	0.9524	0.8261	62	21	23
Permease for cytosine/purines, uracil, thiamine, allantoin	11.2905	0.00353423	0.0112947	commensal	PF02133.16	GC_00002480, GC_00002742, GC_00004418, GC_00006626	1	0.9524	0.8261	62	21	23
Activator of Hsp90 ATPase homolog 1-like protein	11.204	0.00369055	0.0116247	commensal	PF08327.12	GC_00001688, GC_00004379, GC_00009731, GC_00012270, GC_00015011, GC_00021097	1	0.8095	0.8696	62	21	23
Domain of Unknown Function (DUF350)	11.204	0.00369055	0.0116247	commensal	PF03994.15	GC_00001972	1	0.8095	0.8696	62	21	23
Protein of unknown function (DUF3717)	11.1664	0.00376059	0.0116247	commensal	PF12512.9	GC_00001918, GC_00014142	1	0.8095	0.913	62	21	23
Protein of unknown function (DUF1449)	10.8639	0.00437465	0.0132549	commensal	PF07290.12	GC_00004924, GC_00011916	0.4032	0.2381	0.0435	62	21	23
PspA/IM30 family	10.8639	0.00437465	0.0132549	commensal	PF04012.13	GC_00004964, GC_00007559, GC_00011896	0.4032	0.2381	0.0435	62	21	23
Regulator of chromosome condensation (RCC1) repeat	10.7728	0.00457834	0.0138583	commensal	PF00415.19	GC_00004887, GC_00006396, GC_00007283, GC_00007383, GC_00007585, GC_00008087, GC_00008412, GC_00008674, GC_00008893, GC_00009651, GC_00011893, GC_00011927, GC_00014880, GC_00014881, GC_00015740, GC_00015985, GC_00017085, GC_00017268, GC_00017292, GC_00017646, GC_00018457, GC_00018689	0.2581	0.0476	0	62	21	23
Methylmuconolactone methyl-isomerase	10.7401	0.00465392	0.0140356	commensal	PF09448.11	GC_00005461	0.2581	0	0.0435	62	21	23
Domain of unknown function (DUF4287)	10.7401	0.00465392	0.0140356	commensal	PF14117.7	GC_00006184	0.2581	0	0.0435	62	21	23
Short C-terminal domain	10.6385	0.00489645	0.0146894	commensal	PF09851.10	GC_00006493, GC_00007900, GC_00008015, GC_00012942, GC_00016053, GC_00020262	0.371	0.0952	0.087	62	21	23
Metallo-peptidase family M12	10.6204	0.00494104	0.0148085	commensal	PF13688.7	GC_00004593, GC_00009135	0.2903	0	0.087	62	21	23
TnsA endonuclease N terminal	10.6108	0.00496468	0.0148647	commensal	PF08722.12	GC_00010200, GC_00011174, GC_00012807, GC_00013766, GC_00014850, GC_00018299	0.3387	0	0.1739	62	21	23
AraC-type transcriptional regulator N-terminus	10.5665	0.00507592	0.015138	commensal	PF06719.14	GC_00005241, GC_00008873, GC_00015739, GC_00020146	0.3871	0.0476	0.1739	62	21	23
Protein of unknown function (DUF2591)	10.5167	0.00520381	0.0154738	commensal	PF10765.10	GC_00006875	0.2097	0	0	62	21	23
Protein of unknown function (DUF1367)	10.5167	0.00520381	0.0154738	commensal	PF07105.12	GC_00007035	0.2097	0	0	62	21	23
Flotillin	10.404	0.00550568	0.0163235	commensal	PF15975.6	GC_00004926	0.3387	0.2381	0	62	21	23
Predicted small integral membrane protein (DUF2160)	10.234	0.00599407	0.0176508	commensal	PF09928.10	GC_00001825	1	0.9048	0.8261	62	21	23
DnaB-helicase binding domain of primase	10.234	0.00599407	0.0176508	commensal	PF10410.10	GC_00001987	1	0.9048	0.8261	62	21	23
FlgO protein	10.234	0.00599407	0.0176508	commensal	PF17680.2	GC_00002126, GC_00003534, GC_00012743	1	0.9048	0.8261	62	21	23
Neisseria PilC beta-propeller domain	10.234	0.00599407	0.0176508	commensal	PF05567.12	GC_00004460, GC_00005283, GC_00008075, GC_00009492, GC_00011040, GC_00012911, GC_00013525, GC_00013807, GC_00015465, GC_00016127, GC_00016279, GC_00017132, GC_00019323, GC_00020754, GC_00020780	1	0.9048	0.8261	62	21	23
PD-(D/E)XK nuclease superfamily	10.234	0.00599407	0.0176508	commensal	PF12705.8	GC_00000698, GC_00012545, GC_00012730, GC_00015093, GC_00015112, GC_00016350	1	0.9048	0.8261	62	21	23
Virulence activator alpha C-term	9.84458	0.00728243	0.0213	commensal	PF10400.10	GC_00005052, GC_00018608	0.3387	0	0.2174	62	21	23
Domain of unknown function (DUF4375)	9.80823	0.00741599	0.021649	commensal	PF14300.7	GC_00009302, GC_00014511, GC_00015418, GC_00017666	0.2419	0	0.0435	62	21	23
Endonuclease NucS	9.80823	0.00741599	0.021649	commensal	PF01939.17	GC_00008455, GC_00013063, GC_00019080	0.2419	0	0.0435	62	21	23
Protein of unknown function (DUF2971)	9.60059	0.00822733	0.0239254	commensal	PF11185.9	GC_00007087	0.1935	0	0	62	21	23
Large polyvalent protein associated domain 39	9.60059	0.00822733	0.0239254	commensal	PF18858.2	GC_00007582, GC_00013749	0.1935	0	0	62	21	23
Stress responsive A/B Barrel Domain	9.60059	0.00822733	0.0239254	commensal	PF07876.13	GC_00007706, GC_00007771	0.1935	0	0	62	21	23
Aminoglycoside/hydroxyurea antibiotic resistance kinase	9.60059	0.00822733	0.0239254	commensal	PF04655.15	GC_00009071, GC_00014994	0.1935	0	0	62	21	23
Domain of unknown function DUF11	9.56078	0.00839271	0.024383	commensal	PF01345.19	GC_00003995, GC_00007392, GC_00008636, GC_00009105, GC_00016115, GC_00016197, GC_00016956, GC_00021542	0.6774	0.5714	0.3043	62	21	23
Domain of unknown function (DUF4347)	9.1697	0.0102053	0.0295359	commensal	PF14252.7	GC_00006876, GC_00008413, GC_00011314, GC_00012691, GC_00012980, GC_00013261, GC_00017100	0.2903	0	0.1304	62	21	23
Nitrite/Sulfite reductase ferredoxin-like half domain	9.15449	0.0102832	0.0296766	commensal	PF03460.18	GC_00006153, GC_00019455	0.2742	0.0476	0.0435	62	21	23
Precorrin-6x reductase CbiJ/CobK	9.15449	0.0102832	0.0296766	commensal	PF02571.15	GC_00005682	0.2742	0.0476	0.0435	62	21	23
Fasciclin domain	8.99441	0.0111401	0.0319974	commensal	PF02469.23	GC_00002402, GC_00003180, GC_00003353, GC_00005246	1	0.8571	0.8696	62	21	23
Putative aminopeptidase	8.99441	0.0111401	0.0319974	commensal	PF10023.10	GC_00001805	1	0.8571	0.8696	62	21	23
Type IV pilus assembly protein PilX C-term	8.99441	0.0111401	0.0319974	commensal	PF13681.7	GC_00005200, GC_00005706, GC_00005767, GC_00006951, GC_00007164, GC_00011178, GC_00012895, GC_00013559, GC_00013660	1	0.8571	0.8696	62	21	23
RecT family	8.90612	0.0116429	0.033347	commensal	PF03837.15	GC_00009684, GC_00009989, GC_00014918, GC_00017668, GC_00019134	0.2258	0	0.0435	62	21	23
[truncated: 2,445 more rows]

## Sheet: ANI
key	A_anthurii_CFPB_3232	A_avenae_AA78_5	A_avenae_AA81_1	A_avenae_AA99_2	A_avenae_ATCC_19860	A_avenae_KL3	A_avenae_MD5	A_avenae_SF12	A_avenae_SH7	A_carolinensis_NA2	A_carolinensis_NA3	A_carolinensis_P3	A_carolinensis_P4	A_cattleyae_CAT98_1	A_cattleyae_DSM_17101	A_citrulli_AAC00_1	A_citrulli_DSM_17060	A_citrulli_KACC17005	A_citrulli_M6	A_citrulli_pslb65	A_citrulli_tw6	A_delafieldii_DSM_64	A_ebreus_TPSY	A_facilis_7	A_kalamii_KNDSW_TSA6	A_konjaci_DSM_7481	A_konjaci_S00067	A_monticola_KACC_19171	A_oryzae_ATCC_19882	A_radicis_2721A	A_sp_1608163	A_sp_16_35_5	A_sp_210_6	A_sp_GW101_3H11	A_sp_HMWF018	A_sp_HMWF029	A_sp_JHL_9	A_sp_JMULE5	A_sp_JS42	A_sp_KKS102	A_sp_Leaf191	A_sp_Leaf78	A_sp_MR_S7	A_sp_RAC01	A_sp_Root217	A_sp_Root219	A_sp_Root267	A_sp_Root275	A_sp_Root402
[truncated: 106 more rows]
[truncated: 57 more columns]

[truncated: 5 more sheets: Sheet1, antiSMASH, growth_assay, growth_effects, panMatrix_LJR]
